# Supplementary material for: Extreme Genomic CpG Deficiency in SARS-CoV-2 and Evasion of Host Antiviral Defense
Source: Mol Biol Evol. 2020 Apr 14;37(9):2699–705. doi: 10.1093/molbev/msaa094 (PMC7184484; doi:10.1093/molbev/msaa094)
Supplement: msaa094_Supplementary_Data [file msaa094_supplementary_data.zip]

Archive with 4 entries (3 files):
- msaa094-Suppl_Data/
- msaa094-Suppl_Data/Supplemental_Fig1.pdf
- msaa094-Suppl_Data/Alphacoronavirus_CpG.xlsx
- msaa094-Suppl_Data/Betacoronavirus_CpG.xlsx
