# Supplementary material for: Extreme Genomic CpG Deficiency in SARS-CoV-2 and Evasion of Host Antiviral Defense
Source: Mol Biol Evol. 2020 Apr 14;37(9):2699–705. doi: 10.1093/molbev/msaa094 (PMC7184484; doi:10.1093/molbev/msaa094)
Supplement: msaa094_Supplementary_Data [file msaa094_supplementary_data.zip › msaa094-Suppl_Data/Alphacoronavirus_CpG.xlsx]

## Sheet: FIg3
SeqName	SeqLen	GC%	RA(CpG)	RA(TpG)	RA(CpA)		SeqName	SeqLen	GC%	Human CoV-NL63	Canine CoV	Other AlphaCoV	SARS-CoV-2+BatCoV RaTG13		SeqName	SeqLen	GC%	RA(CpG)
KT368891_Camel_coronavirus_HKU23	31041	0.3696	0.4763	1.2843	1.238		MG428705_Human_coronavirus_NL63	27587	0.3443	0.4015					JQ065047_Night_heron_coronavirus_HKU19	26077	0.3813	0.4131
KP849472_Alphacoronavirus_1	30004	0.3709	0.3716	1.4692	1.308		JX524171_Human_coronavirus_NL63	27538	0.3446	0.4042					NC_016994_Night_heron_coronavirus_HKU19	26077	0.3813	0.4131
JQ404409_Canine_coronavirus	29462	0.3745	0.4093	1.4405	1.33		MG428699_Human_coronavirus_NL63	27513	0.3445	0.4048					JQ065049_Common_moorhen_coronavirus_HKU21	26223	0.3506	0.427
KY566209_Feline_coronavirus	29440	0.387	0.5346	1.3847	1.2881		MG428703_Human_coronavirus_NL63	27685	0.3444	0.405					NC_016996_Common_moorhen_coronavirus_HKU21	26223	0.3506	0.427
KC175340_Canine_coronavirus	29380	0.3756	0.409	1.4407	1.3301		JX104161_Human_coronavirus_NL63	27538	0.3446	0.4059
JQ404410_Canine_coronavirus	29364	0.3768	0.4268	1.4229	1.3365		MG428704_Human_coronavirus_NL63	27832	0.3447	0.4061
GQ477367_Canine_coronavirus	29363	0.3772	0.4361	1.4232	1.3105		KF530108_Human_coronavirus_NL63	27410	0.3448	0.4061
JQ408980_Feline_coronavirus	29363	0.3812	0.5059	1.3794	1.2984		MG428701_Human_coronavirus_NL63	27623	0.3446	0.4067
KC461235_Feline_infectious_peritonitis_virus	29357	0.3814	0.4987	1.3837	1.2997		MK334046_Human_coronavirus_NL63	27531	0.3442	0.4068
KC461236_Feline_infectious_peritonitis_virus	29357	0.3819	0.5022	1.3827	1.2958		KF530111_Human_coronavirus_NL63	27410	0.3449	0.407
KC461237_Feline_infectious_peritonitis_virus	29357	0.3813	0.501	1.3831	1.2974		JQ765568_Human_coronavirus_NL63	27487	0.3453	0.4072
AY994055_Feline_infectious_peritonitis_virus	29355	0.3814	0.4998	1.3827	1.2982		KF530114_Human_coronavirus_NL63	27410	0.3448	0.4072
NC_002306_Feline_infectious_peritonitis_virus	29355	0.3814	0.4998	1.3827	1.2982		MK334047_Human_coronavirus_NL63	27532	0.3445	0.4073
KC175341_Canine_coronavirus	29340	0.3757	0.4093	1.4397	1.3307		KF530104_Human_coronavirus_NL63	27410	0.3448	0.4073
KY566211_Feline_coronavirus	29337	0.3868	0.5314	1.3829	1.2968		MG428706_Human_coronavirus_NL63	27637	0.3447	0.4074
KY063616_Canine_coronavirus	29319	0.3763	0.4266	1.4254	1.335		KT266906_Human_coronavirus_NL63	27553	0.3446	0.4079
FJ938052_Feline_coronavirus_UU11	29306	0.3861	0.4984	1.3812	1.3059		KF530109_Human_coronavirus_NL63	27410	0.3449	0.4082
KY292377_Feline_coronavirus	29303	0.3872	0.5037	1.3906	1.2914		MK334043_Human_coronavirus_NL63	27516	0.3447	0.4094
MG893511_Feline_coronavirus	29298	0.3826	0.5094	1.3748	1.276		KF530113_Human_coronavirus_NL63	27410	0.3449	0.4097
KY566210_Feline_coronavirus	29297	0.3878	0.5312	1.3825	1.2998		MG428702_Human_coronavirus_NL63	27781	0.3438	0.4101
FJ938059_Feline_coronavirus_UU10	29295	0.3859	0.4947	1.3851	1.3024		JQ765575_Human_coronavirus_NL63	27487	0.3451	0.4101
MN165107_Feline_coronavirus	29286	0.3846	0.5231	1.3723	1.2797		AY518894_Human_group_1_coronavirus_associated_with_pneumonia	27555	0.3441	0.4109
FJ938055_Feline_coronavirus_UU8	29285	0.3857	0.5057	1.3729	1.2923		KF530107_Human_coronavirus_NL63	27410	0.3448	0.411
KP981644_Canine_coronavirus	29278	0.3759	0.4112	1.4403	1.3483		KF530110_Human_coronavirus_NL63	27413	0.3444	0.4112
DQ848678_Feline_coronavirus	29277	0.3834	0.5266	1.3643	1.2804		JQ765573_Human_coronavirus_NL63	27487	0.3452	0.4113
FJ938053_Feline_coronavirus_UU7	29277	0.3863	0.5125	1.3751	1.3049		DQ445911_Human_coronavirus_NL63	27550	0.345	0.4119
FJ938057_Feline_coronavirus_UU15	29275	0.3849	0.507	1.378	1.2974		KF530106_Human_coronavirus_NL63	27401	0.3446	0.4119
HQ012371_Feline_coronavirus_UU31	29274	0.3838	0.5068	1.3807	1.2898		MK334044_Human_coronavirus_NL63	27516	0.3448	0.4131
JN856008_Canine_coronavirus	29271	0.374	0.4288	1.4049	1.308		JQ765572_Human_coronavirus_NL63	27487	0.3455	0.4131
KC175339_Canine_coronavirus	29270	0.3817	0.4986	1.3833	1.3009		JQ765571_Human_coronavirus_NL63	27487	0.3455	0.4143
FJ938054_Feline_coronavirus_UU4	29269	0.3854	0.5198	1.3655	1.3033		KX179500_Human_coronavirus_NL63	27553	0.3449	0.4148
FJ938062_Feline_coronavirus_UU9	29266	0.3866	0.5152	1.3722	1.3022		KT381875_Human_coronavirus_NL63	27553	0.3449	0.4149
HQ012370_Feline_coronavirus_UU24	29266	0.3831	0.501	1.3719	1.2978		KU521535_Human_coronavirus_NL63	27553	0.3448	0.4152
GU553361_Feline_coronavirus_UU22	29264	0.387	0.5051	1.384	1.2917		KY829118_Human_coronavirus_NL63	27513	0.345	0.4152
GU553362_Feline_coronavirus_UU23	29264	0.3874	0.5088	1.3828	1.2923		KY554969_Human_coronavirus_NL63	27509	0.3451	0.4152
KY063617_Canine_coronavirus	29264	0.3764	0.4272	1.4254	1.336		KY554971_Human_coronavirus_NL63	27550	0.3447	0.4155
KU215419_Feline_coronavirus	29262	0.3879	0.535	1.3688	1.2769		JX504050_Human_coronavirus_NL63	27553	0.3446	0.4156
KU215420_Feline_coronavirus	29262	0.3879	0.5375	1.3692	1.2774		JQ765567_Human_coronavirus_NL63	27487	0.3452	0.4156
KU215422_Feline_coronavirus	29262	0.3878	0.5364	1.3688	1.2775		JQ765574_Human_coronavirus_NL63	27487	0.3454	0.416
KU215423_Feline_coronavirus	29262	0.3878	0.5355	1.37	1.2768		JQ765565_Human_coronavirus_NL63	27469	0.3446	0.4167
KU215425_Feline_coronavirus	29262	0.3878	0.537	1.3692	1.2776		AY567487_Human_coronavirus_NL63	27553	0.3446	0.4168
KU215426_Feline_coronavirus	29262	0.3876	0.5359	1.3698	1.2774		NC_005831_Human_coronavirus_NL63	27553	0.3446	0.4168
KU215428_Feline_coronavirus	29262	0.3879	0.5369	1.3688	1.2767		KY983586_Human_coronavirus_NL63	27489	0.3454	0.4168
EU186072_Feline_coronavirus	29256	0.3872	0.5092	1.3826	1.2894		JQ765569_Human_coronavirus_NL63	27469	0.3448	0.4186
FJ938060_Feline_coronavirus_UU2	29256	0.3879	0.537	1.3699	1.2767		KF530105_Human_coronavirus_NL63	27413	0.3453	0.4186
HQ392470_Feline_coronavirus_UU19	29255	0.3874	0.5084	1.3854	1.2864		JQ765564_Human_coronavirus_NL63	27469	0.3452	0.4189
FJ938056_Feline_coronavirus_UU5	29253	0.3858	0.499	1.3824	1.3145		DQ445912_Human_coronavirus_NL63	27535	0.3445	0.4195
KU215424_Feline_coronavirus	29253	0.3878	0.5372	1.3691	1.2772		MK334045_Human_coronavirus_NL63	27544	0.3455	0.4196
HQ012368_Feline_coronavirus_UU18	29252	0.3852	0.5011	1.3856	1.3037		JQ765563_Human_coronavirus_NL63	27469	0.3452	0.4202
HQ392471_Feline_coronavirus_UU20	29252	0.3859	0.52	1.3824	1.2913		JQ765570_Human_coronavirus_NL63	27469	0.3451	0.4204
JN183882_Feline_coronavirus_UU47	29243	0.3872	0.5212	1.373	1.2974		KY674915_Human_coronavirus_NL63	27302	0.3453	0.4204
KU215427_Feline_coronavirus	29238	0.3879	0.537	1.3685	1.277		MG772808_Human_coronavirus_NL63	27535	0.3449	0.4213
HQ392469_Feline_coronavirus_UU40	29233	0.3843	0.5224	1.3727	1.2848		JQ765566_Human_coronavirus_NL63	27487	0.3452	0.4215
HQ392472_Feline_coronavirus_UU30	29233	0.383	0.5151	1.3715	1.2813		KY554967_Human_coronavirus_NL63	27523	0.3452	0.4222
FJ938051_Feline_coronavirus_RM	29232	0.3887	0.5502	1.3598	1.2621		MN306018_Human_coronavirus_NL63	27484	0.347	0.4223
JN183883_Feline_coronavirus_UU54	29222	0.3866	0.5006	1.3829	1.3012		KY554970_Human_coronavirus_NL63	27540	0.345	0.4224
HQ012372_Feline_coronavirus_UU34	29216	0.387	0.5069	1.3853	1.2919		KY554968_Human_coronavirus_NL63	27523	0.3452	0.4224
HQ012367_Feline_coronavirus_UU17	29202	0.387	0.5105	1.382	1.2912		KY674916_Human_coronavirus_NL63	27492	0.3453	0.4225
MK720945_Rhinolophus_bat_coronavirus_HKU32	29201	0.4032	0.5247	1.3803	1.3787		KF530112_Human_coronavirus_NL63	27395	0.3452	0.424
MK720946_Rhinolophus_bat_coronavirus_HKU32	29201	0.4032	0.5247	1.3814	1.3778		MN306040_Human_coronavirus_NL63	27537	0.3468	0.4283
KX722529_Feline_coronavirus	29174	0.3872	0.4983	1.3871	1.2817		KC175340_Canine_coronavirus	29380	0.3756		0.409
KU215421_Feline_coronavirus	29161	0.3877	0.5387	1.3678	1.2755		JQ404409_Canine_coronavirus	29462	0.3745		0.4093
DQ010921_Feline_coronavirus	29147	0.3809	0.5028	1.3792	1.3002		KC175341_Canine_coronavirus	29340	0.3757		0.4093
MH817484_Feline_alphacoronavirus_1	29137	0.3871	0.5073	1.3806	1.3003		KP981644_Canine_coronavirus	29278	0.3759		0.4112
FJ938061_Feline_coronavirus_UU3	29130	0.3874	0.5426	1.3689	1.2748		KY063616_Canine_coronavirus	29319	0.3763		0.4266
KF530123_Feline_coronavirus	29123	0.3869	0.5115	1.3925	1.3		JQ404410_Canine_coronavirus	29364	0.3768		0.4268
MK211373_Coronavirus_BtRs-AlphaCoV/YN2018	29109	0.413	0.5767	1.3089	1.3171		KY063617_Canine_coronavirus	29264	0.3764		0.4272
MG916901_Bat_coronavirus	29102	0.4117	0.5749	1.3096	1.303		JN856008_Canine_coronavirus	29271	0.374		0.4288
MG916903_Bat_coronavirus	29076	0.4137	0.5597	1.3655	1.3287		KY063618_Canine_coronavirus	28969	0.3769		0.4295
MG916902_Bat_coronavirus	29074	0.4128	0.5522	1.3609	1.3486		GQ477367_Canine_coronavirus	29363	0.3772		0.4361
JQ408981_Feline_infectious_peritonitis_virus	29025	0.3822	0.4987	1.3856	1.3048		KP849472_Alphacoronavirus_1_dog	30004	0.3709		0.3716
JN634064_Feline_coronavirus	28984	0.3815	0.4925	1.3807	1.3307		KC175339_Canine_coronavirus	29270	0.3817		0.4986
KP143507_Feline_coronavirus	28984	0.3837	0.5002	1.375	1.2961		KY406735_Porcine_respiratory_coronavirus	27779	0.3718			0.4853
KP143511_Feline_coronavirus	28971	0.3837	0.4977	1.3759	1.2953		KR270796_Porcine_respiratory_coronavirus	27765	0.3715			0.5013
KY063618_Canine_coronavirus	28969	0.3769	0.4295	1.428	1.3355		MF167434_Porcine_enteric_alphacoronavirus_GDS04	27171	0.3935			0.5311
KP143509_Feline_coronavirus	28968	0.3838	0.5023	1.3743	1.2942		MH539766_Porcine_enteric_alphacoronavirus	27170	0.3936			0.5329
KP143508_Feline_coronavirus	28967	0.3838	0.5022	1.3734	1.2929		MH697599_Porcine_enteric_alphacoronavirus	27183	0.394			0.5342
KP143510_Feline_coronavirus	28967	0.3836	0.4988	1.3748	1.2967		MG742313_Porcine_enteric_alphacoronavirus	27155	0.394			0.5366
KP143512_Feline_coronavirus	28956	0.3837	0.499	1.3752	1.2963		MK796238_Porcine_epidemic_diarrhea_virus	27961	0.4184			0.538
HM245925_Mink_coronavirus_strain_WD1127	28941	0.3747	0.5316	1.3757	1.3213		MH243316_Porcine_epidemic_diarrhea_virus	28038	0.4151			0.5382
NC_023760_Mink_coronavirus_strain_WD1127	28941	0.3747	0.5316	1.3757	1.3213		KR061458_Porcine_epidemic_diarrhea_virus	27986	0.4172			0.5386
MF113046_Alphacoronavirus_Mink/China/1/2016	28924	0.3719	0.4897	1.3828	1.3303		MH004420_Porcine_epidemic_diarrhea_virus	27685	0.4168			0.54
HM245926_Mink_coronavirus_strain_WD1133	28915	0.3758	0.5515	1.3568	1.3189		MK032692_Porcine_epidemic_diarrhea_virus	28035	0.4159			0.5401
GQ152141_Feline_coronavirus	28897	0.3827	0.4808	1.3998	1.2969		MH243318_Porcine_epidemic_diarrhea_virus	28038	0.4157			0.5407
EU420139_Miniopterus_bat_coronavirus_HKU8	28773	0.4179	0.5954	1.3719	1.2877		MH726386_Porcine_epidemic_diarrhea_virus	28038	0.4178			0.541
NC_010438_Miniopterus_bat_coronavirus_HKU8	28773	0.4179	0.5954	1.3719	1.2877		MH726393_Porcine_epidemic_diarrhea_virus	28038	0.4176			0.5414
KJ473799_BtMf-AlphaCoV/FJ2012	28765	0.4186	0.5874	1.3736	1.275		KU893873_Porcine_epidemic_diarrhea_virus	28024	0.4171			0.5414
KF294380_Lucheng_Rn_rat_coronavirus	28763	0.4025	0.5937	1.2846	1.2161		MH726408_Porcine_epidemic_diarrhea_virus	28026	0.4187			0.5416
NC_032730_Lucheng_Rn_rat_coronavirus	28763	0.4025	0.5937	1.2846	1.2161		MK032691_Porcine_epidemic_diarrhea_virus	28038	0.4154			0.5418
KJ473797_BtMf-AlphaCoV/GD2012	28758	0.4179	0.5864	1.3728	1.273		MH726399_Porcine_epidemic_diarrhea_virus	28038	0.4176			0.5422
KJ473798_BtMf-AlphaCoV/HuB2013	28755	0.4184	0.5883	1.3663	1.2844		MN486588_Porcine_epidemic_diarrhea_virus	27933	0.4187			0.5422
MG916904_Bat_coronavirus	28751	0.39	0.484	1.394	1.3551		KX580958_Porcine_epidemic_diarrhea_virus	27980	0.417			0.5423
MN611518_Miniopterus_pusillus_bat_coronavirus_HKU8-related	28751	0.4195	0.5833	1.3816	1.2857		MH004417_Porcine_epidemic_diarrhea_virus	27685	0.4167			0.5423
KJ473800_BtMf-AlphaCoV/HeN2013	28735	0.4197	0.5972	1.3686	1.2655		MH006961_Porcine_epidemic_diarrhea_virus	27685	0.4164			0.5423
KY073745_NL63-related_bat_coronavirus	28679	0.4278	0.6227	1.385	1.3086		MH004412_Porcine_epidemic_diarrhea_virus	27661	0.4169			0.5423
DQ286389_Feline_coronavirus	28632	0.3815	0.5066	1.3841	1.2973		MH004415_Porcine_epidemic_diarrhea_virus	27685	0.4164			0.5424
KX499468_Transmissible_gastroenteritis_virus	28614	0.3758	0.4637	1.3889	1.3089		MH006964_Porcine_epidemic_diarrhea_virus	27685	0.4164			0.5424
KP202848_Transmissible_gastroenteritis_virus	28611	0.3756	0.4552	1.3906	1.318		MH726391_Porcine_epidemic_diarrhea_virus	28038	0.4175			0.5425
HQ462571_Transmissible_gastroenteritis_virus	28597	0.3758	0.4539	1.3912	1.3205		KU893872_Porcine_epidemic_diarrhea_virus	28021	0.4171			0.5425
KX722530_Feline_coronavirus	28595	0.3867	0.5099	1.3759	1.2738		KU893871_Porcine_epidemic_diarrhea_virus	28006	0.4171			0.5425
DQ443743_Transmissible_gastroenteritis_virus	28590	0.3773	0.4722	1.3857	1.3123		KJ645704_Porcine_epidemic_diarrhea_virus	27989	0.4173			0.5425
AJ271965_Transmissible_gastroenteritis_virus	28586	0.376	0.4538	1.3912	1.3217		KJ588062_Porcine_epidemic_diarrhea_virus	27759	0.4171			0.5425
NC_038861_Transmissible_gastroenteritis_virus	28586	0.376	0.4538	1.3912	1.3217		KR818832_Porcine_epidemic_diarrhea_virus	28047	0.4174			0.5426
KX900393_Transmissible_gastroenteritis_virus	28582	0.3758	0.4584	1.3877	1.3199		KP403954_Porcine_epidemic_diarrhea_virus	27823	0.4168			0.5426
KX900394_Transmissible_gastroenteritis_virus	28582	0.376	0.4539	1.3912	1.3191		MH726384_Porcine_epidemic_diarrhea_virus	28038	0.4175			0.5427
KX900402_Transmissible_gastroenteritis_virus	28582	0.3758	0.4532	1.3914	1.3187		KR265841_Porcine_epidemic_diarrhea_virus	27993	0.4174			0.5431
HM776941_Transmissible_gastroenteritis_virus	28580	0.376	0.4537	1.3909	1.3224		KR265788_Porcine_epidemic_diarrhea_virus	27992	0.4172			0.5433
KC962433_Transmissible_gastroenteritis_virus	28580	0.3758	0.4553	1.3908	1.3206		KR265842_Porcine_epidemic_diarrhea_virus	27988	0.4173			0.5433
KX083668_Transmissible_gastroenteritis_virus	28580	0.3767	0.4631	1.3875	1.3172		KP403802_Porcine_epidemic_diarrhea_virus	27953	0.4186			0.5433
DQ811788_TGEV_Purdue_P115	28571	0.3765	0.4558	1.3897	1.3224		LC063812_Porcine_epidemic_diarrhea_virus	27904	0.4172			0.5433
EU074218_Transmissible_gastroenteritis_virus	28569	0.3765	0.4848	1.3841	1.2921		MK071629_Porcine_epidemic_diarrhea_virus	28031	0.4169			0.5434
FJ755618_Transmissible_gastroenteritis_virus	28569	0.3765	0.4826	1.3864	1.2946		KJ588063_Porcine_epidemic_diarrhea_virus	27759	0.4171			0.5434
LC119077_Ferret_coronavirus	28550	0.3883	0.5434	1.3654	1.3275		KJ588064_Porcine_epidemic_diarrhea_virus	27759	0.4171			0.5434
DQ201447_Transmissible_gastroenteritis_virus	28548	0.3769	0.4839	1.3821	1.2981		MH006957_Porcine_epidemic_diarrhea_virus	27685	0.4169			0.5434
DQ811789_TGEV_virulent_Purdue	28544	0.3764	0.4543	1.3926	1.3214		JX524137_Porcine_epidemic_diarrhea_virus	28038	0.4171			0.5435
DQ811785_TGEV_Miller_M6	28542	0.3767	0.4787	1.385	1.3		MH726396_Porcine_epidemic_diarrhea_virus	28038	0.4177			0.5435
KT696544_Transmissible_gastroenteritis_virus	28542	0.3764	0.4785	1.385	1.2989		MH726400_Porcine_epidemic_diarrhea_virus	28038	0.4177			0.5435
LC215871_Ferret_coronavirus	28542	0.3907	0.5459	1.3634	1.33		KY420075_Porcine_epidemic_diarrhea_virus	27967	0.4187			0.5435
KU729220_Transmissible_gastroenteritis_virus	28539	0.3762	0.4549	1.3893	1.3231		MH006965_Porcine_epidemic_diarrhea_virus	27685	0.4169			0.5435
KX900395_Transmissible_gastroenteritis_virus	28521	0.3748	0.4757	1.373	1.3053		MH726397_Porcine_epidemic_diarrhea_virus	28038	0.4177			0.5436
KX900397_Transmissible_gastroenteritis_virus	28521	0.3743	0.4811	1.3683	1.3055		LC063821_Porcine_epidemic_diarrhea_virus	27904	0.4171			0.5436
KX900398_Transmissible_gastroenteritis_virus	28521	0.3747	0.4832	1.3711	1.2997		MH004418_Porcine_epidemic_diarrhea_virus	27685	0.4167			0.5436
KX900399_Transmissible_gastroenteritis_virus	28521	0.3746	0.4733	1.3716	1.3042		MH006963_Porcine_epidemic_diarrhea_virus	27685	0.4166			0.5436
KX900400_Transmissible_gastroenteritis_virus	28521	0.3748	0.4768	1.3706	1.3013		KY499262_Porcine_epidemic_diarrhea_virus	28041	0.4173			0.5437
KX900401_Transmissible_gastroenteritis_virus	28521	0.3746	0.4862	1.3679	1.3026		KU893861_Porcine_epidemic_diarrhea_virus	28034	0.4172			0.5437
KX900403_Transmissible_gastroenteritis_virus	28521	0.3742	0.4784	1.369	1.3042		MK071626_Porcine_epidemic_diarrhea_virus	28019	0.4175			0.5437
KX900404_Transmissible_gastroenteritis_virus	28521	0.3745	0.4909	1.369	1.2971		KU893869_Porcine_epidemic_diarrhea_virus	28010	0.4173			0.5437
KX900405_Transmissible_gastroenteritis_virus	28521	0.3745	0.4899	1.3689	1.2967		KJ645645_Porcine_epidemic_diarrhea_virus	27998	0.4171			0.5437
KX900406_Transmissible_gastroenteritis_virus	28521	0.3747	0.4934	1.3674	1.293		JQ023162_Porcine_epidemic_diarrhea_virus	27931	0.4188			0.5437
KX900407_Transmissible_gastroenteritis_virus	28521	0.3743	0.4884	1.3687	1.2945		MH013465_Porcine_epidemic_diarrhea_virus	27667	0.4163			0.5437
KX900408_Transmissible_gastroenteritis_virus	28521	0.3739	0.4873	1.3638	1.2981		MH013466_Porcine_epidemic_diarrhea_virus	27667	0.4163			0.5437
KX900409_Transmissible_gastroenteritis_virus	28521	0.3739	0.4873	1.3632	1.2987		KJ408801_Porcine_epidemic_diarrhea_virus	28038	0.417			0.5438
KX900410_Transmissible_gastroenteritis_virus	28521	0.374	0.4861	1.3639	1.2987		KR265786_Porcine_epidemic_diarrhea_virus	27993	0.4174			0.5438
KX900411_Transmissible_gastroenteritis_virus	28521	0.3745	0.4888	1.3688	1.2961		KR265793_Porcine_epidemic_diarrhea_virus	27993	0.4173			0.5438
MN611523_Hipposideros_pomona_bat_coronavirus_HKU10-related	28514	0.3831	0.4742	1.4384	1.3375		KR265825_Porcine_epidemic_diarrhea_virus	27988	0.4174			0.5438
JQ989270_Rousettus_bat_coronavirus_HKU10	28494	0.3852	0.4956	1.4274	1.3677		LC063820_Porcine_epidemic_diarrhea_virus	27904	0.417			0.5438
NC_018871_Rousettus_bat_coronavirus_HKU10	28494	0.3852	0.4956	1.4274	1.3677		KX683006_Porcine_epidemic_diarrhea_virus	28038	0.4173			0.5439
JQ989269_Hipposideros_bat_coronavirus_HKU10	28492	0.3825	0.4847	1.4292	1.3275		KM392224_Porcine_epidemic_diarrhea_virus	28032	0.4173			0.5439
JQ989271_Rousettus_bat_coronavirus_HKU10	28489	0.3849	0.4957	1.429	1.3712		KJ645699_Porcine_epidemic_diarrhea_virus	27998	0.4172			0.5439
JQ989266_Hipposideros_bat_coronavirus_HKU10	28483	0.3822	0.4846	1.429	1.3313		KR265780_Porcine_epidemic_diarrhea_virus	27993	0.4173			0.5439
JQ989267_Hipposideros_bat_coronavirus_HKU10	28483	0.3822	0.4846	1.4299	1.331		KR265800_Porcine_epidemic_diarrhea_virus	27993	0.417			0.5439
JQ989268_Hipposideros_bat_coronavirus_HKU10	28483	0.3824	0.4841	1.4286	1.3314		KR265810_Porcine_epidemic_diarrhea_virus	27988	0.4173			0.5439
JQ989272_Hipposideros_bat_coronavirus_HKU10	28483	0.3825	0.4857	1.4316	1.3405		KJ158152_Porcine_epidemic_diarrhea_virus	27953	0.4184			0.5439
JQ989273_Hipposideros_bat_coronavirus_HKU10	28483	0.3826	0.4874	1.4303	1.3419		MH004419_Porcine_epidemic_diarrhea_virus	27685	0.4168			0.5439
FJ938058_Feline_coronavirus_UU16	28479	0.3872	0.5149	1.377	1.279		KX058032_Porcine_epidemic_diarrhea_virus	28054	0.4178			0.544
EU420137_Bat_coronavirus_1B	28476	0.3856	0.464	1.4069	1.2715		MH726379_Porcine_epidemic_diarrhea_virus	28038	0.4173			0.544
KY073746_NL63-related_bat_coronavirus	28442	0.4261	0.613	1.3871	1.2977		MK071624_Porcine_epidemic_diarrhea_virus	28018	0.4174			0.544
KM347965_Ferret_coronavirus	28434	0.3901	0.5741	1.3624	1.3047		KU893870_Porcine_epidemic_diarrhea_virus	28013	0.4171			0.544
NC_030292_Ferret_coronavirus	28434	0.3901	0.5741	1.3624	1.3047		KR265778_Porcine_epidemic_diarrhea_virus	27993	0.4173			0.544
HQ012369_Feline_coronavirus_UU21	28429	0.3862	0.5059	1.3813	1.2891		KX534206_Porcine_epidemic_diarrhea_virus	27930	0.4189			0.544
KX058075_Transmissible_gastroenteritis_virus	28425	0.3759	0.4921	1.3817	1.2947		MG837058_Porcine_epidemic_diarrhea_virus	28038	0.4169			0.5441
KX900396_Transmissible_gastroenteritis_virus	28393	0.3742	0.4795	1.3683	1.3067		KR078299_Porcine_epidemic_diarrhea_virus	28007	0.4174			0.5441
MH687966_Alphacoronavirus_sp.	28389	0.4016	0.4923	1.3463	1.3789		KR265843_Porcine_epidemic_diarrhea_virus	27990	0.4172			0.5441
KY073744_NL63-related_bat_coronavirus	28363	0.3924	0.5651	1.3711	1.3215		MH006959_Porcine_epidemic_diarrhea_virus	27685	0.4167			0.5441
NC_032107_NL63-related_bat_coronavirus	28363	0.3924	0.5651	1.3711	1.3215		MH726398_Porcine_epidemic_diarrhea_virus	28038	0.4178			0.5442
MH687938_Alphacoronavirus_sp.	28349	0.4031	0.5183	1.3528	1.3801		KP162057_Porcine_epidemic_diarrhea_virus	27959	0.4186			0.5442
EU420138_Miniopterus_bat_coronavirus_1	28326	0.3814	0.4716	1.4199	1.311		KC210146_Porcine_epidemic_diarrhea_virus	27954	0.4186			0.5442
NC_010437_Bat_coronavirus_1A	28326	0.3814	0.4716	1.4199	1.311		KC109141_Porcine_epidemic_diarrhea_virus	27953	0.4186			0.5442
MH687942_Alphacoronavirus_sp.	28321	0.4018	0.4902	1.3483	1.375		KY499261_Porcine_epidemic_diarrhea_virus	27430	0.4173			0.5442
MN611524_Miniopterus_schreibersii_bat_coronavirus_1-related	28316	0.3814	0.4747	1.4209	1.3098		KM189367_Porcine_epidemic_diarrhea_virus	28061	0.417			0.5443
MF577027_Porcine_epidemic_diarrhea_virus	28315	0.4154	0.5667	1.3183	1.3357		MK071623_Porcine_epidemic_diarrhea_virus	28029	0.4172			0.5443
MH687951_Alphacoronavirus_sp.	28313	0.404	0.5487	1.3435	1.3343		LT898409_Porcine_epidemic_diarrhea_virus	28006	0.418			0.5443
KJ473796_BtMf-AlphaCoV/JX2012	28311	0.3817	0.4567	1.4169	1.3263		LC063811_Porcine_epidemic_diarrhea_virus	27904	0.4172			0.5443
KJ473795_BtMf-AlphaCoV/AH2011	28310	0.3816	0.4825	1.4067	1.3087		KM609204_Porcine_epidemic_diarrhea_virus	28050	0.4164			0.5444
MH687939_Alphacoronavirus_sp.	28307	0.4054	0.5734	1.317	1.3378		MH107321_Porcine_epidemic_diarrhea_virus	28041	0.4174			0.5444
MK211369_Coronavirus_BtSk-AlphaCoV/GX2018A	28303	0.4035	0.5176	1.3494	1.3773		KJ645667_Porcine_epidemic_diarrhea_virus	27998	0.4174			0.5444
MH687948_Alphacoronavirus_sp.	28255	0.402	0.5072	1.3514	1.3867		KP728470_Porcine_epidemic_diarrhea_virus	27953	0.4188			0.5444
MH687934_Alphacoronavirus_sp.	28249	0.4012	0.505	1.353	1.3908		MH013462_Porcine_epidemic_diarrhea_virus	27685	0.4172			0.5444
MH687943_Alphacoronavirus_sp.	28240	0.4011	0.4935	1.3486	1.3713		KU982969_Porcine_epidemic_diarrhea_virus	28004	0.417			0.5445
MH687954_Alphacoronavirus_sp.	28240	0.4041	0.5205	1.3489	1.3829		KR265776_Porcine_epidemic_diarrhea_virus	27993	0.4174			0.5445
MK211372_Coronavirus_BtSk-AlphaCoV/GX2018D	28238	0.4024	0.497	1.3512	1.36		KR265785_Porcine_epidemic_diarrhea_virus	27993	0.4174			0.5445
MH687937_Alphacoronavirus_sp.	28236	0.4023	0.5012	1.3481	1.3716		LC063838_Porcine_epidemic_diarrhea_virus	27481	0.4174			0.5445
MH687945_Alphacoronavirus_sp.	28235	0.4024	0.5198	1.3391	1.3868		KJ584361_Porcine_epidemic_diarrhea_virus	28038	0.4173			0.5446
MH687944_Alphacoronavirus_sp.	28219	0.4019	0.4939	1.3501	1.3619		KR265777_Porcine_epidemic_diarrhea_virus	27993	0.4174			0.5446
MH687955_Alphacoronavirus_sp.	28219	0.4017	0.497	1.3505	1.3655		KR265806_Porcine_epidemic_diarrhea_virus	27988	0.4174			0.5446
MH687964_Alphacoronavirus_sp.	28210	0.4033	0.5134	1.3458	1.391		KX058031_Porcine_epidemic_diarrhea_virus	28054	0.4178			0.5447
NC_009657_Scotophilus_bat_coronavirus_512	28203	0.4012	0.5093	1.3416	1.3707		KM392225_Porcine_epidemic_diarrhea_virus	28026	0.4173			0.5447
MH687949_Alphacoronavirus_sp.	28185	0.4047	0.5592	1.3273	1.3471		KR265770_Porcine_epidemic_diarrhea_virus	27993	0.4174			0.5447
MH687936_Alphacoronavirus_sp.	28181	0.4055	0.5687	1.3202	1.3434		KR265767_Porcine_epidemic_diarrhea_virus	27990	0.4173			0.5447
MK211370_Coronavirus_BtSk-AlphaCoV/GX2018B	28175	0.4034	0.5287	1.3445	1.3689		KR265808_Porcine_epidemic_diarrhea_virus	27988	0.4174			0.5447
KY799179_Myotis_lucifugus_coronavirus	28173	0.4066	0.5062	1.3673	1.3655		LC063810_Porcine_epidemic_diarrhea_virus	27904	0.4173			0.5447
MH687946_Alphacoronavirus_sp.	28173	0.4025	0.5172	1.3416	1.3765		KM403155_Porcine_epidemic_diarrhea_virus	28029	0.4176			0.5448
MH687957_Alphacoronavirus_sp.	28173	0.4032	0.4922	1.3517	1.3765		LT898410_Porcine_epidemic_diarrhea_virus	28029	0.4176			0.5448
MH687940_Alphacoronavirus_sp.	28170	0.4054	0.5445	1.3383	1.3539		LT898430_Porcine_epidemic_diarrhea_virus	28029	0.4176			0.5448
MK472067_Alphacoronavirus_sp.	28170	0.4004	0.6095	1.3207	1.3017		LT898446_Porcine_epidemic_diarrhea_virus	28029	0.4176			0.5448
MH687959_Alphacoronavirus_sp.	28169	0.4047	0.5651	1.3191	1.3449		LT900498_Porcine_epidemic_diarrhea_virus	28029	0.4176			0.5448
MH687963_Alphacoronavirus_sp.	28169	0.4032	0.5126	1.3451	1.39		MK071627_Porcine_epidemic_diarrhea_virus	28017	0.4171			0.5448
MN611525_Hipposideros_pomona_bat_coronavirus_CHB25	28169	0.3872	0.5201	1.3855	1.3413		MK071628_Porcine_epidemic_diarrhea_virus	28017	0.4171			0.5448
MH687961_Alphacoronavirus_sp.	28168	0.4014	0.4957	1.3488	1.3727		KJ645641_Porcine_epidemic_diarrhea_virus	27998	0.4173			0.5448
MH687950_Alphacoronavirus_sp.	28155	0.4053	0.5514	1.3313	1.3407		KR265814_Porcine_epidemic_diarrhea_virus	27991	0.417			0.5448
KX512809_Ferret_enteric_coronavirus	28151	0.3886	0.5504	1.374	1.3399		LC063833_Porcine_epidemic_diarrhea_virus	27904	0.4173			0.5448
MH938450_Alphacoronavirus_Bat-CoV/P.kuhlii/Italy/206679-3/2010	28146	0.4031	0.4732	1.4178	1.3749		MH004416_Porcine_epidemic_diarrhea_virus	27685	0.4166			0.5448
MK211371_Coronavirus_BtSk-AlphaCoV/GX2018C	28146	0.4028	0.514	1.3492	1.3668		MH013464_Porcine_epidemic_diarrhea_virus	27685	0.4168			0.5448
MH938449_Alphacoronavirus_Bat-CoV/P.kuhlii/Italy/3398-19/2015	28128	0.4042	0.4845	1.4178	1.3566		KR265827_Porcine_epidemic_diarrhea_virus	27993	0.4172			0.5449
KX981440_Porcine_epidemic_diarrhea_virus	28124	0.4171	0.559	1.3231	1.3256		KR873431_Porcine_epidemic_diarrhea_virus	28038	0.4172			0.545
MN065811_Bat_alphacoronavirus	28119	0.4083	0.5156	1.3078	1.3047		MH726371_Porcine_epidemic_diarrhea_virus	28038	0.4175			0.545
MH687965_Alphacoronavirus_sp.	28115	0.4011	0.4965	1.3488	1.3661		LT898443_Porcine_epidemic_diarrhea_virus	28030	0.4179			0.545
KR061459_Swine_enteric_coronavirus	28111	0.3811	0.4911	1.3563	1.2928		KJ645688_Porcine_epidemic_diarrhea_virus	27998	0.4172			0.545
NC_028806_Swine_enteric_coronavirus	28111	0.3811	0.4911	1.3563	1.2928		KR265768_Porcine_epidemic_diarrhea_virus	27993	0.4174			0.545
MF375374_Porcine_epidemic_diarrhea_virus	28079	0.4171	0.5525	1.3233	1.3385		KR265775_Porcine_epidemic_diarrhea_virus	27991	0.4173			0.545
KU252649_Porcine_epidemic_diarrhea_virus	28077	0.4176	0.5529	1.3218	1.3372		LT898421_Porcine_epidemic_diarrhea_virus	27975	0.4179			0.545
MN037494_Porcine_epidemic_diarrhea_virus	28070	0.418	0.5595	1.3192	1.3337		MH004421_Porcine_epidemic_diarrhea_virus	27685	0.417			0.545
KX550281_Porcine_epidemic_diarrhea_virus	28067	0.4178	0.5532	1.3261	1.3328		MH013463_Porcine_epidemic_diarrhea_virus	27685	0.4167			0.545
MG983755_Porcine_epidemic_diarrhea_virus	28067	0.4167	0.5581	1.3166	1.3252		KM392229_Porcine_epidemic_diarrhea_virus	27437	0.4172			0.545
MK409657_Porcine_epidemic_diarrhea_virus	28067	0.4179	0.5538	1.3249	1.3322		KF804028_Porcine_epidemic_diarrhea_virus	28039	0.4171			0.5451
MK409658_Porcine_epidemic_diarrhea_virus	28067	0.4179	0.5537	1.3251	1.3331		KR873434_Porcine_epidemic_diarrhea_virus	28038	0.4171			0.5451
MH581489_Porcine_epidemic_diarrhea_virus	28066	0.4172	0.5543	1.3217	1.3288		MH726387_Porcine_epidemic_diarrhea_virus	28038	0.4172			0.5451
KY928065_Porcine_epidemic_diarrhea_virus	28063	0.4168	0.5588	1.3153	1.3258		KM975741_Porcine_epidemic_diarrhea_virus	28029	0.4175			0.5451
MF462814_Porcine_epidemic_diarrhea_virus	28063	0.4176	0.5564	1.3195	1.335		MK071625_Porcine_epidemic_diarrhea_virus	28013	0.4173			0.5451
KM189367_Porcine_epidemic_diarrhea_virus	28061	0.417	0.5443	1.3247	1.3405		KJ645674_Porcine_epidemic_diarrhea_virus	27998	0.4171			0.5451
LT906582_Porcine_epidemic_diarrhea_virus	28061	0.4198	0.5599	1.3263	1.3346		KJ645677_Porcine_epidemic_diarrhea_virus	27998	0.4171			0.5451
MK409659_Porcine_epidemic_diarrhea_virus	28060	0.4179	0.5546	1.3259	1.3321		KJ645679_Porcine_epidemic_diarrhea_virus	27998	0.4171			0.5451
KP765609_Porcine_epidemic_diarrhea_virus	28056	0.4175	0.5547	1.3191	1.3368		KR265798_Porcine_epidemic_diarrhea_virus	27993	0.4171			0.5451
KX058031_Porcine_epidemic_diarrhea_virus	28054	0.4178	0.5447	1.3256	1.3507		KR265816_Porcine_epidemic_diarrhea_virus	27993	0.4171			0.5451
KX058032_Porcine_epidemic_diarrhea_virus	28054	0.4178	0.544	1.3258	1.3512		KR265818_Porcine_epidemic_diarrhea_virus	27993	0.4171			0.5451
KX058033_Porcine_epidemic_diarrhea_virus	28054	0.4181	0.5465	1.3245	1.3517		JX560761_Porcine_epidemic_diarrhea_virus	27953	0.4186			0.5451
KY963963_Porcine_epidemic_diarrhea_virus	28053	0.4166	0.5469	1.324	1.3437		MN315264_Porcine_epidemic_diarrhea_virus	27937	0.4187			0.5451
KF760557_Porcine_epidemic_diarrhea_virus	28052	0.4176	0.5578	1.3179	1.3344		LC063847_Porcine_epidemic_diarrhea_virus	27895	0.4179			0.5451
KJ526096_Porcine_epidemic_diarrhea_virus	28050	0.4178	0.5572	1.3173	1.333		MH006960_Porcine_epidemic_diarrhea_virus	27676	0.417			0.5451
KM609204_Porcine_epidemic_diarrhea_virus	28050	0.4164	0.5444	1.3205	1.3334		MH726385_Porcine_epidemic_diarrhea_virus	28038	0.4178			0.5452
KM609206_Porcine_epidemic_diarrhea_virus	28050	0.4179	0.5583	1.3173	1.332		LT898432_Porcine_epidemic_diarrhea_virus	28029	0.4178			0.5452
KM609207_Porcine_epidemic_diarrhea_virus	28050	0.4177	0.5499	1.32	1.3412		KJ645661_Porcine_epidemic_diarrhea_virus	27998	0.4171			0.5452
KM609208_Porcine_epidemic_diarrhea_virus	28050	0.4174	0.5515	1.3217	1.3374		KJ645662_Porcine_epidemic_diarrhea_virus	27998	0.4171			0.5452
KM609209_Porcine_epidemic_diarrhea_virus	28050	0.4176	0.5519	1.3146	1.3417		KJ645673_Porcine_epidemic_diarrhea_virus	27998	0.4171			0.5452
LT545990_Swine_enteric_coronavirus	28050	0.3819	0.4957	1.3578	1.2945		KR265769_Porcine_epidemic_diarrhea_virus	27993	0.4169			0.5452
KY007140_Porcine_epidemic_diarrhea_virus	28050	0.418	0.5604	1.3178	1.3349		KR265771_Porcine_epidemic_diarrhea_virus	27993	0.4171			0.5452
MH687956_Alphacoronavirus_sp.	28050	0.401	0.491	1.3505	1.3775		KR265794_Porcine_epidemic_diarrhea_virus	27993	0.4171			0.5452
MK032690_Porcine_epidemic_diarrhea_virus	28050	0.4155	0.5501	1.3215	1.3374		KF452323_Porcine_epidemic_diarrhea_virus	28039	0.417			0.5453
KM392227_Porcine_epidemic_diarrhea_virus	28048	0.4173	0.5471	1.3248	1.3443		KM392231_Porcine_epidemic_diarrhea_virus	28023	0.4172			0.5453
JX261936_Porcine_epidemic_diarrhea_virus	28047	0.4169	0.5498	1.3226	1.3328		KJ645656_Porcine_epidemic_diarrhea_virus	27998	0.4174			0.5453
JX489155_Porcine_epidemic_diarrhea_virus	28047	0.4174	0.5541	1.3217	1.334		KJ645686_Porcine_epidemic_diarrhea_virus	27998	0.417			0.5453
JX647847_Porcine_epidemic_diarrhea_virus	28047	0.4173	0.5488	1.3241	1.3311		KR265805_Porcine_epidemic_diarrhea_virus	27988	0.4174			0.5453
KM609203_Porcine_epidemic_diarrhea_virus	28047	0.4178	0.5556	1.3144	1.3401		MH006962_Porcine_epidemic_diarrhea_virus	27676	0.417			0.5453
KM609205_Porcine_epidemic_diarrhea_virus	28047	0.4172	0.5554	1.3196	1.3391		KF650370_Porcine_epidemic_diarrhea_virus	28038	0.417			0.5454
KM089829_Porcine_epidemic_diarrhea_virus	28047	0.4168	0.5508	1.3233	1.3334		MH726377_Porcine_epidemic_diarrhea_virus	28038	0.4174			0.5454
KR818832_Porcine_epidemic_diarrhea_virus	28047	0.4174	0.5426	1.3211	1.3465		MH726378_Porcine_epidemic_diarrhea_virus	28038	0.4174			0.5454
KR818833_Porcine_epidemic_diarrhea_virus	28047	0.4178	0.5489	1.3201	1.3394		LT898411_Porcine_epidemic_diarrhea_virus	28030	0.4177			0.5454
MF807952_Porcine_epidemic_diarrhea_virus	28046	0.4185	0.5619	1.3203	1.3348		LT898412_Porcine_epidemic_diarrhea_virus	28030	0.4177			0.5454
MK644604_Porcine_epidemic_diarrhea_virus	28046	0.4165	0.547	1.3218	1.337		KM392230_Porcine_epidemic_diarrhea_virus	28025	0.4171			0.5454
KY070587_Porcine_epidemic_diarrhea_virus	28045	0.418	0.5539	1.3241	1.3333		MH056658_Porcine_epidemic_diarrhea_virus	28015	0.4169			0.5454
MH748550_Porcine_epidemic_diarrhea_virus	28045	0.4169	0.5489	1.3246	1.3311		KJ645638_Porcine_epidemic_diarrhea_virus	27998	0.4173			0.5454
MK644602_Porcine_epidemic_diarrhea_virus	28045	0.4175	0.5572	1.322	1.3406		KJ645664_Porcine_epidemic_diarrhea_virus	27998	0.4173			0.5454
JX188454_Porcine_epidemic_diarrhea_virus	28044	0.4173	0.5544	1.3214	1.3344		KR265840_Porcine_epidemic_diarrhea_virus	27994	0.4175			0.5454
KU975389_Porcine_epidemic_diarrhea_virus	28044	0.4176	0.5496	1.318	1.3438		KR265846_Porcine_epidemic_diarrhea_virus	27993	0.417			0.5454
MK584552_Porcine_epidemic_diarrhea_virus	28044	0.4169	0.5475	1.3234	1.3328		KR265759_Porcine_epidemic_diarrhea_virus	27984	0.4177			0.5454
MK644603_Porcine_epidemic_diarrhea_virus	28043	0.4169	0.5506	1.3182	1.3393		LC063839_Porcine_epidemic_diarrhea_virus	27904	0.4172			0.5454
MK644605_Porcine_epidemic_diarrhea_virus	28043	0.4178	0.553	1.3228	1.3369		KR078300_Porcine_epidemic_diarrhea_virus	28028	0.4172			0.5455
EF185992_Porcine_epidemic_diarrhea_virus	28042	0.4202	0.5615	1.3268	1.3412		KJ645678_Porcine_epidemic_diarrhea_virus	27998	0.417			0.5455
MH708243_Porcine_epidemic_diarrhea_virus	28042	0.4166	0.5541	1.32	1.326		KJ645680_Porcine_epidemic_diarrhea_virus	27998	0.4173			0.5455
KY111278_Porcine_epidemic_diarrhea_virus	28041	0.4179	0.5521	1.3236	1.349		KJ645649_Porcine_epidemic_diarrhea_virus	27989	0.4177			0.5455
KY499262_Porcine_epidemic_diarrhea_virus	28041	0.4173	0.5437	1.3267	1.3464		LC063824_Porcine_epidemic_diarrhea_virus	27904	0.4171			0.5455
MH107321_Porcine_epidemic_diarrhea_virus	28041	0.4174	0.5444	1.3247	1.3439		KX534205_Porcine_epidemic_diarrhea_virus	27861	0.4192			0.5455
MK644601_Porcine_epidemic_diarrhea_virus	28040	0.4169	0.5553	1.3158	1.3293		KJ184549_Porcine_epidemic_diarrhea_virus	28038	0.417			0.5456
KC210145_Porcine_epidemic_diarrhea_virus	28039	0.4181	0.5482	1.3225	1.3428		KR265787_Porcine_epidemic_diarrhea_virus	27993	0.4171			0.5456
KF804028_Porcine_epidemic_diarrhea_virus	28039	0.4171	0.5451	1.3249	1.3443		LC063826_Porcine_epidemic_diarrhea_virus	27904	0.4171			0.5456
KF452322_Porcine_epidemic_diarrhea_virus	28039	0.4171	0.5458	1.3261	1.3436		MG837012_Porcine_epidemic_diarrhea_virus	27412	0.4171			0.5456
KF452323_Porcine_epidemic_diarrhea_virus	28039	0.417	0.5453	1.3258	1.3435		KF650374_Porcine_epidemic_diarrhea_virus	28038	0.4172			0.5457
JQ282909_Porcine_epidemic_diarrhea_virus	28038	0.4185	0.5554	1.3223	1.3368		KT323980_Porcine_epidemic_diarrhea_virus	28038	0.4172			0.5457
JN825712_Porcine_epidemic_diarrhea_virus	28038	0.4181	0.5541	1.3185	1.3375		KY929405_Porcine_epidemic_diarrhea_virus	28038	0.4169			0.5457
JX088695_Porcine_epidemic_diarrhea_virus	28038	0.4181	0.559	1.3177	1.3379		KY019623_Porcine_epidemic_diarrhea_virus	28021	0.418			0.5457
JX524137_Porcine_epidemic_diarrhea_virus	28038	0.4171	0.5435	1.3269	1.3357		KJ645640_Porcine_epidemic_diarrhea_virus	27998	0.4172			0.5457
KC196276_Porcine_epidemic_diarrhea_virus	28038	0.4188	0.557	1.3219	1.3346		KJ645706_Porcine_epidemic_diarrhea_virus	27998	0.4172			0.5457
KC140102_Porcine_epidemic_diarrhea_virus	28038	0.4164	0.5496	1.3244	1.3333		KR265804_Porcine_epidemic_diarrhea_virus	27993	0.4172			0.5457
KF272920_Porcine_epidemic_diarrhea_virus	28038	0.4171	0.5472	1.3252	1.3413		KR265830_Porcine_epidemic_diarrhea_virus	27989	0.4173			0.5457
KF267450_Porcine_epidemic_diarrhea_virus	28038	0.417	0.5471	1.3251	1.3435		LC063835_Porcine_epidemic_diarrhea_virus	27904	0.417			0.5457
KF468752_Porcine_epidemic_diarrhea_virus	28038	0.417	0.547	1.3245	1.3439		KF452322_Porcine_epidemic_diarrhea_virus	28039	0.4171			0.5458
KF468753_Porcine_epidemic_diarrhea_virus	28038	0.417	0.5463	1.3261	1.3415		KF650373_Porcine_epidemic_diarrhea_virus	28038	0.4171			0.5458
KF468754_Porcine_epidemic_diarrhea_virus	28038	0.4171	0.5468	1.3248	1.3433		KM975737_Porcine_epidemic_diarrhea_virus	28038	0.4166			0.5458
KF650370_Porcine_epidemic_diarrhea_virus	28038	0.417	0.5454	1.3259	1.3434		KR873435_Porcine_epidemic_diarrhea_virus	28038	0.4172			0.5458
KF650371_Porcine_epidemic_diarrhea_virus	28038	0.417	0.5463	1.3253	1.3429		KX812523_Porcine_epidemic_diarrhea_virus	28038	0.4186			0.5458
KF650372_Porcine_epidemic_diarrhea_virus	28038	0.417	0.5465	1.325	1.3429		KU380331_Porcine_epidemic_diarrhea_virus	28035	0.4181			0.5458
KF650373_Porcine_epidemic_diarrhea_virus	28038	0.4171	0.5458	1.3253	1.3441		LT898423_Porcine_epidemic_diarrhea_virus	28030	0.4179			0.5458
KF650374_Porcine_epidemic_diarrhea_virus	28038	0.4172	0.5457	1.3255	1.3446		KJ645647_Porcine_epidemic_diarrhea_virus	27998	0.4172			0.5458
KF650375_Porcine_epidemic_diarrhea_virus	28038	0.4171	0.546	1.3248	1.3451		KJ645701_Porcine_epidemic_diarrhea_virus	27998	0.4169			0.5458
KF761675_Porcine_epidemic_diarrhea_virus	28038	0.4174	0.5486	1.3198	1.3397		KR265795_Porcine_epidemic_diarrhea_virus	27993	0.4172			0.5458
KJ020932_Porcine_epidemic_diarrhea_virus	28038	0.418	0.5512	1.3207	1.344		KR265817_Porcine_epidemic_diarrhea_virus	27993	0.4173			0.5458
KJ408801_Porcine_epidemic_diarrhea_virus	28038	0.417	0.5438	1.326	1.3446		KR265819_Porcine_epidemic_diarrhea_virus	27993	0.4172			0.5458
KJ196348_Porcine_epidemic_diarrhea_virus	28038	0.4181	0.559	1.3194	1.3393		KJ645689_Porcine_epidemic_diarrhea_virus	27998	0.4172			0.5459
KJ623926_Porcine_epidemic_diarrhea_virus	28038	0.4177	0.5495	1.3237	1.3409		KJ645708_Porcine_epidemic_diarrhea_virus	27998	0.4172			0.5459
KJ778615_Porcine_epidemic_diarrhea_virus	28038	0.4171	0.5469	1.325	1.343		KR265781_Porcine_epidemic_diarrhea_virus	27993	0.4176			0.5459
KJ584361_Porcine_epidemic_diarrhea_virus	28038	0.4173	0.5446	1.3269	1.3446		LC063814_Porcine_epidemic_diarrhea_virus	27904	0.4172			0.5459
KJ662670_Porcine_epidemic_diarrhea_virus	28038	0.4171	0.546	1.3244	1.3445		LC063816_Porcine_epidemic_diarrhea_virus	27904	0.4172			0.5459
KJ777677_Porcine_epidemic_diarrhea_virus	28038	0.4178	0.5507	1.3187	1.3415		KF650375_Porcine_epidemic_diarrhea_virus	28038	0.4171			0.546
KJ777678_Porcine_epidemic_diarrhea_virus	28038	0.4179	0.5515	1.3184	1.3425		KJ662670_Porcine_epidemic_diarrhea_virus	28038	0.4171			0.546
KM052365_Porcine_epidemic_diarrhea_virus	28038	0.417	0.5471	1.3246	1.3428		LT898417_Porcine_epidemic_diarrhea_virus	28023	0.4178			0.546
KJ184549_Porcine_epidemic_diarrhea_virus	28038	0.417	0.5456	1.3264	1.3436		KU982973_Porcine_epidemic_diarrhea_virus	28000	0.4171			0.546
KM392226_Porcine_epidemic_diarrhea_virus	28038	0.4173	0.5464	1.326	1.3447		KJ645683_Porcine_epidemic_diarrhea_virus	27998	0.4171			0.546
KM242131_Porcine_epidemic_diarrhea_virus	28038	0.4176	0.5513	1.3186	1.3391		KJ645687_Porcine_epidemic_diarrhea_virus	27998	0.4171			0.546
KM609210_Porcine_epidemic_diarrhea_virus	28038	0.4165	0.559	1.3138	1.3335		KJ645698_Porcine_epidemic_diarrhea_virus	27998	0.4174			0.546
KM609211_Porcine_epidemic_diarrhea_virus	28038	0.4164	0.5542	1.3181	1.3317		KR265828_Porcine_epidemic_diarrhea_virus	27993	0.4174			0.546
KM609212_Porcine_epidemic_diarrhea_virus	28038	0.4165	0.551	1.3192	1.3426		LT898431_Porcine_epidemic_diarrhea_virus	27977	0.4179			0.546
KM609213_Porcine_epidemic_diarrhea_virus	28038	0.4162	0.5484	1.3236	1.3386		LC063827_Porcine_epidemic_diarrhea_virus	27904	0.4172			0.546
KM975735_Porcine_epidemic_diarrhea_virus	28038	0.417	0.5486	1.3238	1.3406		MH708895_Porcine_epidemic_diarrhea_virus	28033	0.4169			0.5461
KM975736_Porcine_epidemic_diarrhea_virus	28038	0.417	0.5472	1.3243	1.3425		MH891588_Porcine_epidemic_diarrhea_virus	28024	0.4168			0.5461
KM975737_Porcine_epidemic_diarrhea_virus	28038	0.4166	0.5458	1.323	1.3446		KU982970_Porcine_epidemic_diarrhea_virus	28004	0.417			0.5461
KR873431_Porcine_epidemic_diarrhea_virus	28038	0.4172	0.545	1.325	1.3441		KJ645657_Porcine_epidemic_diarrhea_virus	27998	0.4174			0.5461
KR873434_Porcine_epidemic_diarrhea_virus	28038	0.4171	0.5451	1.3248	1.3444		KJ645691_Porcine_epidemic_diarrhea_virus	27998	0.4171			0.5461
KR873435_Porcine_epidemic_diarrhea_virus	28038	0.4172	0.5458	1.325	1.3448		KJ645700_Porcine_epidemic_diarrhea_virus	27998	0.4174			0.5461
KR809885_Porcine_epidemic_diarrhea_virus	28038	0.4185	0.5602	1.3162	1.3409		MH726401_Porcine_epidemic_diarrhea_virus	28038	0.4176			0.5462
KT021227_Porcine_epidemic_diarrhea_virus	28038	0.4174	0.5486	1.3198	1.3397		LT898426_Porcine_epidemic_diarrhea_virus	28009	0.4179			0.5462
KP641661_Porcine_epidemic_diarrhea_virus	28038	0.4169	0.5466	1.3242	1.3427		KJ645705_Porcine_epidemic_diarrhea_virus	27998	0.4173			0.5462
KT199103_Porcine_epidemic_diarrhea_virus	28038	0.418	0.5575	1.32	1.342		MF373643_Porcine_epidemic_diarrhea_virus	27998	0.417			0.5462
KT323980_Porcine_epidemic_diarrhea_virus	28038	0.4172	0.5457	1.3196	1.3459		KU982976_Porcine_epidemic_diarrhea_virus	27995	0.4168			0.5462
KU558701_Porcine_epidemic_diarrhea_virus	28038	0.4178	0.5541	1.321	1.3383		KR265772_Porcine_epidemic_diarrhea_virus	27993	0.4171			0.5462
KX066126_Porcine_epidemic_diarrhea_virus	28038	0.4178	0.551	1.3182	1.3436		KR265831_Porcine_epidemic_diarrhea_virus	27988	0.4175			0.5462
KX580953_Porcine_epidemic_diarrhea_virus	28038	0.4188	0.5654	1.3166	1.3396		MG781192_Porcine_epidemic_diarrhea_virus	27962	0.4187			0.5462
KX812523_Porcine_epidemic_diarrhea_virus	28038	0.4186	0.5458	1.3283	1.3401		LC063818_Porcine_epidemic_diarrhea_virus	27904	0.4171			0.5462
KX812524_Porcine_epidemic_diarrhea_virus	28038	0.4178	0.5548	1.3184	1.3399		KF468753_Porcine_epidemic_diarrhea_virus	28038	0.417			0.5463
KX683006_Porcine_epidemic_diarrhea_virus	28038	0.4173	0.5439	1.327	1.3457		KF650371_Porcine_epidemic_diarrhea_virus	28038	0.417			0.5463
KY793536_Porcine_epidemic_diarrhea_virus	28038	0.4174	0.5486	1.3234	1.3376		MH726388_Porcine_epidemic_diarrhea_virus	28038	0.417			0.5463
KY929405_Porcine_epidemic_diarrhea_virus	28038	0.4169	0.5457	1.3246	1.346		MK071619_Porcine_epidemic_diarrhea_virus	28016	0.4174			0.5463
KY929406_Porcine_epidemic_diarrhea_virus	28038	0.4171	0.5476	1.3237	1.3455		MK071631_Porcine_epidemic_diarrhea_virus	28005	0.4175			0.5463
MF737355_Porcine_epidemic_diarrhea_virus	28038	0.4181	0.5515	1.3256	1.3367		KJ645654_Porcine_epidemic_diarrhea_virus	27998	0.417			0.5463
MF782687_Porcine_epidemic_diarrhea_virus	28038	0.4173	0.551	1.3233	1.3445		LT898447_Porcine_epidemic_diarrhea_virus	27995	0.4179			0.5463
MG334554_Porcine_epidemic_diarrhea_virus	28038	0.417	0.5495	1.3242	1.3393		KR265766_Porcine_epidemic_diarrhea_virus	27993	0.4174			0.5463
MG837011_Porcine_epidemic_diarrhea_virus	28038	0.4174	0.5535	1.3193	1.3414		KR265822_Porcine_epidemic_diarrhea_virus	27993	0.4174			0.5463
MH052682_Porcine_epidemic_diarrhea_virus	28038	0.417	0.5512	1.3241	1.3357		KR265829_Porcine_epidemic_diarrhea_virus	27989	0.4174			0.5463
MH052683_Porcine_epidemic_diarrhea_virus	28038	0.4169	0.5531	1.3224	1.3427		KM392226_Porcine_epidemic_diarrhea_virus	28038	0.4173			0.5464
MH052685_Porcine_epidemic_diarrhea_virus	28038	0.4169	0.5524	1.3231	1.3356		KJ645666_Porcine_epidemic_diarrhea_virus	27998	0.4172			0.5464
MH052687_Porcine_epidemic_diarrhea_virus	28038	0.417	0.5514	1.3233	1.3442		KU982968_Porcine_epidemic_diarrhea_virus	27995	0.4176			0.5464
MH052688_Porcine_epidemic_diarrhea_virus	28038	0.4172	0.5476	1.3255	1.3458		KR265763_Porcine_epidemic_diarrhea_virus	27993	0.4173			0.5464
MG837058_Porcine_epidemic_diarrhea_virus	28038	0.4169	0.5441	1.3253	1.3469		KR265792_Porcine_epidemic_diarrhea_virus	27990	0.4173			0.5464
MH107322_Porcine_epidemic_diarrhea_virus	28038	0.4183	0.5634	1.3145	1.3384		KJ645635_Porcine_epidemic_diarrhea_virus	27989	0.4176			0.5464
MG546687_Porcine_epidemic_diarrhea_virus	28038	0.4178	0.5499	1.3179	1.3405		KJ645695_Porcine_epidemic_diarrhea_virus	27989	0.4176			0.5464
MH061340_Porcine_epidemic_diarrhea_virus	28038	0.418	0.5508	1.3223	1.3504		KP688354_Porcine_epidemic_diarrhea_virus	27989	0.417			0.5464
MH061342_Porcine_epidemic_diarrhea_virus	28038	0.417	0.5489	1.32	1.3406		KC189944_Porcine_epidemic_diarrhea_virus	27953	0.4193			0.5464
MH243316_Porcine_epidemic_diarrhea_virus	28038	0.4151	0.5382	1.3256	1.3446		LC063825_Porcine_epidemic_diarrhea_virus	27904	0.4171			0.5464
MH243318_Porcine_epidemic_diarrhea_virus	28038	0.4157	0.5407	1.3243	1.3451		KX058033_Porcine_epidemic_diarrhea_virus	28054	0.4181			0.5465
MK032691_Porcine_epidemic_diarrhea_virus	28038	0.4154	0.5418	1.3255	1.3461		KF650372_Porcine_epidemic_diarrhea_virus	28038	0.417			0.5465
MK606368_Porcine_epidemic_diarrhea_virus	28038	0.4174	0.5619	1.3214	1.331		KJ645652_Porcine_epidemic_diarrhea_virus	27998	0.4175			0.5465
MK606369_Porcine_epidemic_diarrhea_virus	28038	0.4182	0.5538	1.3221	1.3447		KJ645697_Porcine_epidemic_diarrhea_virus	27998	0.4172			0.5465
MH726362_Porcine_epidemic_diarrhea_virus	28038	0.418	0.5535	1.321	1.3404		KR265799_Porcine_epidemic_diarrhea_virus	27993	0.4174			0.5465
MH726363_Porcine_epidemic_diarrhea_virus	28038	0.4184	0.5575	1.3164	1.3375		KR265826_Porcine_epidemic_diarrhea_virus	27993	0.4172			0.5465
MH726364_Porcine_epidemic_diarrhea_virus	28038	0.4175	0.5541	1.3203	1.3369		KJ645696_Porcine_epidemic_diarrhea_virus	27989	0.4176			0.5465
MH726365_Porcine_epidemic_diarrhea_virus	28038	0.4174	0.5544	1.3193	1.3371		KR265761_Porcine_epidemic_diarrhea_virus	27979	0.4171			0.5465
MH726366_Porcine_epidemic_diarrhea_virus	28038	0.4179	0.5504	1.3194	1.3385		LC063813_Porcine_epidemic_diarrhea_virus	27904	0.4171			0.5465
MH726367_Porcine_epidemic_diarrhea_virus	28038	0.4179	0.5544	1.3167	1.3427		LC063815_Porcine_epidemic_diarrhea_virus	27904	0.4171			0.5465
MH726368_Porcine_epidemic_diarrhea_virus	28038	0.4179	0.5522	1.3223	1.3393		LC063819_Porcine_epidemic_diarrhea_virus	27904	0.4173			0.5465
MH726369_Porcine_epidemic_diarrhea_virus	28038	0.4177	0.5518	1.3195	1.342		LC063834_Porcine_epidemic_diarrhea_virus	27904	0.4171			0.5465
MH726370_Porcine_epidemic_diarrhea_virus	28038	0.4174	0.5536	1.3184	1.3395		KP641661_Porcine_epidemic_diarrhea_virus	28038	0.4169			0.5466
MH726371_Porcine_epidemic_diarrhea_virus	28038	0.4175	0.545	1.323	1.3466		MH726382_Porcine_epidemic_diarrhea_virus	28038	0.4172			0.5466
MH726372_Porcine_epidemic_diarrhea_virus	28038	0.4171	0.5477	1.3222	1.3429		LT898440_Porcine_epidemic_diarrhea_virus	28029	0.4179			0.5466
MH726373_Porcine_epidemic_diarrhea_virus	28038	0.4178	0.5531	1.3163	1.3443		KM392228_Porcine_epidemic_diarrhea_virus	28028	0.4173			0.5466
MH726374_Porcine_epidemic_diarrhea_virus	28038	0.418	0.5528	1.3226	1.3414		KP641662_Porcine_epidemic_diarrhea_virus	28008	0.4168			0.5466
MH726375_Porcine_epidemic_diarrhea_virus	28038	0.4171	0.5526	1.3187	1.3367		KU982972_Porcine_epidemic_diarrhea_virus	28004	0.4171			0.5466
MH726376_Porcine_epidemic_diarrhea_virus	28038	0.4175	0.5581	1.3201	1.3429		KJ645639_Porcine_epidemic_diarrhea_virus	27998	0.4172			0.5466
MH726377_Porcine_epidemic_diarrhea_virus	28038	0.4174	0.5454	1.3203	1.3437		KJ645665_Porcine_epidemic_diarrhea_virus	27998	0.4175			0.5466
MH726378_Porcine_epidemic_diarrhea_virus	28038	0.4174	0.5454	1.3203	1.343		KJ645670_Porcine_epidemic_diarrhea_virus	27998	0.4175			0.5466
MH726379_Porcine_epidemic_diarrhea_virus	28038	0.4173	0.544	1.3214	1.3443		KR265773_Porcine_epidemic_diarrhea_virus	27993	0.4175			0.5466
MH726380_Porcine_epidemic_diarrhea_virus	28038	0.4169	0.5482	1.3194	1.3432		MH726394_Porcine_epidemic_diarrhea_virus	28038	0.4175			0.5467
MH726381_Porcine_epidemic_diarrhea_virus	28038	0.418	0.5526	1.3215	1.3456		MH052689_Porcine_epidemic_diarrhea_virus	28032	0.4163			0.5467
MH726382_Porcine_epidemic_diarrhea_virus	28038	0.4172	0.5466	1.3232	1.3492		MK071634_Porcine_epidemic_diarrhea_virus	28018	0.4173			0.5467
MH726383_Porcine_epidemic_diarrhea_virus	28038	0.4183	0.5501	1.3229	1.3411		KJ645637_Porcine_epidemic_diarrhea_virus	27998	0.4172			0.5467
MH726384_Porcine_epidemic_diarrhea_virus	28038	0.4175	0.5427	1.3261	1.338		KJ645643_Porcine_epidemic_diarrhea_virus	27998	0.4171			0.5467
MH726385_Porcine_epidemic_diarrhea_virus	28038	0.4178	0.5452	1.3254	1.3361		KR265812_Porcine_epidemic_diarrhea_virus	27993	0.4174			0.5467
MH726386_Porcine_epidemic_diarrhea_virus	28038	0.4178	0.541	1.3283	1.3375		KF468754_Porcine_epidemic_diarrhea_virus	28038	0.4171			0.5468
MH726387_Porcine_epidemic_diarrhea_virus	28038	0.4172	0.5451	1.3247	1.3348		LT898420_Porcine_epidemic_diarrhea_virus	28029	0.4178			0.5468
MH726388_Porcine_epidemic_diarrhea_virus	28038	0.417	0.5463	1.3241	1.3335		LM645057_Porcine_epidemic_diarrhea_virus_L00721/GER/2014	28028	0.4178			0.5468
MH726389_Porcine_epidemic_diarrhea_virus	28038	0.4168	0.5469	1.3235	1.3341		KM077139_Porcine_epidemic_diarrhea_virus	28020	0.4169			0.5468
MH726390_Porcine_epidemic_diarrhea_virus	28038	0.4164	0.5505	1.3199	1.3339		KM392232_Porcine_epidemic_diarrhea_virus	28017	0.4176			0.5468
MH726391_Porcine_epidemic_diarrhea_virus	28038	0.4175	0.5425	1.328	1.3363		KJ645636_Porcine_epidemic_diarrhea_virus	27998	0.4171			0.5468
MH726392_Porcine_epidemic_diarrhea_virus	28038	0.4174	0.5544	1.3177	1.3351		KJ645642_Porcine_epidemic_diarrhea_virus	27998	0.4174			0.5468
MH726393_Porcine_epidemic_diarrhea_virus	28038	0.4176	0.5414	1.3241	1.3439		KJ645648_Porcine_epidemic_diarrhea_virus	27998	0.4174			0.5468
MH726394_Porcine_epidemic_diarrhea_virus	28038	0.4175	0.5467	1.3204	1.3408		KU982966_Porcine_epidemic_diarrhea_virus	27994	0.4171			0.5468
MH726395_Porcine_epidemic_diarrhea_virus	28038	0.4176	0.548	1.3211	1.3387		KU982974_Porcine_epidemic_diarrhea_virus	27994	0.417			0.5468
MH726396_Porcine_epidemic_diarrhea_virus	28038	0.4177	0.5435	1.3254	1.3414		KR265796_Porcine_epidemic_diarrhea_virus	27993	0.4175			0.5468
MH726397_Porcine_epidemic_diarrhea_virus	28038	0.4177	0.5436	1.3256	1.3412		KR265802_Porcine_epidemic_diarrhea_virus	27993	0.4171			0.5468
MH726398_Porcine_epidemic_diarrhea_virus	28038	0.4178	0.5442	1.3261	1.3402		KR265815_Porcine_epidemic_diarrhea_virus	27993	0.4175			0.5468
MH726399_Porcine_epidemic_diarrhea_virus	28038	0.4176	0.5422	1.3239	1.3406		LC063842_Porcine_epidemic_diarrhea_virus	27904	0.4174			0.5468
MH726400_Porcine_epidemic_diarrhea_virus	28038	0.4177	0.5435	1.3234	1.3407		LC063843_Porcine_epidemic_diarrhea_virus	27904	0.4174			0.5468
MH726401_Porcine_epidemic_diarrhea_virus	28038	0.4176	0.5462	1.3242	1.3391		KY963963_Porcine_epidemic_diarrhea_virus	28053	0.4166			0.5469
MH726402_Porcine_epidemic_diarrhea_virus	28038	0.4171	0.5584	1.3161	1.3282		KJ778615_Porcine_epidemic_diarrhea_virus	28038	0.4171			0.5469
MH726403_Porcine_epidemic_diarrhea_virus	28038	0.4163	0.549	1.3209	1.3331		MH726389_Porcine_epidemic_diarrhea_virus	28038	0.4168			0.5469
MH726404_Porcine_epidemic_diarrhea_virus	28038	0.4164	0.5495	1.3208	1.334		LT900501_Porcine_epidemic_diarrhea_virus	28029	0.4178			0.5469
MH726405_Porcine_epidemic_diarrhea_virus	28038	0.4163	0.5524	1.3189	1.3325		LM645058_Porcine_epidemic_diarrhea_virus	28028	0.4178			0.5469
MH726406_Porcine_epidemic_diarrhea_virus	28038	0.4172	0.5472	1.3246	1.339		KU569509_Porcine_epidemic_diarrhea_virus	28012	0.4173			0.5469
MH726407_Porcine_epidemic_diarrhea_virus	28038	0.4171	0.5482	1.3244	1.338		LC063829_Porcine_epidemic_diarrhea_virus	27904	0.4174			0.5469
MK841495_Porcine_epidemic_diarrhea_virus	28038	0.4179	0.558	1.3166	1.3362		MK644604_Porcine_epidemic_diarrhea_virus	28046	0.4165			0.547
MK862249_Porcine_epidemic_diarrhea_virus	28038	0.4183	0.5528	1.3221	1.3406		KF468752_Porcine_epidemic_diarrhea_virus	28038	0.417			0.547
MN114121_Porcine_epidemic_diarrhea_virus	28038	0.4181	0.5582	1.3187	1.3417		KM975739_Porcine_epidemic_diarrhea_virus	28029	0.4174			0.547
KC210147_Porcine_epidemic_diarrhea_virus	28037	0.4183	0.5551	1.3195	1.3378		MK071620_Porcine_epidemic_diarrhea_virus	28017	0.4175			0.547
KU646831_Porcine_epidemic_diarrhea_virus	28036	0.4171	0.5487	1.3248	1.3346		MF281416_Porcine_epidemic_diarrhea_virus	28005	0.4164			0.547
KX064280_Porcine_epidemic_diarrhea_virus	28036	0.4174	0.5528	1.3227	1.3426		KJ645644_Porcine_epidemic_diarrhea_virus	27998	0.4174			0.547
MH687958_Alphacoronavirus_sp.	28036	0.4012	0.4926	1.349	1.3779		KJ645653_Porcine_epidemic_diarrhea_virus	27998	0.4174			0.547
MH117940_Porcine_epidemic_diarrhea_virus	28036	0.4174	0.5528	1.3227	1.3426		KR265791_Porcine_epidemic_diarrhea_virus	27993	0.417			0.547
MK140814_Porcine_epidemic_diarrhea_virus	28036	0.4175	0.5524	1.3184	1.3357		KR265797_Porcine_epidemic_diarrhea_virus	27993	0.4171			0.547
JX112709_Porcine_epidemic_diarrhea_virus	28035	0.4171	0.5472	1.3231	1.3331		KR265823_Porcine_epidemic_diarrhea_virus	27993	0.4174			0.547
KF384500_Porcine_epidemic_diarrhea_virus	28035	0.4184	0.5592	1.3195	1.3269		KU847996_Porcine_epidemic_diarrhea_virus	27989	0.4186			0.547
KF430219_Bat_coronavirus_CDPHE15/USA/2006	28035	0.4083	0.5064	1.3694	1.3712		KR265807_Porcine_epidemic_diarrhea_virus	27988	0.4174			0.547
NC_022103_Bat_coronavirus_CDPHE15/USA/2006	28035	0.4083	0.5064	1.3694	1.3712		LC063817_Porcine_epidemic_diarrhea_virus	27904	0.4172			0.547
KJ960178_Porcine_epidemic_diarrhea_virus	28035	0.4184	0.5543	1.3162	1.326		LC063823_Porcine_epidemic_diarrhea_virus	27904	0.4174			0.547
KJ960179_Porcine_epidemic_diarrhea_virus	28035	0.4185	0.5556	1.3169	1.3256		LC063830_Porcine_epidemic_diarrhea_virus	27904	0.4174			0.547
KJ960180_Porcine_epidemic_diarrhea_virus	28035	0.4185	0.5564	1.3166	1.325		KM392227_Porcine_epidemic_diarrhea_virus	28048	0.4173			0.5471
KU380331_Porcine_epidemic_diarrhea_virus	28035	0.4181	0.5458	1.3225	1.3412		KF267450_Porcine_epidemic_diarrhea_virus	28038	0.417			0.5471
KX791060_Porcine_epidemic_diarrhea_virus	28035	0.4184	0.5493	1.324	1.34		KM052365_Porcine_epidemic_diarrhea_virus	28038	0.417			0.5471
MF346935_Porcine_epidemic_diarrhea_virus	28035	0.4178	0.5564	1.3223	1.337		LT898444_Porcine_epidemic_diarrhea_virus	28030	0.4177			0.5471
MF807951_Porcine_epidemic_diarrhea_virus	28035	0.4188	0.5538	1.3221	1.3424		LT898427_Porcine_epidemic_diarrhea_virus	28029	0.4177			0.5471
MG546690_Porcine_epidemic_diarrhea_virus	28035	0.4176	0.5537	1.319	1.3435		LT898438_Porcine_epidemic_diarrhea_virus	28029	0.4177			0.5471
MH061337_Porcine_epidemic_diarrhea_virus	28035	0.4179	0.5552	1.3213	1.3421		LT898425_Porcine_epidemic_diarrhea_virus	28028	0.4177			0.5471
MH061339_Porcine_epidemic_diarrhea_virus	28035	0.4169	0.5581	1.3146	1.3338		LT898414_Porcine_epidemic_diarrhea_virus	28026	0.4178			0.5471
MH061341_Porcine_epidemic_diarrhea_virus	28035	0.4177	0.5517	1.3218	1.3392		MK071635_Porcine_epidemic_diarrhea_virus	28018	0.4171			0.5471
MK250953_Porcine_epidemic_diarrhea_virus	28035	0.4172	0.5476	1.3252	1.3458		KJ645658_Porcine_epidemic_diarrhea_virus	27998	0.4173			0.5471
MK288006_Porcine_epidemic_diarrhea_virus	28035	0.4179	0.5538	1.3223	1.3292		KJ645672_Porcine_epidemic_diarrhea_virus	27998	0.4173			0.5471
MK032692_Porcine_epidemic_diarrhea_virus	28035	0.4159	0.5401	1.3241	1.3482		KJ645676_Porcine_epidemic_diarrhea_virus	27998	0.4173			0.5471
MH910099_Porcine_epidemic_diarrhea_virus	28035	0.4176	0.548	1.3179	1.3439		KJ645681_Porcine_epidemic_diarrhea_virus	27998	0.4173			0.5471
MK690502_Porcine_epidemic_diarrhea_virus	28035	0.4177	0.5569	1.3228	1.3372		KJ645693_Porcine_epidemic_diarrhea_virus	27998	0.4173			0.5471
KT021228_Porcine_epidemic_diarrhea_virus	28034	0.4177	0.5505	1.3199	1.3361		MH006958_Porcine_epidemic_diarrhea_virus	27676	0.4173			0.5471
KU893861_Porcine_epidemic_diarrhea_virus	28034	0.4172	0.5437	1.3272	1.3473		KF272920_Porcine_epidemic_diarrhea_virus	28038	0.4171			0.5472
MK138516_Porcine_epidemic_diarrhea_virus	28034	0.4174	0.5616	1.3211	1.3387		KM975736_Porcine_epidemic_diarrhea_virus	28038	0.417			0.5472
AF353511_Porcine_epidemic_diarrhea_virus	28033	0.4202	0.5586	1.3245	1.3395		MH726406_Porcine_epidemic_diarrhea_virus	28038	0.4172			0.5472
NC_003436_Porcine_epidemic_diarrhea_virus	28033	0.4202	0.5586	1.3245	1.3395		JX112709_Porcine_epidemic_diarrhea_virus	28035	0.4171			0.5472
KR610991_Porcine_epidemic_diarrhea_virus	28033	0.4204	0.5563	1.3198	1.3379		LT898415_Porcine_epidemic_diarrhea_virus	28029	0.4177			0.5472
KR610992_Porcine_epidemic_diarrhea_virus	28033	0.4204	0.5563	1.3198	1.3379		MK071621_Porcine_epidemic_diarrhea_virus	28011	0.4175			0.5472
MH708895_Porcine_epidemic_diarrhea_virus	28033	0.4169	0.5461	1.323	1.3324		KU982971_Porcine_epidemic_diarrhea_virus	28004	0.4173			0.5472
KM392224_Porcine_epidemic_diarrhea_virus	28032	0.4173	0.5439	1.3267	1.3474		KU982977_Porcine_epidemic_diarrhea_virus	28003	0.4166			0.5472
KY825240_Porcine_epidemic_diarrhea_virus	28032	0.4168	0.5476	1.3243	1.3451		KJ645663_Porcine_epidemic_diarrhea_virus	27998	0.4173			0.5472
KY649107_Porcine_epidemic_diarrhea_virus	28032	0.4179	0.554	1.319	1.3401		KJ645684_Porcine_epidemic_diarrhea_virus	27998	0.4172			0.5472
MH052689_Porcine_epidemic_diarrhea_virus	28032	0.4163	0.5467	1.3246	1.344		KJ645685_Porcine_epidemic_diarrhea_virus	27998	0.4172			0.5472
MH056657_Porcine_epidemic_diarrhea_virus	28031	0.417	0.5474	1.3226	1.3477		KR265774_Porcine_epidemic_diarrhea_virus	27993	0.4173			0.5472
MK071629_Porcine_epidemic_diarrhea_virus	28031	0.4169	0.5434	1.3257	1.3463		KR265783_Porcine_epidemic_diarrhea_virus	27993	0.4173			0.5472
LT898411_Porcine_epidemic_diarrhea_virus	28030	0.4177	0.5454	1.3254	1.3526		KY825243_Porcine_epidemic_diarrhea_virus	27974	0.4168			0.5472
LT898412_Porcine_epidemic_diarrhea_virus	28030	0.4177	0.5454	1.3254	1.3526		LC063822_Porcine_epidemic_diarrhea_virus	27904	0.417			0.5472
LT898413_Porcine_epidemic_diarrhea_virus	28030	0.4177	0.5486	1.324	1.3496		LC063831_Porcine_epidemic_diarrhea_virus	27904	0.4173			0.5472
LT898418_Porcine_epidemic_diarrhea_virus	28030	0.4175	0.5476	1.3234	1.3492		LC063836_Porcine_epidemic_diarrhea_virus	27904	0.4174			0.5472
LT898423_Porcine_epidemic_diarrhea_virus	28030	0.4179	0.5458	1.3251	1.3528		LT898435_Porcine_epidemic_diarrhea_virus	28030	0.4173			0.5473
LT898433_Porcine_epidemic_diarrhea_virus	28030	0.4176	0.5481	1.3239	1.3491		MH061338_Porcine_epidemic_diarrhea_virus	28026	0.4182			0.5473
LT898435_Porcine_epidemic_diarrhea_virus	28030	0.4173	0.5473	1.3248	1.3504		KY825242_Porcine_epidemic_diarrhea_virus	28020	0.4167			0.5473
LT898439_Porcine_epidemic_diarrhea_virus	28030	0.4176	0.5474	1.3239	1.3529		MK071636_Porcine_epidemic_diarrhea_virus	28019	0.4174			0.5473
LT898441_Porcine_epidemic_diarrhea_virus	28030	0.4175	0.5476	1.3234	1.3492		MK071637_Porcine_epidemic_diarrhea_virus	28017	0.4174			0.5473
LT898443_Porcine_epidemic_diarrhea_virus	28030	0.4179	0.545	1.3259	1.3527		KX289955_Porcine_epidemic_diarrhea_virus	28009	0.4178			0.5473
LT898444_Porcine_epidemic_diarrhea_virus	28030	0.4177	0.5471	1.325	1.3524		KJ645659_Porcine_epidemic_diarrhea_virus	27998	0.4172			0.5473
LT898445_Porcine_epidemic_diarrhea_virus	28030	0.4178	0.5483	1.3247	1.349		KR265782_Porcine_epidemic_diarrhea_virus	27993	0.4172			0.5473
LT900499_Porcine_epidemic_diarrhea_virus	28030	0.4176	0.5474	1.3239	1.3529		KR265784_Porcine_epidemic_diarrhea_virus	27993	0.4173			0.5473
MK138353_Porcine_epidemic_diarrhea_virus	28030	0.417	0.5613	1.3134	1.3292		KR265844_Porcine_epidemic_diarrhea_virus	27993	0.4171			0.5473
JQ023161_Porcine_epidemic_diarrhea_virus	28029	0.4188	0.5626	1.3166	1.3413		LC063832_Porcine_epidemic_diarrhea_virus	27904	0.4173			0.5473
KJ399978_Porcine_epidemic_diarrhea_virus	28029	0.4174	0.5511	1.3244	1.3429		MH056657_Porcine_epidemic_diarrhea_virus	28031	0.417			0.5474
KM403155_Porcine_epidemic_diarrhea_virus	28029	0.4176	0.5448	1.3291	1.3471		LT898439_Porcine_epidemic_diarrhea_virus	28030	0.4176			0.5474
KM975738_Porcine_epidemic_diarrhea_virus	28029	0.4175	0.5485	1.3265	1.3471		LT900499_Porcine_epidemic_diarrhea_virus	28030	0.4176			0.5474
KM975739_Porcine_epidemic_diarrhea_virus	28029	0.4174	0.547	1.3271	1.3483		KM975740_Porcine_epidemic_diarrhea_virus	28029	0.4173			0.5474
KM975740_Porcine_epidemic_diarrhea_virus	28029	0.4173	0.5474	1.3264	1.3457		MK071630_Porcine_epidemic_diarrhea_virus	28013	0.4174			0.5474
KM975741_Porcine_epidemic_diarrhea_virus	28029	0.4175	0.5451	1.3282	1.3446		KP641663_Porcine_epidemic_diarrhea_virus	28002	0.4169			0.5474
KT860508_Porcine_epidemic_diarrhea_virus	28029	0.4169	0.5493	1.325	1.3398		KU982967_Porcine_epidemic_diarrhea_virus	28000	0.4175			0.5474
LT898408_Porcine_epidemic_diarrhea_virus	28029	0.4178	0.5477	1.3243	1.352		KJ645668_Porcine_epidemic_diarrhea_virus	27998	0.4172			0.5474
LT898410_Porcine_epidemic_diarrhea_virus	28029	0.4176	0.5448	1.3256	1.3526		KJ645703_Porcine_epidemic_diarrhea_virus	27998	0.4172			0.5474
LT898415_Porcine_epidemic_diarrhea_virus	28029	0.4177	0.5472	1.3248	1.3514		KR265832_Porcine_epidemic_diarrhea_virus	27993	0.4172			0.5474
LT898420_Porcine_epidemic_diarrhea_virus	28029	0.4178	0.5468	1.3255	1.351		KY825241_Porcine_epidemic_diarrhea_virus	27985	0.417			0.5474
LT898427_Porcine_epidemic_diarrhea_virus	28029	0.4177	0.5471	1.3248	1.3509		LT898436_Porcine_epidemic_diarrhea_virus	27981	0.4173			0.5474
LT898430_Porcine_epidemic_diarrhea_virus	28029	0.4176	0.5448	1.3256	1.3526		MK584552_Porcine_epidemic_diarrhea_virus	28044	0.4169			0.5475
LT898432_Porcine_epidemic_diarrhea_virus	28029	0.4178	0.5452	1.3255	1.3522		MK071633_Porcine_epidemic_diarrhea_virus	28017	0.4173			0.5475
LT898438_Porcine_epidemic_diarrhea_virus	28029	0.4177	0.5471	1.3249	1.3507		KU982975_Porcine_epidemic_diarrhea_virus	28004	0.4171			0.5475
LT898440_Porcine_epidemic_diarrhea_virus	28029	0.4179	0.5466	1.3249	1.3516		LC063840_Porcine_epidemic_diarrhea_virus	27904	0.4175			0.5475
LT898446_Porcine_epidemic_diarrhea_virus	28029	0.4176	0.5448	1.3255	1.3522		KY929406_Porcine_epidemic_diarrhea_virus	28038	0.4171			0.5476
LT900498_Porcine_epidemic_diarrhea_virus	28029	0.4176	0.5448	1.3256	1.3526		MH052688_Porcine_epidemic_diarrhea_virus	28038	0.4172			0.5476
LT900501_Porcine_epidemic_diarrhea_virus	28029	0.4178	0.5469	1.3244	1.3505		MK250953_Porcine_epidemic_diarrhea_virus	28035	0.4172			0.5476
MH052681_Porcine_epidemic_diarrhea_virus	28029	0.4172	0.5502	1.3247	1.3404		KY825240_Porcine_epidemic_diarrhea_virus	28032	0.4168			0.5476
MH061336_Porcine_epidemic_diarrhea_virus	28029	0.4178	0.5557	1.3224	1.3424		LT898418_Porcine_epidemic_diarrhea_virus	28030	0.4175			0.5476
MK392335_Porcine_epidemic_diarrhea_virus	28029	0.4172	0.5518	1.3216	1.3364		LT898441_Porcine_epidemic_diarrhea_virus	28030	0.4175			0.5476
MK032689_Porcine_epidemic_diarrhea_virus	28029	0.4167	0.552	1.3228	1.3384		KJ645707_Porcine_epidemic_diarrhea_virus	27998	0.4171			0.5476
MK558089_Porcine_epidemic_diarrhea_virus	28029	0.4167	0.548	1.3196	1.342		LC063837_Porcine_epidemic_diarrhea_virus	27904	0.4172			0.5476
MK071623_Porcine_epidemic_diarrhea_virus	28029	0.4172	0.5443	1.3252	1.3473		LC063841_Porcine_epidemic_diarrhea_virus	27904	0.4175			0.5476
KM392228_Porcine_epidemic_diarrhea_virus	28028	0.4173	0.5466	1.3254	1.3443		MH726372_Porcine_epidemic_diarrhea_virus	28038	0.4171			0.5477
LM645058_Porcine_epidemic_diarrhea_virus	28028	0.4178	0.5469	1.325	1.3505		LT898408_Porcine_epidemic_diarrhea_virus	28029	0.4178			0.5477
LM645057_Porcine_epidemic_diarrhea_virus_L00721/GER/2014	28028	0.4178	0.5468	1.3249	1.3505		KJ778616_Porcine_epidemic_diarrhea_virus	28025	0.4172			0.5477
KR003452_Porcine_epidemic_diarrhea_virus	28028	0.418	0.5481	1.3249	1.3511		KR011756_Porcine_epidemic_diarrhea_virus	28024	0.4178			0.5477
KR078300_Porcine_epidemic_diarrhea_virus	28028	0.4172	0.5455	1.326	1.3457		KR265834_Porcine_epidemic_diarrhea_virus	27982	0.4175			0.5477
KT021229_Porcine_epidemic_diarrhea_virus	28028	0.4174	0.552	1.3198	1.3329		LT900500_Porcine_epidemic_diarrhea_virus	28028	0.4178			0.5478
KT021230_Porcine_epidemic_diarrhea_virus	28028	0.4174	0.5522	1.3197	1.3331		KR265790_Porcine_epidemic_diarrhea_virus	27993	0.4171			0.5478
KT021231_Porcine_epidemic_diarrhea_virus	28028	0.4173	0.5515	1.3197	1.3338		KR265760_Porcine_epidemic_diarrhea_virus	27986	0.4175			0.5478
KT021232_Porcine_epidemic_diarrhea_virus	28028	0.4171	0.5504	1.3188	1.3342		MK559454_Porcine_epidemic_diarrhea_virus	28027	0.4171			0.5479
KT021233_Porcine_epidemic_diarrhea_virus	28028	0.4171	0.5512	1.3187	1.3352		MK559455_Porcine_epidemic_diarrhea_virus	28027	0.4171			0.5479
KU297956_Porcine_epidemic_diarrhea_virus	28028	0.4175	0.5494	1.3243	1.349		JN547228_Porcine_epidemic_diarrhea_virus	28026	0.4174			0.5479
LT898425_Porcine_epidemic_diarrhea_virus	28028	0.4177	0.5471	1.325	1.3517		KJ645651_Porcine_epidemic_diarrhea_virus	27998	0.4173			0.5479
LT900500_Porcine_epidemic_diarrhea_virus	28028	0.4178	0.5478	1.3245	1.3504		KJ645682_Porcine_epidemic_diarrhea_virus	27998	0.4173			0.5479
MH891584_Porcine_epidemic_diarrhea_virus	28027	0.4171	0.5497	1.3235	1.3361		KR265801_Porcine_epidemic_diarrhea_virus	27993	0.4173			0.5479
MH891585_Porcine_epidemic_diarrhea_virus	28027	0.4168	0.5533	1.3208	1.3352		KR265813_Porcine_epidemic_diarrhea_virus	27993	0.4174			0.5479
MK559454_Porcine_epidemic_diarrhea_virus	28027	0.4171	0.5479	1.325	1.3452		LC022792_Porcine_epidemic_diarrhea_virus	27342	0.4172			0.5479
MK559455_Porcine_epidemic_diarrhea_virus	28027	0.4171	0.5479	1.325	1.3452		MH726395_Porcine_epidemic_diarrhea_virus	28038	0.4176			0.548
MK559456_Porcine_epidemic_diarrhea_virus	28027	0.4171	0.548	1.3253	1.3451		MH910099_Porcine_epidemic_diarrhea_virus	28035	0.4176			0.548
JN547228_Porcine_epidemic_diarrhea_virus	28026	0.4174	0.5479	1.3297	1.347		MK558089_Porcine_epidemic_diarrhea_virus	28029	0.4167			0.548
KM392225_Porcine_epidemic_diarrhea_virus	28026	0.4173	0.5447	1.3272	1.3452		MK559456_Porcine_epidemic_diarrhea_virus	28027	0.4171			0.548
LT898414_Porcine_epidemic_diarrhea_virus	28026	0.4178	0.5471	1.3252	1.3515		LT900502_Porcine_epidemic_diarrhea_virus	28008	0.4178			0.548
LT905450_Porcine_epidemic_diarrhea_virus	28026	0.4205	0.5592	1.3246	1.3388		KR265779_Porcine_epidemic_diarrhea_virus	27990	0.4173			0.548
MH061338_Porcine_epidemic_diarrhea_virus	28026	0.4182	0.5473	1.3248	1.3418		LC063845_Porcine_epidemic_diarrhea_virus	27895	0.4171			0.548
MH061343_Porcine_epidemic_diarrhea_virus	28026	0.4175	0.5501	1.3224	1.3491		LT898433_Porcine_epidemic_diarrhea_virus	28030	0.4176			0.5481
MK140813_Porcine_epidemic_diarrhea_virus	28026	0.417	0.5497	1.3212	1.3332		KR003452_Porcine_epidemic_diarrhea_virus	28028	0.418			0.5481
MH726408_Porcine_epidemic_diarrhea_virus	28026	0.4187	0.5416	1.3284	1.3529		MK071632_Porcine_epidemic_diarrhea_virus	28008	0.4175			0.5481
KJ778616_Porcine_epidemic_diarrhea_virus	28025	0.4172	0.5477	1.3248	1.3453		MN056942_Porcine_epidemic_diarrhea_virus	28008	0.4186			0.5481
KM392230_Porcine_epidemic_diarrhea_virus	28025	0.4171	0.5454	1.3261	1.3456		KR265803_Porcine_epidemic_diarrhea_virus	27996	0.417			0.5481
KT591944_Porcine_epidemic_diarrhea_virus	28025	0.4169	0.5492	1.3248	1.3398		KC210145_Porcine_epidemic_diarrhea_virus	28039	0.4181			0.5482
KR011756_Porcine_epidemic_diarrhea_virus	28024	0.4178	0.5477	1.3253	1.3502		MH726380_Porcine_epidemic_diarrhea_virus	28038	0.4169			0.5482
KU893873_Porcine_epidemic_diarrhea_virus	28024	0.4171	0.5414	1.3277	1.3458		MH726407_Porcine_epidemic_diarrhea_virus	28038	0.4171			0.5482
MK140811_Porcine_epidemic_diarrhea_virus	28024	0.4167	0.5487	1.3224	1.3325		KJ645694_Porcine_epidemic_diarrhea_virus	27998	0.4174			0.5482
MH891586_Porcine_epidemic_diarrhea_virus	28024	0.4166	0.5527	1.3227	1.3355		KR265845_Porcine_epidemic_diarrhea_virus	27993	0.4173			0.5482
MH891587_Porcine_epidemic_diarrhea_virus	28024	0.417	0.5518	1.3235	1.3352		LT898445_Porcine_epidemic_diarrhea_virus	28030	0.4178			0.5483
MH891588_Porcine_epidemic_diarrhea_virus	28024	0.4168	0.5461	1.3261	1.3458		KR153325_Porcine_epidemic_diarrhea_virus	27995	0.4175			0.5483
MH891589_Porcine_epidemic_diarrhea_virus	28024	0.4164	0.5499	1.3234	1.3371		KR265789_Porcine_epidemic_diarrhea_virus	27993	0.4172			0.5483
MH891590_Porcine_epidemic_diarrhea_virus	28024	0.4169	0.552	1.3226	1.3371		LC063828_Porcine_epidemic_diarrhea_virus	27322	0.4172			0.5483
MK071622_Porcine_epidemic_diarrhea_virus	28024	0.417	0.5491	1.3241	1.3437		KM609213_Porcine_epidemic_diarrhea_virus	28038	0.4162			0.5484
KM392231_Porcine_epidemic_diarrhea_virus	28023	0.4172	0.5453	1.3266	1.3463		KJ645660_Porcine_epidemic_diarrhea_virus	27998	0.4174			0.5484
LT898417_Porcine_epidemic_diarrhea_virus	28023	0.4178	0.546	1.325	1.353		KJ645646_Porcine_epidemic_diarrhea_virus	27988	0.4172			0.5484
MK482396_Porcine_epidemic_diarrhea_virus	28023	0.4169	0.5518	1.3258	1.3409		LC063846_Porcine_epidemic_diarrhea_virus	27895	0.417			0.5484
MK482397_Porcine_epidemic_diarrhea_virus	28023	0.4169	0.5508	1.3255	1.3411		KM975738_Porcine_epidemic_diarrhea_virus	28029	0.4175			0.5485
MK140812_Porcine_epidemic_diarrhea_virus	28022	0.4168	0.5495	1.3218	1.3343		KR265765_Porcine_epidemic_diarrhea_virus	27996	0.4172			0.5485
KY019623_Porcine_epidemic_diarrhea_virus	28021	0.418	0.5457	1.326	1.3523		MK071638_Porcine_epidemic_diarrhea_virus	27996	0.4174			0.5485
KY019624_Porcine_epidemic_diarrhea_virus	28021	0.4183	0.549	1.323	1.3494		KR153326_Porcine_epidemic_diarrhea_virus	27993	0.4174			0.5485
KU893872_Porcine_epidemic_diarrhea_virus	28021	0.4171	0.5425	1.3268	1.3467		KX016034_Porcine_epidemic_diarrhea_virus	27993	0.4174			0.5485
KM077139_Porcine_epidemic_diarrhea_virus	28020	0.4169	0.5468	1.3242	1.3414		KF761675_Porcine_epidemic_diarrhea_virus	28038	0.4174			0.5486
KY825242_Porcine_epidemic_diarrhea_virus	28020	0.4167	0.5473	1.3238	1.3476		KM975735_Porcine_epidemic_diarrhea_virus	28038	0.417			0.5486
MK071626_Porcine_epidemic_diarrhea_virus	28019	0.4175	0.5437	1.3305	1.3428		KT021227_Porcine_epidemic_diarrhea_virus	28038	0.4174			0.5486
MK071636_Porcine_epidemic_diarrhea_virus	28019	0.4174	0.5473	1.3276	1.3393		KY793536_Porcine_epidemic_diarrhea_virus	28038	0.4174			0.5486
MK071624_Porcine_epidemic_diarrhea_virus	28018	0.4174	0.544	1.3288	1.3483		LT898413_Porcine_epidemic_diarrhea_virus	28030	0.4177			0.5486
MK071634_Porcine_epidemic_diarrhea_virus	28018	0.4173	0.5467	1.3287	1.3397		KJ645650_Porcine_epidemic_diarrhea_virus	27998	0.4174			0.5486
MK071635_Porcine_epidemic_diarrhea_virus	28018	0.4171	0.5471	1.3281	1.3391		KR265820_Porcine_epidemic_diarrhea_virus	27986	0.4171			0.5486
KM392232_Porcine_epidemic_diarrhea_virus	28017	0.4176	0.5468	1.327	1.3427		KU646831_Porcine_epidemic_diarrhea_virus	28036	0.4171			0.5487
KY007139_Porcine_epidemic_diarrhea_virus	28017	0.4175	0.5529	1.3187	1.3428		MK140811_Porcine_epidemic_diarrhea_virus	28024	0.4167			0.5487
LT906620_Porcine_epidemic_diarrhea_virus	28017	0.4203	0.5595	1.3242	1.3398		MH593900_Porcine_epidemic_diarrhea_virus	28009	0.4185			0.5487
MH243319_Porcine_epidemic_diarrhea_virus	28017	0.4167	0.55	1.3211	1.3395		JX647847_Porcine_epidemic_diarrhea_virus	28047	0.4173			0.5488
MK071620_Porcine_epidemic_diarrhea_virus	28017	0.4175	0.547	1.3276	1.3407		KJ645692_Porcine_epidemic_diarrhea_virus	27998	0.4173			0.5488
MK071627_Porcine_epidemic_diarrhea_virus	28017	0.4171	0.5448	1.3256	1.3465		LC063844_Porcine_epidemic_diarrhea_virus	27895	0.4171			0.5488
MK071628_Porcine_epidemic_diarrhea_virus	28017	0.4171	0.5448	1.3256	1.3465		KR818833_Porcine_epidemic_diarrhea_virus	28047	0.4178			0.5489
MK071633_Porcine_epidemic_diarrhea_virus	28017	0.4173	0.5475	1.3277	1.3395		MH748550_Porcine_epidemic_diarrhea_virus	28045	0.4169			0.5489
MK071637_Porcine_epidemic_diarrhea_virus	28017	0.4174	0.5473	1.3279	1.3403		MH061342_Porcine_epidemic_diarrhea_virus	28038	0.417			0.5489
MK071619_Porcine_epidemic_diarrhea_virus	28016	0.4174	0.5463	1.3278	1.3415		MK071639_Porcine_epidemic_diarrhea_virus	28010	0.4175			0.5489
KX839246_Porcine_epidemic_diarrhea_virus	28015	0.419	0.5598	1.325	1.338		KJ645671_Porcine_epidemic_diarrhea_virus	27998	0.4172			0.5489
MH056658_Porcine_epidemic_diarrhea_virus	28015	0.4169	0.5454	1.3239	1.3471		KJ645675_Porcine_epidemic_diarrhea_virus	27998	0.4172			0.5489
KU893870_Porcine_epidemic_diarrhea_virus	28013	0.4171	0.544	1.3262	1.3468		MH726403_Porcine_epidemic_diarrhea_virus	28038	0.4163			0.549
LT898416_Porcine_epidemic_diarrhea_virus	28013	0.4179	0.5501	1.3248	1.3507		KY019624_Porcine_epidemic_diarrhea_virus	28021	0.4183			0.549
MK071625_Porcine_epidemic_diarrhea_virus	28013	0.4173	0.5451	1.3272	1.3438		KJ645669_Porcine_epidemic_diarrhea_virus	27998	0.4172			0.549
MK071630_Porcine_epidemic_diarrhea_virus	28013	0.4174	0.5474	1.3274	1.3401		KJ645690_Porcine_epidemic_diarrhea_virus	27998	0.4173			0.549
KU569509_Porcine_epidemic_diarrhea_virus	28012	0.4173	0.5469	1.3253	1.3426		KR265809_Porcine_epidemic_diarrhea_virus	27988	0.4173			0.549
MK673545_Porcine_epidemic_diarrhea_virus	28012	0.4174	0.555	1.3196	1.3433		MK071622_Porcine_epidemic_diarrhea_virus	28024	0.417			0.5491
MK071621_Porcine_epidemic_diarrhea_virus	28011	0.4175	0.5472	1.3251	1.345		KT591944_Porcine_epidemic_diarrhea_virus	28025	0.4169			0.5492
KU893869_Porcine_epidemic_diarrhea_virus	28010	0.4173	0.5437	1.3267	1.3491		KX791060_Porcine_epidemic_diarrhea_virus	28035	0.4184			0.5493
MF782686_Porcine_epidemic_diarrhea_virus	28010	0.4179	0.5567	1.319	1.3409		KT860508_Porcine_epidemic_diarrhea_virus	28029	0.4169			0.5493
MK071639_Porcine_epidemic_diarrhea_virus	28010	0.4175	0.5489	1.3268	1.3391		KR265764_Porcine_epidemic_diarrhea_virus	27992	0.4174			0.5493
KX289955_Porcine_epidemic_diarrhea_virus	28009	0.4178	0.5473	1.325	1.3517		KU297956_Porcine_epidemic_diarrhea_virus	28028	0.4175			0.5494
LT898426_Porcine_epidemic_diarrhea_virus	28009	0.4179	0.5462	1.3259	1.3524		MH004414_Porcine_epidemic_diarrhea_virus	27694	0.416			0.5494
MH593900_Porcine_epidemic_diarrhea_virus	28009	0.4185	0.5487	1.3238	1.3515		KJ623926_Porcine_epidemic_diarrhea_virus	28038	0.4177			0.5495
MK472070_Alphacoronavirus_sp.	28009	0.4094	0.589	1.3783	1.3731		MG334554_Porcine_epidemic_diarrhea_virus	28038	0.417			0.5495
KP641662_Porcine_epidemic_diarrhea_virus	28008	0.4168	0.5466	1.3233	1.3429		MH726404_Porcine_epidemic_diarrhea_virus	28038	0.4164			0.5495
LT900502_Porcine_epidemic_diarrhea_virus	28008	0.4178	0.548	1.3247	1.3508		MK140812_Porcine_epidemic_diarrhea_virus	28022	0.4168			0.5495
MH687941_Alphacoronavirus_sp.	28008	0.4022	0.5076	1.3548	1.3907		KU975389_Porcine_epidemic_diarrhea_virus	28044	0.4176			0.5496
MK071632_Porcine_epidemic_diarrhea_virus	28008	0.4175	0.5481	1.3284	1.34		KC140102_Porcine_epidemic_diarrhea_virus	28038	0.4164			0.5496
MN056942_Porcine_epidemic_diarrhea_virus	28008	0.4186	0.5481	1.325	1.3538		KU558702_Porcine_epidemic_diarrhea_virus	27973	0.4172			0.5496
KR078299_Porcine_epidemic_diarrhea_virus	28007	0.4174	0.5441	1.3276	1.3466		MH004413_Porcine_epidemic_diarrhea_virus	27694	0.4162			0.5496
KU893871_Porcine_epidemic_diarrhea_virus	28006	0.4171	0.5425	1.3272	1.3467		MH891584_Porcine_epidemic_diarrhea_virus	28027	0.4171			0.5497
LT898409_Porcine_epidemic_diarrhea_virus	28006	0.418	0.5443	1.3272	1.3539		MK140813_Porcine_epidemic_diarrhea_virus	28026	0.417			0.5497
MF281416_Porcine_epidemic_diarrhea_virus	28005	0.4164	0.547	1.3191	1.3369		JX261936_Porcine_epidemic_diarrhea_virus	28047	0.4169			0.5498
MK071631_Porcine_epidemic_diarrhea_virus	28005	0.4175	0.5463	1.3284	1.3416		KR265821_Porcine_epidemic_diarrhea_virus	27989	0.4173			0.5498
KU982969_Porcine_epidemic_diarrhea_virus	28004	0.417	0.5445	1.326	1.3426		KM609207_Porcine_epidemic_diarrhea_virus	28050	0.4177			0.5499
KU982970_Porcine_epidemic_diarrhea_virus	28004	0.417	0.5461	1.3254	1.3424		MG546687_Porcine_epidemic_diarrhea_virus	28038	0.4178			0.5499
KU982971_Porcine_epidemic_diarrhea_virus	28004	0.4173	0.5472	1.3252	1.3476		MH891589_Porcine_epidemic_diarrhea_virus	28024	0.4164			0.5499
KU982972_Porcine_epidemic_diarrhea_virus	28004	0.4171	0.5466	1.3244	1.345		KU982981_Porcine_epidemic_diarrhea_virus	28004	0.4174			0.5499
KU982975_Porcine_epidemic_diarrhea_virus	28004	0.4171	0.5475	1.327	1.3422		MH243319_Porcine_epidemic_diarrhea_virus	28017	0.4167			0.55
KU982981_Porcine_epidemic_diarrhea_virus	28004	0.4174	0.5499	1.3249	1.3403		KU982979_Porcine_epidemic_diarrhea_virus	28003	0.4171			0.55
KU982977_Porcine_epidemic_diarrhea_virus	28003	0.4166	0.5472	1.3258	1.3464		MG334555_Porcine_epidemic_diarrhea_virus	27438	0.4173			0.55
KU982978_Porcine_epidemic_diarrhea_virus	28003	0.417	0.5503	1.3212	1.344		MK032690_Porcine_epidemic_diarrhea_virus	28050	0.4155			0.5501
KU982979_Porcine_epidemic_diarrhea_virus	28003	0.4171	0.55	1.3228	1.3417		MH726383_Porcine_epidemic_diarrhea_virus	28038	0.4183			0.5501
MK702008_Porcine_epidemic_diarrhea_virus	28003	0.4182	0.5517	1.3221	1.3456		MH061343_Porcine_epidemic_diarrhea_virus	28026	0.4175			0.5501
KP641663_Porcine_epidemic_diarrhea_virus	28002	0.4169	0.5474	1.323	1.3432		LT898416_Porcine_epidemic_diarrhea_virus	28013	0.4179			0.5501
MK841494_Porcine_epidemic_diarrhea_virus	28002	0.4175	0.5555	1.3163	1.337		KR265811_Porcine_epidemic_diarrhea_virus	27993	0.4172			0.5501
KU982967_Porcine_epidemic_diarrhea_virus	28000	0.4175	0.5474	1.3268	1.3407		KJ645655_Porcine_epidemic_diarrhea_virus	27989	0.4181			0.5501
KU982973_Porcine_epidemic_diarrhea_virus	28000	0.4171	0.546	1.3245	1.3456		KR610993_Porcine_epidemic_diarrhea_virus	27409	0.4178			0.5501
KU982980_Porcine_epidemic_diarrhea_virus	28000	0.4167	0.5505	1.3233	1.3455		MH052681_Porcine_epidemic_diarrhea_virus	28029	0.4172			0.5502
KY486714_Porcine_epidemic_diarrhea_virus	28000	0.4191	0.559	1.326	1.3375		KU982978_Porcine_epidemic_diarrhea_virus	28003	0.417			0.5503
KX839249_Porcine_epidemic_diarrhea_virus	28000	0.419	0.5591	1.3263	1.3373		MH726366_Porcine_epidemic_diarrhea_virus	28038	0.4179			0.5504
MH052684_Porcine_epidemic_diarrhea_virus	27999	0.4168	0.5534	1.324	1.3373		KT021232_Porcine_epidemic_diarrhea_virus	28028	0.4171			0.5504
KJ645636_Porcine_epidemic_diarrhea_virus	27998	0.4171	0.5468	1.3265	1.3459		MH726390_Porcine_epidemic_diarrhea_virus	28038	0.4164			0.5505
KJ645637_Porcine_epidemic_diarrhea_virus	27998	0.4172	0.5467	1.3257	1.3426		KT021228_Porcine_epidemic_diarrhea_virus	28034	0.4177			0.5505
KJ645638_Porcine_epidemic_diarrhea_virus	27998	0.4173	0.5454	1.3266	1.3441		KU982980_Porcine_epidemic_diarrhea_virus	28000	0.4167			0.5505
KJ645639_Porcine_epidemic_diarrhea_virus	27998	0.4172	0.5466	1.3257	1.3426		MK644603_Porcine_epidemic_diarrhea_virus	28043	0.4169			0.5506
KJ645640_Porcine_epidemic_diarrhea_virus	27998	0.4172	0.5457	1.3262	1.344		KR265762_Porcine_epidemic_diarrhea_virus	27993	0.4173			0.5506
KJ645641_Porcine_epidemic_diarrhea_virus	27998	0.4173	0.5448	1.3253	1.3442		KR265824_Porcine_epidemic_diarrhea_virus	27993	0.4173			0.5506
KJ645642_Porcine_epidemic_diarrhea_virus	27998	0.4174	0.5468	1.3268	1.3421		KR265833_Porcine_epidemic_diarrhea_virus	27993	0.4173			0.5506
KJ645643_Porcine_epidemic_diarrhea_virus	27998	0.4171	0.5467	1.3263	1.3415		KJ645702_Porcine_epidemic_diarrhea_virus	27989	0.4171			0.5506
KJ645644_Porcine_epidemic_diarrhea_virus	27998	0.4174	0.547	1.3263	1.3434		KJ777677_Porcine_epidemic_diarrhea_virus	28038	0.4178			0.5507
KJ645645_Porcine_epidemic_diarrhea_virus	27998	0.4171	0.5437	1.327	1.3465		KM089829_Porcine_epidemic_diarrhea_virus	28047	0.4168			0.5508
KJ645647_Porcine_epidemic_diarrhea_virus	27998	0.4172	0.5458	1.3268	1.3424		MH061340_Porcine_epidemic_diarrhea_virus	28038	0.418			0.5508
KJ645648_Porcine_epidemic_diarrhea_virus	27998	0.4174	0.5468	1.3258	1.345		MK482397_Porcine_epidemic_diarrhea_virus	28023	0.4169			0.5508
KJ645650_Porcine_epidemic_diarrhea_virus	27998	0.4174	0.5486	1.3261	1.3422		KM609212_Porcine_epidemic_diarrhea_virus	28038	0.4165			0.551
KJ645651_Porcine_epidemic_diarrhea_virus	27998	0.4173	0.5479	1.3263	1.3427		KX066126_Porcine_epidemic_diarrhea_virus	28038	0.4178			0.551
KJ645652_Porcine_epidemic_diarrhea_virus	27998	0.4175	0.5465	1.3262	1.345		MF782687_Porcine_epidemic_diarrhea_virus	28038	0.4173			0.551
KJ645653_Porcine_epidemic_diarrhea_virus	27998	0.4174	0.547	1.3265	1.344		KJ399978_Porcine_epidemic_diarrhea_virus	28029	0.4174			0.5511
KJ645654_Porcine_epidemic_diarrhea_virus	27998	0.417	0.5463	1.326	1.3415		KJ020932_Porcine_epidemic_diarrhea_virus	28038	0.418			0.5512
KJ645656_Porcine_epidemic_diarrhea_virus	27998	0.4174	0.5453	1.3264	1.3447		MH052682_Porcine_epidemic_diarrhea_virus	28038	0.417			0.5512
KJ645657_Porcine_epidemic_diarrhea_virus	27998	0.4174	0.5461	1.3265	1.3449		KT021233_Porcine_epidemic_diarrhea_virus	28028	0.4171			0.5512
KJ645658_Porcine_epidemic_diarrhea_virus	27998	0.4173	0.5471	1.3248	1.3452		KM242131_Porcine_epidemic_diarrhea_virus	28038	0.4176			0.5513
KJ645659_Porcine_epidemic_diarrhea_virus	27998	0.4172	0.5473	1.3252	1.345		MH052687_Porcine_epidemic_diarrhea_virus	28038	0.417			0.5514
KJ645660_Porcine_epidemic_diarrhea_virus	27998	0.4174	0.5484	1.325	1.344		KR610994_Porcine_epidemic_diarrhea_virus	27409	0.4179			0.5514
KJ645661_Porcine_epidemic_diarrhea_virus	27998	0.4171	0.5452	1.3272	1.3426		KM609208_Porcine_epidemic_diarrhea_virus	28050	0.4174			0.5515
KJ645662_Porcine_epidemic_diarrhea_virus	27998	0.4171	0.5452	1.3272	1.3426		KJ777678_Porcine_epidemic_diarrhea_virus	28038	0.4179			0.5515
KJ645663_Porcine_epidemic_diarrhea_virus	27998	0.4173	0.5472	1.3251	1.3454		MF737355_Porcine_epidemic_diarrhea_virus	28038	0.4181			0.5515
KJ645664_Porcine_epidemic_diarrhea_virus	27998	0.4173	0.5454	1.3269	1.3456		KT021231_Porcine_epidemic_diarrhea_virus	28028	0.4173			0.5515
KJ645665_Porcine_epidemic_diarrhea_virus	27998	0.4175	0.5466	1.3266	1.3446		MH061341_Porcine_epidemic_diarrhea_virus	28035	0.4177			0.5517
KJ645666_Porcine_epidemic_diarrhea_virus	27998	0.4172	0.5464	1.3266	1.3426		MK702008_Porcine_epidemic_diarrhea_virus	28003	0.4182			0.5517
KJ645667_Porcine_epidemic_diarrhea_virus	27998	0.4174	0.5444	1.3273	1.345		MH726369_Porcine_epidemic_diarrhea_virus	28038	0.4177			0.5518
KJ645668_Porcine_epidemic_diarrhea_virus	27998	0.4172	0.5474	1.3246	1.3458		MK392335_Porcine_epidemic_diarrhea_virus	28029	0.4172			0.5518
KJ645669_Porcine_epidemic_diarrhea_virus	27998	0.4172	0.549	1.3252	1.344		MH891587_Porcine_epidemic_diarrhea_virus	28024	0.417			0.5518
KJ645670_Porcine_epidemic_diarrhea_virus	27998	0.4175	0.5466	1.3265	1.344		MK482396_Porcine_epidemic_diarrhea_virus	28023	0.4169			0.5518
KJ645671_Porcine_epidemic_diarrhea_virus	27998	0.4172	0.5489	1.3252	1.344		KT323979_Porcine_epidemic_diarrhea_virus	27953	0.42			0.5518
KJ645672_Porcine_epidemic_diarrhea_virus	27998	0.4173	0.5471	1.325	1.3451		KM609209_Porcine_epidemic_diarrhea_virus	28050	0.4176			0.5519
KJ645673_Porcine_epidemic_diarrhea_virus	27998	0.4171	0.5452	1.327	1.3421		MK032689_Porcine_epidemic_diarrhea_virus	28029	0.4167			0.552
KJ645674_Porcine_epidemic_diarrhea_virus	27998	0.4171	0.5451	1.3271	1.3426		KT021229_Porcine_epidemic_diarrhea_virus	28028	0.4174			0.552
KJ645675_Porcine_epidemic_diarrhea_virus	27998	0.4172	0.5489	1.3252	1.344		MH891590_Porcine_epidemic_diarrhea_virus	28024	0.4169			0.552
KJ645676_Porcine_epidemic_diarrhea_virus	27998	0.4173	0.5471	1.325	1.3451		KY111278_Porcine_epidemic_diarrhea_virus	28041	0.4179			0.5521
KJ645677_Porcine_epidemic_diarrhea_virus	27998	0.4171	0.5451	1.3271	1.3426		MH726368_Porcine_epidemic_diarrhea_virus	28038	0.4179			0.5522
KJ645678_Porcine_epidemic_diarrhea_virus	27998	0.417	0.5455	1.3263	1.3434		KT021230_Porcine_epidemic_diarrhea_virus	28028	0.4174			0.5522
KJ645679_Porcine_epidemic_diarrhea_virus	27998	0.4171	0.5451	1.3268	1.3432		MH052685_Porcine_epidemic_diarrhea_virus	28038	0.4169			0.5524
KJ645680_Porcine_epidemic_diarrhea_virus	27998	0.4173	0.5455	1.3265	1.3463		MH726405_Porcine_epidemic_diarrhea_virus	28038	0.4163			0.5524
KJ645681_Porcine_epidemic_diarrhea_virus	27998	0.4173	0.5471	1.3252	1.3449		MK140814_Porcine_epidemic_diarrhea_virus	28036	0.4175			0.5524
KJ645682_Porcine_epidemic_diarrhea_virus	27998	0.4173	0.5479	1.3248	1.3448		MF375374_Porcine_epidemic_diarrhea_virus	28079	0.4171			0.5525
KJ645683_Porcine_epidemic_diarrhea_virus	27998	0.4171	0.546	1.3246	1.3463		MH726375_Porcine_epidemic_diarrhea_virus	28038	0.4171			0.5526
KJ645684_Porcine_epidemic_diarrhea_virus	27998	0.4172	0.5472	1.3241	1.3449		MH726381_Porcine_epidemic_diarrhea_virus	28038	0.418			0.5526
KJ645685_Porcine_epidemic_diarrhea_virus	27998	0.4172	0.5472	1.3241	1.3449		MH891586_Porcine_epidemic_diarrhea_virus	28024	0.4166			0.5527
KJ645686_Porcine_epidemic_diarrhea_virus	27998	0.417	0.5453	1.3265	1.3429		MH726374_Porcine_epidemic_diarrhea_virus	28038	0.418			0.5528
KJ645687_Porcine_epidemic_diarrhea_virus	27998	0.4171	0.546	1.3267	1.3419		MK862249_Porcine_epidemic_diarrhea_virus	28038	0.4183			0.5528
KJ645688_Porcine_epidemic_diarrhea_virus	27998	0.4172	0.545	1.3269	1.3428		KX064280_Porcine_epidemic_diarrhea_virus	28036	0.4174			0.5528
KJ645689_Porcine_epidemic_diarrhea_virus	27998	0.4172	0.5459	1.3263	1.3459		MH117940_Porcine_epidemic_diarrhea_virus	28036	0.4174			0.5528
KJ645690_Porcine_epidemic_diarrhea_virus	27998	0.4173	0.549	1.3249	1.3437		KU252649_Porcine_epidemic_diarrhea_virus	28077	0.4176			0.5529
KJ645691_Porcine_epidemic_diarrhea_virus	27998	0.4171	0.5461	1.326	1.3461		KY007139_Porcine_epidemic_diarrhea_virus	28017	0.4175			0.5529
KJ645692_Porcine_epidemic_diarrhea_virus	27998	0.4173	0.5488	1.3247	1.3439		MK644605_Porcine_epidemic_diarrhea_virus	28043	0.4178			0.553
KJ645693_Porcine_epidemic_diarrhea_virus	27998	0.4173	0.5471	1.3243	1.3447		MH052683_Porcine_epidemic_diarrhea_virus	28038	0.4169			0.5531
KJ645694_Porcine_epidemic_diarrhea_virus	27998	0.4174	0.5482	1.3251	1.344		MH726373_Porcine_epidemic_diarrhea_virus	28038	0.4178			0.5531
KJ645697_Porcine_epidemic_diarrhea_virus	27998	0.4172	0.5465	1.3263	1.3431		KX550281_Porcine_epidemic_diarrhea_virus	28067	0.4178			0.5532
KJ645698_Porcine_epidemic_diarrhea_virus	27998	0.4174	0.546	1.326	1.3456		MH891585_Porcine_epidemic_diarrhea_virus	28027	0.4168			0.5533
KJ645699_Porcine_epidemic_diarrhea_virus	27998	0.4172	0.5439	1.3274	1.3444		MH052684_Porcine_epidemic_diarrhea_virus	27999	0.4168			0.5534
KJ645700_Porcine_epidemic_diarrhea_virus	27998	0.4174	0.5461	1.3262	1.343		MG837011_Porcine_epidemic_diarrhea_virus	28038	0.4174			0.5535
KJ645701_Porcine_epidemic_diarrhea_virus	27998	0.4169	0.5458	1.3267	1.3437		MH726362_Porcine_epidemic_diarrhea_virus	28038	0.418			0.5535
KJ645703_Porcine_epidemic_diarrhea_virus	27998	0.4172	0.5474	1.3236	1.3444		MH726370_Porcine_epidemic_diarrhea_virus	28038	0.4174			0.5536
KJ645705_Porcine_epidemic_diarrhea_virus	27998	0.4173	0.5462	1.3256	1.3455		KF840537_Porcine_epidemic_diarrhea_virus	27992	0.4183			0.5536
KJ645706_Porcine_epidemic_diarrhea_virus	27998	0.4172	0.5457	1.3262	1.3464		MK409658_Porcine_epidemic_diarrhea_virus	28067	0.4179			0.5537
KJ645707_Porcine_epidemic_diarrhea_virus	27998	0.4171	0.5476	1.325	1.3455		MG546690_Porcine_epidemic_diarrhea_virus	28035	0.4176			0.5537
KJ645708_Porcine_epidemic_diarrhea_virus	27998	0.4172	0.5459	1.3267	1.3434		MK409657_Porcine_epidemic_diarrhea_virus	28067	0.4179			0.5538
MF373643_Porcine_epidemic_diarrhea_virus	27998	0.417	0.5462	1.3266	1.3443		MK606369_Porcine_epidemic_diarrhea_virus	28038	0.4182			0.5538
LT897799_Porcine_epidemic_diarrhea_virus	27998	0.4196	0.5583	1.3263	1.3354		MF807951_Porcine_epidemic_diarrhea_virus	28035	0.4188			0.5538
KR095279_Porcine_epidemic_diarrhea_virus	27997	0.4196	0.5581	1.324	1.3296		MK288006_Porcine_epidemic_diarrhea_virus	28035	0.4179			0.5538
KR265765_Porcine_epidemic_diarrhea_virus	27996	0.4172	0.5485	1.3254	1.343		KY070587_Porcine_epidemic_diarrhea_virus	28045	0.418			0.5539
KR265803_Porcine_epidemic_diarrhea_virus	27996	0.417	0.5481	1.3257	1.3445		KT941120_Porcine_epidemic_diarrhea_virus	27966	0.4171			0.5539
KP890336_Porcine_epidemic_diarrhea_virus	27996	0.4196	0.5613	1.323	1.3321		KY649107_Porcine_epidemic_diarrhea_virus	28032	0.4179			0.554
MK071638_Porcine_epidemic_diarrhea_virus	27996	0.4174	0.5485	1.3276	1.3387		JX489155_Porcine_epidemic_diarrhea_virus	28047	0.4174			0.5541
KR153325_Porcine_epidemic_diarrhea_virus	27995	0.4175	0.5483	1.3229	1.339		MH708243_Porcine_epidemic_diarrhea_virus	28042	0.4166			0.5541
KU982968_Porcine_epidemic_diarrhea_virus	27995	0.4176	0.5464	1.3279	1.342		JN825712_Porcine_epidemic_diarrhea_virus	28038	0.4181			0.5541
KU982976_Porcine_epidemic_diarrhea_virus	27995	0.4168	0.5462	1.3261	1.3485		KU558701_Porcine_epidemic_diarrhea_virus	28038	0.4178			0.5541
LT898447_Porcine_epidemic_diarrhea_virus	27995	0.4179	0.5463	1.3276	1.3532		MH726364_Porcine_epidemic_diarrhea_virus	28038	0.4175			0.5541
GU937797_Porcine_epidemic_diarrhea_virus	27994	0.4199	0.5626	1.322	1.3345		KM609211_Porcine_epidemic_diarrhea_virus	28038	0.4164			0.5542
KM887144_Porcine_epidemic_diarrhea_virus	27994	0.4197	0.5584	1.3235	1.3397		MH581489_Porcine_epidemic_diarrhea_virus	28066	0.4172			0.5543
KR265840_Porcine_epidemic_diarrhea_virus	27994	0.4175	0.5454	1.3285	1.3471		KJ960178_Porcine_epidemic_diarrhea_virus	28035	0.4184			0.5543
KU982966_Porcine_epidemic_diarrhea_virus	27994	0.4171	0.5468	1.3249	1.3428		JX188454_Porcine_epidemic_diarrhea_virus	28044	0.4173			0.5544
KU982974_Porcine_epidemic_diarrhea_virus	27994	0.417	0.5468	1.3277	1.3423		MH726365_Porcine_epidemic_diarrhea_virus	28038	0.4174			0.5544
KU664503_Porcine_epidemic_diarrhea_virus	27994	0.4196	0.5585	1.3232	1.3388		MH726367_Porcine_epidemic_diarrhea_virus	28038	0.4179			0.5544
KR265762_Porcine_epidemic_diarrhea_virus	27993	0.4173	0.5506	1.3236	1.3408		MH726392_Porcine_epidemic_diarrhea_virus	28038	0.4174			0.5544
KR265763_Porcine_epidemic_diarrhea_virus	27993	0.4173	0.5464	1.327	1.3469		MK409659_Porcine_epidemic_diarrhea_virus	28060	0.4179			0.5546
KR265766_Porcine_epidemic_diarrhea_virus	27993	0.4174	0.5463	1.3273	1.3439		KP765609_Porcine_epidemic_diarrhea_virus	28056	0.4175			0.5547
KR265768_Porcine_epidemic_diarrhea_virus	27993	0.4174	0.545	1.3282	1.3464		KX812524_Porcine_epidemic_diarrhea_virus	28038	0.4178			0.5548
KR265769_Porcine_epidemic_diarrhea_virus	27993	0.4169	0.5452	1.3256	1.3464		MK673545_Porcine_epidemic_diarrhea_virus	28012	0.4174			0.555
KR265770_Porcine_epidemic_diarrhea_virus	27993	0.4174	0.5447	1.3276	1.3451		KC210147_Porcine_epidemic_diarrhea_virus	28037	0.4183			0.5551
KR265771_Porcine_epidemic_diarrhea_virus	27993	0.4171	0.5452	1.3274	1.3438		MH061337_Porcine_epidemic_diarrhea_virus	28035	0.4179			0.5552
KR265772_Porcine_epidemic_diarrhea_virus	27993	0.4171	0.5462	1.3264	1.3461		MK644601_Porcine_epidemic_diarrhea_virus	28040	0.4169			0.5553
KR265773_Porcine_epidemic_diarrhea_virus	27993	0.4175	0.5466	1.3276	1.3427		KM609205_Porcine_epidemic_diarrhea_virus	28047	0.4172			0.5554
KR265774_Porcine_epidemic_diarrhea_virus	27993	0.4173	0.5472	1.327	1.3438		JQ282909_Porcine_epidemic_diarrhea_virus	28038	0.4185			0.5554
KR265776_Porcine_epidemic_diarrhea_virus	27993	0.4174	0.5445	1.3281	1.3445		MK841494_Porcine_epidemic_diarrhea_virus	28002	0.4175			0.5555
KR265777_Porcine_epidemic_diarrhea_virus	27993	0.4174	0.5446	1.3279	1.3443		KM609203_Porcine_epidemic_diarrhea_virus	28047	0.4178			0.5556
KR265778_Porcine_epidemic_diarrhea_virus	27993	0.4173	0.544	1.3268	1.3476		KJ960179_Porcine_epidemic_diarrhea_virus	28035	0.4185			0.5556
KR265780_Porcine_epidemic_diarrhea_virus	27993	0.4173	0.5439	1.3281	1.3447		JQ065043_Porcine_coronavirus_HKU15	25425	0.4319			0.5556
KR265781_Porcine_epidemic_diarrhea_virus	27993	0.4176	0.5459	1.3265	1.346		MH061336_Porcine_epidemic_diarrhea_virus	28029	0.4178			0.5557
KR265782_Porcine_epidemic_diarrhea_virus	27993	0.4172	0.5473	1.3274	1.3425		KR610991_Porcine_epidemic_diarrhea_virus	28033	0.4204			0.5563
KR265783_Porcine_epidemic_diarrhea_virus	27993	0.4173	0.5472	1.326	1.3446		KR610992_Porcine_epidemic_diarrhea_virus	28033	0.4204			0.5563
KR265784_Porcine_epidemic_diarrhea_virus	27993	0.4173	0.5473	1.3266	1.3451		MF462814_Porcine_epidemic_diarrhea_virus	28063	0.4176			0.5564
KR265785_Porcine_epidemic_diarrhea_virus	27993	0.4174	0.5445	1.3277	1.3459		KJ960180_Porcine_epidemic_diarrhea_virus	28035	0.4185			0.5564
KR265786_Porcine_epidemic_diarrhea_virus	27993	0.4174	0.5438	1.3291	1.3457		MF346935_Porcine_epidemic_diarrhea_virus	28035	0.4178			0.5564
KR265787_Porcine_epidemic_diarrhea_virus	27993	0.4171	0.5456	1.3274	1.3433		MF782686_Porcine_epidemic_diarrhea_virus	28010	0.4179			0.5567
KR265789_Porcine_epidemic_diarrhea_virus	27993	0.4172	0.5483	1.3263	1.3413		MK690502_Porcine_epidemic_diarrhea_virus	28035	0.4177			0.5569
KR265790_Porcine_epidemic_diarrhea_virus	27993	0.4171	0.5478	1.3279	1.345		KC196276_Porcine_epidemic_diarrhea_virus	28038	0.4188			0.557
KR265791_Porcine_epidemic_diarrhea_virus	27993	0.417	0.547	1.3267	1.3449		KJ526096_Porcine_epidemic_diarrhea_virus	28050	0.4178			0.5572
KR265793_Porcine_epidemic_diarrhea_virus	27993	0.4173	0.5438	1.3273	1.3473		MK644602_Porcine_epidemic_diarrhea_virus	28045	0.4175			0.5572
KR265794_Porcine_epidemic_diarrhea_virus	27993	0.4171	0.5452	1.3272	1.3432		KT199103_Porcine_epidemic_diarrhea_virus	28038	0.418			0.5575
KR265795_Porcine_epidemic_diarrhea_virus	27993	0.4172	0.5458	1.3265	1.345		MH726363_Porcine_epidemic_diarrhea_virus	28038	0.4184			0.5575
KR265796_Porcine_epidemic_diarrhea_virus	27993	0.4175	0.5468	1.3273	1.3463		KX839251_Porcine_epidemic_diarrhea_virus	27990	0.4194			0.5575
KR265797_Porcine_epidemic_diarrhea_virus	27993	0.4171	0.547	1.3274	1.342		KF760557_Porcine_epidemic_diarrhea_virus	28052	0.4176			0.5578
KR265798_Porcine_epidemic_diarrhea_virus	27993	0.4171	0.5451	1.3282	1.3438		KX839247_Porcine_epidemic_diarrhea_virus	27988	0.4196			0.5579
KR265799_Porcine_epidemic_diarrhea_virus	27993	0.4174	0.5465	1.3268	1.3454		MK841495_Porcine_epidemic_diarrhea_virus	28038	0.4179			0.558
KR265800_Porcine_epidemic_diarrhea_virus	27993	0.417	0.5439	1.3275	1.3459		MG983755_Porcine_epidemic_diarrhea_virus	28067	0.4167			0.5581
KR265801_Porcine_epidemic_diarrhea_virus	27993	0.4173	0.5479	1.3263	1.3452		MH726376_Porcine_epidemic_diarrhea_virus	28038	0.4175			0.5581
KR265802_Porcine_epidemic_diarrhea_virus	27993	0.4171	0.5468	1.326	1.3447		MH061339_Porcine_epidemic_diarrhea_virus	28035	0.4169			0.5581
KR265804_Porcine_epidemic_diarrhea_virus	27993	0.4172	0.5457	1.327	1.3434		KR095279_Porcine_epidemic_diarrhea_virus	27997	0.4196			0.5581
KR265811_Porcine_epidemic_diarrhea_virus	27993	0.4172	0.5501	1.3254	1.3408		MN114121_Porcine_epidemic_diarrhea_virus	28038	0.4181			0.5582
KR265812_Porcine_epidemic_diarrhea_virus	27993	0.4174	0.5467	1.3269	1.3418		KM609206_Porcine_epidemic_diarrhea_virus	28050	0.4179			0.5583
KR265813_Porcine_epidemic_diarrhea_virus	27993	0.4174	0.5479	1.3257	1.3443		LT897799_Porcine_epidemic_diarrhea_virus	27998	0.4196			0.5583
KR265815_Porcine_epidemic_diarrhea_virus	27993	0.4175	0.5468	1.3261	1.3458		MH726402_Porcine_epidemic_diarrhea_virus	28038	0.4171			0.5584
KR265816_Porcine_epidemic_diarrhea_virus	27993	0.4171	0.5451	1.3275	1.3435		KM887144_Porcine_epidemic_diarrhea_virus	27994	0.4197			0.5584
KR265817_Porcine_epidemic_diarrhea_virus	27993	0.4173	0.5458	1.3286	1.3459		KY486713_Porcine_epidemic_diarrhea_virus	27988	0.4194			0.5584
KR265818_Porcine_epidemic_diarrhea_virus	27993	0.4171	0.5451	1.3282	1.3438		KU664503_Porcine_epidemic_diarrhea_virus	27994	0.4196			0.5585
KR265819_Porcine_epidemic_diarrhea_virus	27993	0.4172	0.5458	1.3271	1.3455		AF353511_Porcine_epidemic_diarrhea_virus	28033	0.4202			0.5586
KR265822_Porcine_epidemic_diarrhea_virus	27993	0.4174	0.5463	1.3273	1.3465		LT905451_Porcine_epidemic_diarrhea_virus	27945	0.4203			0.5586
KR265823_Porcine_epidemic_diarrhea_virus	27993	0.4174	0.547	1.3247	1.3453		KY928065_Porcine_epidemic_diarrhea_virus	28063	0.4168			0.5588
KR265824_Porcine_epidemic_diarrhea_virus	27993	0.4173	0.5506	1.3272	1.3424		KX981440_Porcine_epidemic_diarrhea_virus	28124	0.4171			0.559
KR265826_Porcine_epidemic_diarrhea_virus	27993	0.4172	0.5465	1.3252	1.3447		JX088695_Porcine_epidemic_diarrhea_virus	28038	0.4181			0.559
KR265827_Porcine_epidemic_diarrhea_virus	27993	0.4172	0.5449	1.3274	1.3457		KJ196348_Porcine_epidemic_diarrhea_virus	28038	0.4181			0.559
KR265828_Porcine_epidemic_diarrhea_virus	27993	0.4174	0.546	1.3252	1.3456		KM609210_Porcine_epidemic_diarrhea_virus	28038	0.4165			0.559
KR265832_Porcine_epidemic_diarrhea_virus	27993	0.4172	0.5474	1.3257	1.3442		KY486714_Porcine_epidemic_diarrhea_virus	28000	0.4191			0.559
KR265833_Porcine_epidemic_diarrhea_virus	27993	0.4173	0.5506	1.3236	1.3408		KX839249_Porcine_epidemic_diarrhea_virus	28000	0.419			0.5591
KR265841_Porcine_epidemic_diarrhea_virus	27993	0.4174	0.5431	1.3285	1.3491		LC053455_Porcine_epidemic_diarrhea_virus	27991	0.4197			0.5591
KR265844_Porcine_epidemic_diarrhea_virus	27993	0.4171	0.5473	1.3266	1.3441		KF384500_Porcine_epidemic_diarrhea_virus	28035	0.4184			0.5592
KR265845_Porcine_epidemic_diarrhea_virus	27993	0.4173	0.5482	1.3272	1.343		LT905450_Porcine_epidemic_diarrhea_virus	28026	0.4205			0.5592
KR265846_Porcine_epidemic_diarrhea_virus	27993	0.417	0.5454	1.3264	1.3461		KX839250_Porcine_epidemic_diarrhea_virus	27860	0.4201			0.5593
KR153326_Porcine_epidemic_diarrhea_virus	27993	0.4174	0.5485	1.323	1.3392		MN037494_Porcine_epidemic_diarrhea_virus	28070	0.418			0.5595
KX016034_Porcine_epidemic_diarrhea_virus	27993	0.4174	0.5485	1.323	1.3392		LT906620_Porcine_epidemic_diarrhea_virus	28017	0.4203			0.5595
KF840537_Porcine_epidemic_diarrhea_virus	27992	0.4183	0.5536	1.3211	1.3392		KX839246_Porcine_epidemic_diarrhea_virus	28015	0.419			0.5598
KR265764_Porcine_epidemic_diarrhea_virus	27992	0.4174	0.5493	1.3277	1.3443		LT906582_Porcine_epidemic_diarrhea_virus	28061	0.4198			0.5599
KR265788_Porcine_epidemic_diarrhea_virus	27992	0.4172	0.5433	1.3291	1.3469		KR809885_Porcine_epidemic_diarrhea_virus	28038	0.4185			0.5602
LC053455_Porcine_epidemic_diarrhea_virus	27991	0.4197	0.5591	1.3248	1.3396		KY007140_Porcine_epidemic_diarrhea_virus	28050	0.418			0.5604
KR265775_Porcine_epidemic_diarrhea_virus	27991	0.4173	0.545	1.3276	1.3449		MK138353_Porcine_epidemic_diarrhea_virus	28030	0.417			0.5613
KR265814_Porcine_epidemic_diarrhea_virus	27991	0.417	0.5448	1.3275	1.3438		KP890336_Porcine_epidemic_diarrhea_virus	27996	0.4196			0.5613
KR265767_Porcine_epidemic_diarrhea_virus	27990	0.4173	0.5447	1.3278	1.3467		EF185992_Porcine_epidemic_diarrhea_virus	28042	0.4202			0.5615
KR265779_Porcine_epidemic_diarrhea_virus	27990	0.4173	0.548	1.3272	1.3428		MK138516_Porcine_epidemic_diarrhea_virus	28034	0.4174			0.5616
KR265792_Porcine_epidemic_diarrhea_virus	27990	0.4173	0.5464	1.3263	1.3431		MF807952_Porcine_epidemic_diarrhea_virus	28046	0.4185			0.5619
KR265843_Porcine_epidemic_diarrhea_virus	27990	0.4172	0.5441	1.3284	1.347		MK606368_Porcine_epidemic_diarrhea_virus	28038	0.4174			0.5619
KX839251_Porcine_epidemic_diarrhea_virus	27990	0.4194	0.5575	1.3256	1.3393		JQ023161_Porcine_epidemic_diarrhea_virus	28029	0.4188			0.5626
KJ645635_Porcine_epidemic_diarrhea_virus	27989	0.4176	0.5464	1.3281	1.3495		GU937797_Porcine_epidemic_diarrhea_virus	27994	0.4199			0.5626
KJ645649_Porcine_epidemic_diarrhea_virus	27989	0.4177	0.5455	1.3276	1.3459		MH107322_Porcine_epidemic_diarrhea_virus	28038	0.4183			0.5634
KJ645655_Porcine_epidemic_diarrhea_virus	27989	0.4181	0.5501	1.3269	1.3444		KX839248_Porcine_epidemic_diarrhea_virus	27533	0.4199			0.5647
KJ645695_Porcine_epidemic_diarrhea_virus	27989	0.4176	0.5464	1.3284	1.3435		JQ065042_Porcine_coronavirus_HKU15	25430	0.4315			0.5652
KJ645696_Porcine_epidemic_diarrhea_virus	27989	0.4176	0.5465	1.3284	1.3436		KX580953_Porcine_epidemic_diarrhea_virus	28038	0.4188			0.5654
KJ645702_Porcine_epidemic_diarrhea_virus	27989	0.4171	0.5506	1.3262	1.3413		LT906581_Porcine_epidemic_diarrhea_virus	27969	0.4207			0.5665
KJ645704_Porcine_epidemic_diarrhea_virus	27989	0.4173	0.5425	1.3299	1.3505		MF577027_Porcine_epidemic_diarrhea_virus	28315	0.4154			0.5667
KR265821_Porcine_epidemic_diarrhea_virus	27989	0.4173	0.5498	1.3255	1.3451		NC_039208_Porcine_coronavirus_HKU15	25425	0.4319			0.5556
KR265829_Porcine_epidemic_diarrhea_virus	27989	0.4174	0.5463	1.3248	1.3449		NC_003436_Porcine_epidemic_diarrhea_virus	28033	0.4202			0.5586
KR265830_Porcine_epidemic_diarrhea_virus	27989	0.4173	0.5457	1.3266	1.346		MF581000_Porcine_epidemic_diarrhea_virus	681	0.4493			0.6122
KP688354_Porcine_epidemic_diarrhea_virus	27989	0.417	0.5464	1.3262	1.3447		KR061459_Swine_enteric_coronavirus	28111	0.3811			0.4911
KU847996_Porcine_epidemic_diarrhea_virus	27989	0.4186	0.547	1.3271	1.3442		LT545990_Swine_enteric_coronavirus	28050	0.3819			0.4957
KJ645646_Porcine_epidemic_diarrhea_virus	27988	0.4172	0.5484	1.3243	1.3417		MK977618_Swine_enteric_alphacoronavirus	27155	0.3937			0.5338
KR265805_Porcine_epidemic_diarrhea_virus	27988	0.4174	0.5453	1.3276	1.344		NC_028806_Swine_enteric_coronavirus	28111	0.3811			0.4911
KR265806_Porcine_epidemic_diarrhea_virus	27988	0.4174	0.5446	1.3277	1.344		KX900402_Transmissible_gastroenteritis_virus	28582	0.3758			0.4532
KR265807_Porcine_epidemic_diarrhea_virus	27988	0.4174	0.547	1.3262	1.3455		HM776941_Transmissible_gastroenteritis_virus	28580	0.376			0.4537
KR265808_Porcine_epidemic_diarrhea_virus	27988	0.4174	0.5447	1.3274	1.3445		AJ271965_Transmissible_gastroenteritis_virus	28586	0.376			0.4538
KR265809_Porcine_epidemic_diarrhea_virus	27988	0.4173	0.549	1.3256	1.3442		NC_038861_Transmissible_gastroenteritis_virus	28586	0.376			0.4538
KR265810_Porcine_epidemic_diarrhea_virus	27988	0.4173	0.5439	1.3273	1.3443		HQ462571_Transmissible_gastroenteritis_virus	28597	0.3758			0.4539
KR265825_Porcine_epidemic_diarrhea_virus	27988	0.4174	0.5438	1.3281	1.3451		KX900394_Transmissible_gastroenteritis_virus	28582	0.376			0.4539
KR265831_Porcine_epidemic_diarrhea_virus	27988	0.4175	0.5462	1.3273	1.3433		DQ811789_TGEV_virulent_Purdue	28544	0.3764			0.4543
KR265842_Porcine_epidemic_diarrhea_virus	27988	0.4173	0.5433	1.3283	1.3489		DQ811787_PRCV_ISU-1	27550	0.3746			0.4543
KY486713_Porcine_epidemic_diarrhea_virus	27988	0.4194	0.5584	1.3227	1.3425		KU729220_Transmissible_gastroenteritis_virus	28539	0.3762			0.4549
KX839247_Porcine_epidemic_diarrhea_virus	27988	0.4196	0.5579	1.3226	1.342		KP202848_Transmissible_gastroenteritis_virus	28611	0.3756			0.4552
KX512810_Ferret_systemic_coronavirus	27987	0.3894	0.5406	1.3673	1.331		KC962433_Transmissible_gastroenteritis_virus	28580	0.3758			0.4553
KR265760_Porcine_epidemic_diarrhea_virus	27986	0.4175	0.5478	1.3272	1.3458		DQ811788_TGEV_Purdue_P115	28571	0.3765			0.4558
KR265820_Porcine_epidemic_diarrhea_virus	27986	0.4171	0.5486	1.3259	1.3414		KX900393_Transmissible_gastroenteritis_virus	28582	0.3758			0.4584
KR061458_Porcine_epidemic_diarrhea_virus	27986	0.4172	0.5386	1.3308	1.3641		KX083668_Transmissible_gastroenteritis_virus	28580	0.3767			0.4631
KY825241_Porcine_epidemic_diarrhea_virus	27985	0.417	0.5474	1.3248	1.3439		KX499468_Transmissible_gastroenteritis_virus	28614	0.3758			0.4637
KR265759_Porcine_epidemic_diarrhea_virus	27984	0.4177	0.5454	1.3295	1.3439		DQ443743_Transmissible_gastroenteritis_virus	28590	0.3773			0.4722
KR265834_Porcine_epidemic_diarrhea_virus	27982	0.4175	0.5477	1.3243	1.3465		KX900399_Transmissible_gastroenteritis_virus	28521	0.3746			0.4733
LT898436_Porcine_epidemic_diarrhea_virus	27981	0.4173	0.5474	1.3242	1.3513		KX900395_Transmissible_gastroenteritis_virus	28521	0.3748			0.4757
KX580958_Porcine_epidemic_diarrhea_virus	27980	0.417	0.5423	1.3264	1.3472		KX900400_Transmissible_gastroenteritis_virus	28521	0.3748			0.4768
KR265761_Porcine_epidemic_diarrhea_virus	27979	0.4171	0.5465	1.3268	1.3449		KX900403_Transmissible_gastroenteritis_virus	28521	0.3742			0.4784
LT898431_Porcine_epidemic_diarrhea_virus	27977	0.4179	0.546	1.3251	1.3526		KT696544_Transmissible_gastroenteritis_virus	28542	0.3764			0.4785
LT898421_Porcine_epidemic_diarrhea_virus	27975	0.4179	0.545	1.3249	1.3537		KX900396_Transmissible_gastroenteritis_virus	28393	0.3742			0.4795
KY825243_Porcine_epidemic_diarrhea_virus	27974	0.4168	0.5472	1.3239	1.3471		KX900397_Transmissible_gastroenteritis_virus	28521	0.3743			0.4811
KU558702_Porcine_epidemic_diarrhea_virus	27973	0.4172	0.5496	1.3246	1.341		FJ755618_Transmissible_gastroenteritis_virus	28569	0.3765			0.4826
LT906581_Porcine_epidemic_diarrhea_virus	27969	0.4207	0.5665	1.322	1.3372		KX900398_Transmissible_gastroenteritis_virus	28521	0.3747			0.4832
KY420075_Porcine_epidemic_diarrhea_virus	27967	0.4187	0.5435	1.3277	1.3529		DQ201447_Transmissible_gastroenteritis_virus	28548	0.3769			0.4839
KT941120_Porcine_epidemic_diarrhea_virus	27966	0.4171	0.5539	1.3224	1.3416		EU074218_Transmissible_gastroenteritis_virus	28569	0.3765			0.4848
MG781192_Porcine_epidemic_diarrhea_virus	27962	0.4187	0.5462	1.3269	1.3512		KX900410_Transmissible_gastroenteritis_virus	28521	0.374			0.4861
MK796238_Porcine_epidemic_diarrhea_virus	27961	0.4184	0.538	1.3285	1.3554		KX900401_Transmissible_gastroenteritis_virus	28521	0.3746			0.4862
KP162057_Porcine_epidemic_diarrhea_virus	27959	0.4186	0.5442	1.3276	1.3524		KX900408_Transmissible_gastroenteritis_virus	28521	0.3739			0.4873
KC210146_Porcine_epidemic_diarrhea_virus	27954	0.4186	0.5442	1.3265	1.3523		KX900409_Transmissible_gastroenteritis_virus	28521	0.3739			0.4873
JX560761_Porcine_epidemic_diarrhea_virus	27953	0.4186	0.5451	1.327	1.3505		KX900407_Transmissible_gastroenteritis_virus	28521	0.3743			0.4884
KC109141_Porcine_epidemic_diarrhea_virus	27953	0.4186	0.5442	1.3266	1.3522		KX900411_Transmissible_gastroenteritis_virus	28521	0.3745			0.4888
KC189944_Porcine_epidemic_diarrhea_virus	27953	0.4193	0.5464	1.3276	1.3499		KX900405_Transmissible_gastroenteritis_virus	28521	0.3745			0.4899
KJ158152_Porcine_epidemic_diarrhea_virus	27953	0.4184	0.5439	1.3266	1.3525		KX900404_Transmissible_gastroenteritis_virus	28521	0.3745			0.4909
KP403802_Porcine_epidemic_diarrhea_virus	27953	0.4186	0.5433	1.3284	1.3504		KX058075_Transmissible_gastroenteritis_virus	28425	0.3759			0.4921
KP728470_Porcine_epidemic_diarrhea_virus	27953	0.4188	0.5444	1.3283	1.3501		KX900406_Transmissible_gastroenteritis_virus	28521	0.3747			0.4934
KT323979_Porcine_epidemic_diarrhea_virus	27953	0.42	0.5518	1.3262	1.3448		DQ811785_TGEV_Miller_M6	28542	0.3767			0.4787
LT905451_Porcine_epidemic_diarrhea_virus	27945	0.4203	0.5586	1.3251	1.3393		DQ811786_TGEV_Miller_M60	27904	0.3775			0.4837
MN315264_Porcine_epidemic_diarrhea_virus	27937	0.4187	0.5451	1.3269	1.3494		KJ473796_BtMf-AlphaCoV/JX2012	28311	0.3817			0.4567
KJ473806_BtMr-AlphaCoV/SAX2011	27935	0.4099	0.5716	1.3614	1.3765		KY073747_229E-related_bat_coronavirus	27837	0.3788			0.4597
NC_028811_BtMr-AlphaCoV/SAX2011	27935	0.4099	0.5716	1.3614	1.3765		EU420137_Bat_coronavirus_1B	28476	0.3856			0.464
MN611521_Scotophilus_kuhlii_bat_coronavirus_512-related	27933	0.4025	0.4889	1.3457	1.363		MK720944_Tylonycteris_bat_coronavirus_HKU33	27636	0.3698			0.4679
MN486588_Porcine_epidemic_diarrhea_virus	27933	0.4187	0.5422	1.3273	1.3565		EU420138_Miniopterus_bat_coronavirus_1	28326	0.3814			0.4716
JQ023162_Porcine_epidemic_diarrhea_virus	27931	0.4188	0.5437	1.3279	1.3531		NC_010437_Bat_coronavirus_1A	28326	0.3814			0.4716
KX534206_Porcine_epidemic_diarrhea_virus	27930	0.4189	0.544	1.3276	1.3517		MH938450_Alphacoronavirus_Bat-CoV/P.kuhlii/Italy/206679-3/2010	28146	0.4031			0.4732
DQ811786_TGEV_Miller_M60	27904	0.3775	0.4837	1.3857	1.2965		MN611523_Hipposideros_pomona_bat_coronavirus_HKU10-related	28514	0.3831			0.4742
LC063810_Porcine_epidemic_diarrhea_virus	27904	0.4173	0.5447	1.3279	1.3471		MN611517_Rousettus_aegyptiacus_bat_coronavirus_229E-related	27619	0.3905			0.4745
LC063811_Porcine_epidemic_diarrhea_virus	27904	0.4172	0.5443	1.3271	1.3484		MN611524_Miniopterus_schreibersii_bat_coronavirus_1-related	28316	0.3814			0.4747
LC063812_Porcine_epidemic_diarrhea_virus	27904	0.4172	0.5433	1.3276	1.3484		KJ473795_BtMf-AlphaCoV/AH2011	28310	0.3816			0.4825
LC063813_Porcine_epidemic_diarrhea_virus	27904	0.4171	0.5465	1.3261	1.3463		MG916904_Bat_coronavirus	28751	0.39			0.484
LC063814_Porcine_epidemic_diarrhea_virus	27904	0.4172	0.5459	1.3267	1.3484		JQ989268_Hipposideros_bat_coronavirus_HKU10	28483	0.3824			0.4841
LC063815_Porcine_epidemic_diarrhea_virus	27904	0.4171	0.5465	1.326	1.3504		MH938449_Alphacoronavirus_Bat-CoV/P.kuhlii/Italy/3398-19/2015	28128	0.4042			0.4845
LC063816_Porcine_epidemic_diarrhea_virus	27904	0.4172	0.5459	1.327	1.3486		JQ989266_Hipposideros_bat_coronavirus_HKU10	28483	0.3822			0.4846
LC063817_Porcine_epidemic_diarrhea_virus	27904	0.4172	0.547	1.3265	1.3482		JQ989267_Hipposideros_bat_coronavirus_HKU10	28483	0.3822			0.4846
LC063818_Porcine_epidemic_diarrhea_virus	27904	0.4171	0.5462	1.3268	1.3491		JQ989269_Hipposideros_bat_coronavirus_HKU10	28492	0.3825			0.4847
LC063819_Porcine_epidemic_diarrhea_virus	27904	0.4173	0.5465	1.326	1.3481		JQ989272_Hipposideros_bat_coronavirus_HKU10	28483	0.3825			0.4857
LC063820_Porcine_epidemic_diarrhea_virus	27904	0.417	0.5438	1.3279	1.3475		JQ989273_Hipposideros_bat_coronavirus_HKU10	28483	0.3826			0.4874
LC063821_Porcine_epidemic_diarrhea_virus	27904	0.4171	0.5436	1.3278	1.3475		KJ473808_BtRf-AlphaCoV/YN2012	26975	0.378			0.4879
LC063822_Porcine_epidemic_diarrhea_virus	27904	0.417	0.5472	1.3259	1.3493		NC_028824_BtRf-AlphaCoV/YN2012	26975	0.378			0.4879
LC063823_Porcine_epidemic_diarrhea_virus	27904	0.4174	0.547	1.3266	1.3458		MN611521_Scotophilus_kuhlii_bat_coronavirus_512-related	27933	0.4025			0.4889
LC063824_Porcine_epidemic_diarrhea_virus	27904	0.4171	0.5455	1.3262	1.3479		JQ989270_Rousettus_bat_coronavirus_HKU10	28494	0.3852			0.4956
LC063825_Porcine_epidemic_diarrhea_virus	27904	0.4171	0.5464	1.3262	1.3479		JQ989271_Rousettus_bat_coronavirus_HKU10	28489	0.3849			0.4957
LC063826_Porcine_epidemic_diarrhea_virus	27904	0.4171	0.5456	1.3258	1.3484		NC_018871_Rousettus_bat_coronavirus_HKU10	28494	0.3852			0.4956
LC063827_Porcine_epidemic_diarrhea_virus	27904	0.4172	0.546	1.326	1.348		EF203066_Rhinolophus_bat_coronavirus_HKU2	27164	0.3929			0.5126
LC063829_Porcine_epidemic_diarrhea_virus	27904	0.4174	0.5469	1.327	1.3475		EF203067_Rhinolophus_bat_coronavirus_HKU2	27164	0.3929			0.5127
LC063830_Porcine_epidemic_diarrhea_virus	27904	0.4174	0.547	1.3268	1.3478		EF203065_Rhinolophus_bat_coronavirus_HKU2	27164	0.3932			0.5138
LC063831_Porcine_epidemic_diarrhea_virus	27904	0.4173	0.5472	1.3261	1.3475		EF203064_Rhinolophus_bat_coronavirus_HKU2	27165	0.3928			0.5203
LC063832_Porcine_epidemic_diarrhea_virus	27904	0.4173	0.5473	1.3261	1.3476		MK720945_Rhinolophus_bat_coronavirus_HKU32	29201	0.4032			0.5247
LC063833_Porcine_epidemic_diarrhea_virus	27904	0.4173	0.5448	1.3253	1.3466		MK720946_Rhinolophus_bat_coronavirus_HKU32	29201	0.4032			0.5247
LC063834_Porcine_epidemic_diarrhea_virus	27904	0.4171	0.5465	1.324	1.3459		MF370205_Rhinolophus_bat_coronavirus_HKU2	27155	0.3943			0.5378
LC063835_Porcine_epidemic_diarrhea_virus	27904	0.417	0.5457	1.3245	1.346		EU420139_Miniopterus_bat_coronavirus_HKU8	28773	0.4179			0.5954
LC063836_Porcine_epidemic_diarrhea_virus	27904	0.4174	0.5472	1.3263	1.3458		NC_009657_Scotophilus_bat_coronavirus_512	28203	0.4012			0.5093
LC063837_Porcine_epidemic_diarrhea_virus	27904	0.4172	0.5476	1.3262	1.3452		NC_009988_Rhinolophus_bat_coronavirus_HKU2	27165	0.3928			0.5203
LC063839_Porcine_epidemic_diarrhea_virus	27904	0.4172	0.5454	1.3274	1.3465		KY073744_NL63-related_bat_coronavirus	28363	0.3924			0.5651
LC063840_Porcine_epidemic_diarrhea_virus	27904	0.4175	0.5475	1.327	1.3444		NC_010438_Miniopterus_bat_coronavirus_HKU8	28773	0.4179			0.5954
LC063841_Porcine_epidemic_diarrhea_virus	27904	0.4175	0.5476	1.3271	1.3444		KY073746_NL63-related_bat_coronavirus	28442	0.4261			0.613
LC063842_Porcine_epidemic_diarrhea_virus	27904	0.4174	0.5468	1.3271	1.3444		KY073745_NL63-related_bat_coronavirus	28679	0.4278			0.6227
LC063843_Porcine_epidemic_diarrhea_virus	27904	0.4174	0.5468	1.3276	1.3444		NC_032107_NL63-related_bat_coronavirus	28363	0.3924			0.5651
LC063844_Porcine_epidemic_diarrhea_virus	27895	0.4171	0.5488	1.326	1.3493		MN611525_Hipposideros_pomona_bat_coronavirus_CHB25	28169	0.3872			0.5201
LC063845_Porcine_epidemic_diarrhea_virus	27895	0.4171	0.548	1.3261	1.349		MN611522_Rhinolophus_affinis_bat_coronavirus_HKU2-related	26956	0.3995			0.5559
LC063846_Porcine_epidemic_diarrhea_virus	27895	0.417	0.5484	1.3256	1.3477		MN611518_Miniopterus_pusillus_bat_coronavirus_HKU8-related	28751	0.4195			0.5833
LC063847_Porcine_epidemic_diarrhea_virus	27895	0.4179	0.5451	1.329	1.347		KY799179_Myotis_lucifugus_coronavirus	28173	0.4066			0.5062
MH938448_Alphacoronavirus_Bat-CoV/P.kuhlii/Italy/206645-41/2011	27862	0.4241	0.548	1.4057	1.3356		KF430219_Bat_coronavirus_CDPHE15/USA/2006	28035	0.4083			0.5064
KX534205_Porcine_epidemic_diarrhea_virus	27861	0.4192	0.5455	1.3277	1.3546		NC_022103_Bat_coronavirus_CDPHE15/USA/2006	28035	0.4083			0.5064
KX839250_Porcine_epidemic_diarrhea_virus	27860	0.4201	0.5593	1.3236	1.3434		KJ473806_BtMr-AlphaCoV/SAX2011	27935	0.4099			0.5716
KY073747_229E-related_bat_coronavirus	27837	0.3788	0.4597	1.4336	1.3665		NC_028811_BtMr-AlphaCoV/SAX2011	27935	0.4099			0.5716
MG428704_Human_coronavirus_NL63	27832	0.3447	0.4061	1.3376	1.3037		KJ473809_BtNv-AlphaCoV/SC2013	27783	0.4182			0.5729
KP403954_Porcine_epidemic_diarrhea_virus	27823	0.4168	0.5426	1.3273	1.3499		NC_028833_BtNv-AlphaCoV/SC2013	27783	0.4182			0.5729
KJ473809_BtNv-AlphaCoV/SC2013	27783	0.4182	0.5729	1.3758	1.3697		MG916901_Bat_coronavirus	29102	0.4117			0.5749
NC_028833_BtNv-AlphaCoV/SC2013	27783	0.4182	0.5729	1.3758	1.3697		MK211373_Coronavirus_BtRs-AlphaCoV/YN2018	29109	0.413			0.5767
MG428702_Human_coronavirus_NL63	27781	0.3438	0.4101	1.3457	1.2901		KJ473797_BtMf-AlphaCoV/GD2012	28758	0.4179			0.5864
KY406735_Porcine_respiratory_coronavirus	27779	0.3718	0.4853	1.364	1.3044		KJ473799_BtMf-AlphaCoV/FJ2012	28765	0.4186			0.5874
KR270796_Porcine_respiratory_coronavirus	27765	0.3715	0.5013	1.3587	1.2959		KJ473798_BtMf-AlphaCoV/HuB2013	28755	0.4184			0.5883
KJ588062_Porcine_epidemic_diarrhea_virus	27759	0.4171	0.5425	1.3268	1.3502		KJ473800_BtMf-AlphaCoV/HeN2013	28735	0.4197			0.5972
KJ588063_Porcine_epidemic_diarrhea_virus	27759	0.4171	0.5434	1.3265	1.3504		MN065811_Bat_alphacoronavirus	28119	0.4083			0.5156
KJ588064_Porcine_epidemic_diarrhea_virus	27759	0.4171	0.5434	1.3265	1.3504		KJ473807_BtRf-AlphaCoV/HuB2013	27608	0.3827			0.527
MH687935_Alphacoronavirus_sp.	27757	0.4047	0.5607	1.3287	1.351		NC_028814_BtRf-AlphaCoV/HuB2013	27608	0.3827			0.527
MH687962_Alphacoronavirus_sp.	27752	0.4058	0.5686	1.3273	1.3402		KJ473810_BtMs-AlphaCoV/GS2013	27576	0.3854			0.5392
MH687967_Alphacoronavirus_sp.	27726	0.403	0.5106	1.3446	1.3793		MK211372_Coronavirus_BtSk-AlphaCoV/GX2018D	28238	0.4024			0.497
MH004413_Porcine_epidemic_diarrhea_virus	27694	0.4162	0.5496	1.3236	1.3455		MG916902_Bat_coronavirus	29074	0.4128			0.5522
MH004414_Porcine_epidemic_diarrhea_virus	27694	0.416	0.5494	1.3225	1.3472		MG916903_Bat_coronavirus	29076	0.4137			0.5597
MH004415_Porcine_epidemic_diarrhea_virus	27685	0.4164	0.5424	1.3266	1.3498		MK211371_Coronavirus_BtSk-AlphaCoV/GX2018C	28146	0.4028			0.514
MH004416_Porcine_epidemic_diarrhea_virus	27685	0.4166	0.5448	1.3256	1.3524		MK211369_Coronavirus_BtSk-AlphaCoV/GX2018A	28303	0.4035			0.5176
MH004417_Porcine_epidemic_diarrhea_virus	27685	0.4167	0.5423	1.327	1.3491		MK211370_Coronavirus_BtSk-AlphaCoV/GX2018B	28175	0.4034			0.5287
MH004418_Porcine_epidemic_diarrhea_virus	27685	0.4167	0.5436	1.3268	1.3484		MH938448_Alphacoronavirus_Bat-CoV/P.kuhlii/Italy/206645-41/2011	27862	0.4241			0.548
MH004419_Porcine_epidemic_diarrhea_virus	27685	0.4168	0.5439	1.3249	1.3493		KY674919_Human_coronavirus_229E	27136	0.3808			0.4873
MH004420_Porcine_epidemic_diarrhea_virus	27685	0.4168	0.54	1.3294	1.3502		KY967357_Human_coronavirus_229E	27242	0.3801			0.4882
MH004421_Porcine_epidemic_diarrhea_virus	27685	0.417	0.545	1.3258	1.3528		KY369909_Human_coronavirus_229E	26592	0.3806			0.4882
MH006957_Porcine_epidemic_diarrhea_virus	27685	0.4169	0.5434	1.3272	1.3482		KY684760_Human_coronavirus_229E	27249	0.3807			0.4883
MH006959_Porcine_epidemic_diarrhea_virus	27685	0.4167	0.5441	1.3257	1.3478		KY369908_Human_coronavirus_229E	27193	0.3806			0.4885
MH006961_Porcine_epidemic_diarrhea_virus	27685	0.4164	0.5423	1.3267	1.3495		KY073748_229E-related_bat_coronavirus	27636	0.3907			0.5019
MH006963_Porcine_epidemic_diarrhea_virus	27685	0.4166	0.5436	1.3239	1.35		KY983587_Human_coronavirus_229E	27235	0.3804			0.4894
MH006964_Porcine_epidemic_diarrhea_virus	27685	0.4164	0.5424	1.3266	1.3498		KU291448_Human_coronavirus_229E	27022	0.3811			0.4904
MH006965_Porcine_epidemic_diarrhea_virus	27685	0.4169	0.5435	1.327	1.3485		MN306046_Human_coronavirus_229E	27270	0.3805			0.4907
MH013462_Porcine_epidemic_diarrhea_virus	27685	0.4172	0.5444	1.3272	1.3468		KY369913_Human_coronavirus_229E	27238	0.3798			0.4907
MH013463_Porcine_epidemic_diarrhea_virus	27685	0.4167	0.545	1.3248	1.3469		MN369046_Human_coronavirus_229E	27075	0.3808			0.4911
MH013464_Porcine_epidemic_diarrhea_virus	27685	0.4168	0.5448	1.3251	1.3479		KY369911_Human_coronavirus_229E	27226	0.3804			0.4917
MG428703_Human_coronavirus_NL63	27685	0.3444	0.405	1.3387	1.2967		JX503061_Human_coronavirus_229E	27208	0.3813			0.4918
KX964649_Coronavirus_AcCoV-JC34	27682	0.4007	0.5256	1.3276	1.2692		KY369910_Human_coronavirus_229E	27182	0.3806			0.492
NC_034972_Coronavirus_AcCoV-JC34	27682	0.4007	0.5256	1.3276	1.2692		KF514430_Human_coronavirus_229E	27169	0.3815			0.492
MH006958_Porcine_epidemic_diarrhea_virus	27676	0.4173	0.5471	1.327	1.3498		KY621348_Human_coronavirus_229E	27144	0.3806			0.4923
MH006960_Porcine_epidemic_diarrhea_virus	27676	0.417	0.5451	1.3251	1.3503		KY674914_Human_coronavirus_229E	27055	0.3809			0.4923
MH006962_Porcine_epidemic_diarrhea_virus	27676	0.417	0.5453	1.3256	1.3504		KY369914_Human_coronavirus_229E	27231	0.3803			0.4928
MH013465_Porcine_epidemic_diarrhea_virus	27667	0.4163	0.5437	1.3269	1.3495		KF514432_Human_coronavirus_229E	27138	0.3817			0.4928
MH013466_Porcine_epidemic_diarrhea_virus	27667	0.4163	0.5437	1.3269	1.3495		KY369912_Human_coronavirus_229E	27208	0.3807			0.4933
MH004412_Porcine_epidemic_diarrhea_virus	27661	0.4169	0.5423	1.3255	1.3478		MF542265_Human_coronavirus_229E	27271	0.3801			0.4936
MG428706_Human_coronavirus_NL63	27637	0.3447	0.4074	1.3414	1.3065		JX503060_Human_coronavirus_229E	27263	0.3808			0.4939
KY073748_229E-related_bat_coronavirus	27636	0.3907	0.5019	1.4246	1.297		KY996417_Human_coronavirus_229E	27270	0.3806			0.4946
MK720944_Tylonycteris_bat_coronavirus_HKU33	27636	0.3698	0.4679	1.3373	1.308		AF304460_Human_coronavirus_229E	27317	0.3826			0.4964
MG428701_Human_coronavirus_NL63	27623	0.3446	0.4067	1.3392	1.2977		KF514433_Human_coronavirus_229E	27165	0.3818			0.4973
MN611517_Rousettus_aegyptiacus_bat_coronavirus_229E-related	27619	0.3905	0.4745	1.4439	1.3279		NC_002645_Human_coronavirus_229E	27317	0.3826			0.4964
KJ473807_BtRf-AlphaCoV/HuB2013	27608	0.3827	0.527	1.3794	1.282		GQ152141_Feline_coronavirus	28897	0.3827			0.4808
NC_028814_BtRf-AlphaCoV/HuB2013	27608	0.3827	0.527	1.3794	1.282		JN634064_Feline_coronavirus	28984	0.3815			0.4925
MG428705_Human_coronavirus_NL63	27587	0.3443	0.4015	1.341	1.2967		KP143511_Feline_coronavirus	28971	0.3837			0.4977
KJ473810_BtMs-AlphaCoV/GS2013	27576	0.3854	0.5392	1.3742	1.288		KX722529_Feline_coronavirus	29174	0.3872			0.4983
AY518894_Human_group_1_coronavirus_associated_with_pneumonia	27555	0.3441	0.4109	1.338	1.2981		KP143510_Feline_coronavirus	28967	0.3836			0.4988
AY567487_Human_coronavirus_NL63	27553	0.3446	0.4168	1.3374	1.2841		KP143512_Feline_coronavirus	28956	0.3837			0.499
NC_005831_Human_coronavirus_NL63	27553	0.3446	0.4168	1.3374	1.2841		KP143507_Feline_coronavirus	28984	0.3837			0.5002
JX504050_Human_coronavirus_NL63	27553	0.3446	0.4156	1.3371	1.285		KP143508_Feline_coronavirus	28967	0.3838			0.5022
KT266906_Human_coronavirus_NL63	27553	0.3446	0.4079	1.3397	1.2935		KP143509_Feline_coronavirus	28968	0.3838			0.5023
KT381875_Human_coronavirus_NL63	27553	0.3449	0.4149	1.3367	1.2869		DQ010921_Feline_coronavirus	29147	0.3809			0.5028
KU521535_Human_coronavirus_NL63	27553	0.3448	0.4152	1.3367	1.2854		KY292377_Feline_coronavirus	29303	0.3872			0.5037
KX179500_Human_coronavirus_NL63	27553	0.3449	0.4148	1.3374	1.2869		JQ408980_Feline_coronavirus	29363	0.3812			0.5059
DQ445911_Human_coronavirus_NL63	27550	0.345	0.4119	1.3355	1.2914		DQ286389_Feline_coronavirus	28632	0.3815			0.5066
DQ811787_PRCV_ISU-1	27550	0.3746	0.4543	1.3847	1.3065		EU186072_Feline_coronavirus	29256	0.3872			0.5092
KY554971_Human_coronavirus_NL63	27550	0.3447	0.4155	1.3365	1.2884		MG893511_Feline_coronavirus	29298	0.3826			0.5094
MK334045_Human_coronavirus_NL63	27544	0.3455	0.4196	1.3364	1.2826		KX722530_Feline_coronavirus	28595	0.3867			0.5099
KY554970_Human_coronavirus_NL63	27540	0.345	0.4224	1.3344	1.2837		KF530123_Feline_coronavirus	29123	0.3869			0.5115
JX104161_Human_coronavirus_NL63	27538	0.3446	0.4059	1.3397	1.2963		MN165107_Feline_coronavirus	29286	0.3846			0.5231
JX524171_Human_coronavirus_NL63	27538	0.3446	0.4042	1.3394	1.2977		DQ848678_Feline_coronavirus	29277	0.3834			0.5266
MN306040_Human_coronavirus_NL63	27537	0.3468	0.4283	1.3325	1.2788		KY566210_Feline_coronavirus	29297	0.3878			0.5312
DQ445912_Human_coronavirus_NL63	27535	0.3445	0.4195	1.3376	1.2953		KY566211_Feline_coronavirus	29337	0.3868			0.5314
MG772808_Human_coronavirus_NL63	27535	0.3449	0.4213	1.3349	1.2953		KY566209_Feline_coronavirus	29440	0.387			0.5346
MK472071_Alphacoronavirus_sp.	27535	0.4271	0.5426	1.4366	1.3361		KU215419_Feline_coronavirus	29262	0.3879			0.535
KX839248_Porcine_epidemic_diarrhea_virus	27533	0.4199	0.5647	1.3189	1.3389		KU215423_Feline_coronavirus	29262	0.3878			0.5355
MK334047_Human_coronavirus_NL63	27532	0.3445	0.4073	1.3378	1.2998		KU215426_Feline_coronavirus	29262	0.3876			0.5359
MK334046_Human_coronavirus_NL63	27531	0.3442	0.4068	1.3396	1.2993		KU215422_Feline_coronavirus	29262	0.3878			0.5364
KY554967_Human_coronavirus_NL63	27523	0.3452	0.4222	1.3355	1.2855		KU215428_Feline_coronavirus	29262	0.3879			0.5369
KY554968_Human_coronavirus_NL63	27523	0.3452	0.4224	1.3354	1.286		KU215425_Feline_coronavirus	29262	0.3878			0.537
MK334043_Human_coronavirus_NL63	27516	0.3447	0.4094	1.3369	1.2879		KU215427_Feline_coronavirus	29238	0.3879			0.537
MK334044_Human_coronavirus_NL63	27516	0.3448	0.4131	1.3374	1.2847		KU215424_Feline_coronavirus	29253	0.3878			0.5372
KY829118_Human_coronavirus_NL63	27513	0.345	0.4152	1.3379	1.2902		KU215420_Feline_coronavirus	29262	0.3879			0.5375
MG428699_Human_coronavirus_NL63	27513	0.3445	0.4048	1.3408	1.3006		KU215421_Feline_coronavirus	29161	0.3877			0.5387
KY554969_Human_coronavirus_NL63	27509	0.3451	0.4152	1.3381	1.2902		FJ938051_Feline_coronavirus_RM	29232	0.3887			0.5502
KY674916_Human_coronavirus_NL63	27492	0.3453	0.4225	1.3357	1.2856		MH817484_Feline_alphacoronavirus_1	29137	0.3871			0.5073
KY983586_Human_coronavirus_NL63	27489	0.3454	0.4168	1.339	1.2962		FJ938060_Feline_coronavirus_UU2	29256	0.3879			0.537
JQ765566_Human_coronavirus_NL63	27487	0.3452	0.4215	1.3359	1.2857		FJ938061_Feline_coronavirus_UU3	29130	0.3874			0.5426
JQ765567_Human_coronavirus_NL63	27487	0.3452	0.4156	1.3387	1.2861		FJ938054_Feline_coronavirus_UU4	29269	0.3854			0.5198
JQ765568_Human_coronavirus_NL63	27487	0.3453	0.4072	1.3413	1.289		FJ938056_Feline_coronavirus_UU5	29253	0.3858			0.499
JQ765571_Human_coronavirus_NL63	27487	0.3455	0.4143	1.339	1.2869		FJ938053_Feline_coronavirus_UU7	29277	0.3863			0.5125
JQ765572_Human_coronavirus_NL63	27487	0.3455	0.4131	1.3398	1.2875		FJ938055_Feline_coronavirus_UU8	29285	0.3857			0.5057
JQ765573_Human_coronavirus_NL63	27487	0.3452	0.4113	1.339	1.2889		FJ938062_Feline_coronavirus_UU9	29266	0.3866			0.5152
JQ765574_Human_coronavirus_NL63	27487	0.3454	0.416	1.3388	1.2903		FJ938059_Feline_coronavirus_UU10	29295	0.3859			0.4947
JQ765575_Human_coronavirus_NL63	27487	0.3451	0.4101	1.34	1.2889		FJ938052_Feline_coronavirus_UU11	29306	0.3861			0.4984
MN306018_Human_coronavirus_NL63	27484	0.347	0.4223	1.338	1.2866		FJ938057_Feline_coronavirus_UU15	29275	0.3849			0.507
LC063838_Porcine_epidemic_diarrhea_virus	27481	0.4174	0.5445	1.3284	1.347		FJ938058_Feline_coronavirus_UU16	28479	0.3872			0.5149
JQ765563_Human_coronavirus_NL63	27469	0.3452	0.4202	1.3395	1.2926		HQ012367_Feline_coronavirus_UU17	29202	0.387			0.5105
JQ765564_Human_coronavirus_NL63	27469	0.3452	0.4189	1.3392	1.297		HQ012368_Feline_coronavirus_UU18	29252	0.3852			0.5011
JQ765565_Human_coronavirus_NL63	27469	0.3446	0.4167	1.3397	1.3002		HQ392470_Feline_coronavirus_UU19	29255	0.3874			0.5084
JQ765569_Human_coronavirus_NL63	27469	0.3448	0.4186	1.3388	1.2953		HQ392471_Feline_coronavirus_UU20	29252	0.3859			0.52
JQ765570_Human_coronavirus_NL63	27469	0.3451	0.4204	1.3396	1.296		HQ012369_Feline_coronavirus_UU21	28429	0.3862			0.5059
MG334555_Porcine_epidemic_diarrhea_virus	27438	0.4173	0.55	1.3244	1.3392		GU553361_Feline_coronavirus_UU22	29264	0.387			0.5051
KM392229_Porcine_epidemic_diarrhea_virus	27437	0.4172	0.545	1.3258	1.3456		GU553362_Feline_coronavirus_UU23	29264	0.3874			0.5088
MK472068_Alphacoronavirus_sp.	27435	0.4232	0.5459	1.4721	1.4002		HQ012370_Feline_coronavirus_UU24	29266	0.3831			0.501
KY499261_Porcine_epidemic_diarrhea_virus	27430	0.4173	0.5442	1.3261	1.346		HQ392472_Feline_coronavirus_UU30	29233	0.383			0.5151
KF530105_Human_coronavirus_NL63	27413	0.3453	0.4186	1.3361	1.2903		HQ012371_Feline_coronavirus_UU31	29274	0.3838			0.5068
KF530110_Human_coronavirus_NL63	27413	0.3444	0.4112	1.3363	1.2966		HQ012372_Feline_coronavirus_UU34	29216	0.387			0.5069
MG837012_Porcine_epidemic_diarrhea_virus	27412	0.4171	0.5456	1.3283	1.3509		HQ392469_Feline_coronavirus_UU40	29233	0.3843			0.5224
KF530104_Human_coronavirus_NL63	27410	0.3448	0.4073	1.3384	1.2944		JN183882_Feline_coronavirus_UU47	29243	0.3872			0.5212
KF530107_Human_coronavirus_NL63	27410	0.3448	0.411	1.3372	1.2923		JN183883_Feline_coronavirus_UU54	29222	0.3866			0.5006
KF530108_Human_coronavirus_NL63	27410	0.3448	0.4061	1.3382	1.2935		KC461235_Feline_infectious_peritonitis_virus	29357	0.3814			0.4987
KF530109_Human_coronavirus_NL63	27410	0.3449	0.4082	1.3381	1.2934		JQ408981_Feline_infectious_peritonitis_virus	29025	0.3822			0.4987
KF530111_Human_coronavirus_NL63	27410	0.3449	0.407	1.3382	1.2939		KC461237_Feline_infectious_peritonitis_virus	29357	0.3813			0.501
KF530113_Human_coronavirus_NL63	27410	0.3449	0.4097	1.3387	1.2923		KC461236_Feline_infectious_peritonitis_virus	29357	0.3819			0.5022
KF530114_Human_coronavirus_NL63	27410	0.3448	0.4072	1.3385	1.2943		AY994055_Feline_infectious_peritonitis_virus	29355	0.3814			0.4998
KR610993_Porcine_epidemic_diarrhea_virus	27409	0.4178	0.5501	1.3211	1.3368		NC_002306_Feline_infectious_peritonitis_virus	29355	0.3814			0.4998
KR610994_Porcine_epidemic_diarrhea_virus	27409	0.4179	0.5514	1.3216	1.336		KT368891_Camel_coronavirus_HKU23	31041	0.3696			0.4763
MK472069_Alphacoronavirus_sp.	27404	0.4233	0.5487	1.474	1.3925		KT253327_Camel_alphacoronavirus_Camel229E	27241	0.3845			0.4957
KF530106_Human_coronavirus_NL63	27401	0.3446	0.4119	1.3394	1.2977		KT253326_Camel_alphacoronavirus_Camel229E	27193	0.3843			0.4961
KT368894_Camel_alphacoronavirus	27397	0.3841	0.5023	1.4058	1.3175		KT253325_Camel_alphacoronavirus_Camel229E	27193	0.3843			0.4962
KT368905_Camel_alphacoronavirus	27397	0.3842	0.5017	1.4069	1.3164		KT253328_Camel_alphacoronavirus_Camel229E	27270	0.3841			0.4973
KT368895_Camel_alphacoronavirus	27396	0.3843	0.5005	1.4074	1.3186		KT253324_Camel_alphacoronavirus_Camel229E	27395	0.3841			0.4999
KT368901_Camel_alphacoronavirus	27396	0.3843	0.5007	1.4068	1.3174		KU291449_Camel_alphacoronavirus_Camel229E	27164	0.3845			0.505
KT368902_Camel_alphacoronavirus	27396	0.3841	0.502	1.4064	1.3166		KT368898_Camel_alphacoronavirus	27395	0.3843			0.4993
KF530112_Human_coronavirus_NL63	27395	0.3452	0.424	1.3378	1.2934		KT368899_Camel_alphacoronavirus	27390	0.3843			0.4994
KT368897_Camel_alphacoronavirus	27395	0.3842	0.5007	1.4071	1.3189		KT368903_Camel_alphacoronavirus	27384	0.3843			0.4996
KT368898_Camel_alphacoronavirus	27395	0.3843	0.4993	1.4054	1.3183		KT368908_Camel_alphacoronavirus	27395	0.3841			0.5
KT368904_Camel_alphacoronavirus	27395	0.3842	0.5017	1.4068	1.3166		KT368896_Camel_alphacoronavirus	27389	0.3844			0.5002
KT368906_Camel_alphacoronavirus	27395	0.3842	0.5005	1.4076	1.3186		KT368895_Camel_alphacoronavirus	27396	0.3843			0.5005
KT368907_Camel_alphacoronavirus	27395	0.3842	0.5006	1.4062	1.3152		KT368906_Camel_alphacoronavirus	27395	0.3842			0.5005
KT368908_Camel_alphacoronavirus	27395	0.3841	0.5	1.4057	1.3171		KT368907_Camel_alphacoronavirus	27395	0.3842			0.5006
KT368912_Camel_alphacoronavirus	27395	0.3841	0.5029	1.4064	1.3158		KT368901_Camel_alphacoronavirus	27396	0.3843			0.5007
NC_028752_Camel_alphacoronavirus	27395	0.3842	0.5006	1.4062	1.3152		KT368897_Camel_alphacoronavirus	27395	0.3842			0.5007
KT253324_Camel_alphacoronavirus_Camel229E	27395	0.3841	0.4999	1.4065	1.318		KT368913_Camel_alphacoronavirus	27388	0.3842			0.5009
KT368911_Camel_alphacoronavirus	27393	0.3842	0.5027	1.4064	1.3165		KT368914_Camel_alphacoronavirus	27392	0.3841			0.501
KT368914_Camel_alphacoronavirus	27392	0.3841	0.501	1.4059	1.3188		KT368892_Camel_alphacoronavirus	27391	0.3843			0.5014
KT368915_Camel_alphacoronavirus	27392	0.3842	0.5037	1.4038	1.3157		KT368905_Camel_alphacoronavirus	27397	0.3842			0.5017
KT368892_Camel_alphacoronavirus	27391	0.3843	0.5014	1.4049	1.3173		KT368904_Camel_alphacoronavirus	27395	0.3842			0.5017
KT368899_Camel_alphacoronavirus	27390	0.3843	0.4994	1.4063	1.3192		KT368916_Camel_alphacoronavirus	27390	0.3842			0.5017
KT368900_Camel_alphacoronavirus	27390	0.3842	0.5018	1.4066	1.3163		KT368893_Camel_alphacoronavirus	27386	0.3843			0.5017
KT368916_Camel_alphacoronavirus	27390	0.3842	0.5017	1.4047	1.3154		KT368900_Camel_alphacoronavirus	27390	0.3842			0.5018
KT368896_Camel_alphacoronavirus	27389	0.3844	0.5002	1.4072	1.3192		KT368902_Camel_alphacoronavirus	27396	0.3841			0.502
MF593473_Camel_alphacoronavirus	27389	0.3844	0.5025	1.4063	1.3203		KT368909_Camel_alphacoronavirus	27386	0.3841			0.502
KT368913_Camel_alphacoronavirus	27388	0.3842	0.5009	1.4057	1.3193		KT368910_Camel_alphacoronavirus	27387	0.3841			0.5021
KT368910_Camel_alphacoronavirus	27387	0.3841	0.5021	1.4057	1.3175		KT368894_Camel_alphacoronavirus	27397	0.3841			0.5023
KT368893_Camel_alphacoronavirus	27386	0.3843	0.5017	1.4053	1.3191		MF593473_Camel_alphacoronavirus	27389	0.3844			0.5025
KT368909_Camel_alphacoronavirus	27386	0.3841	0.502	1.4056	1.3176		KT368911_Camel_alphacoronavirus	27393	0.3842			0.5027
KT368903_Camel_alphacoronavirus	27384	0.3843	0.4996	1.4064	1.3184		KT368912_Camel_alphacoronavirus	27395	0.3841			0.5029
JQ410000_Alpaca_respiratory_coronavirus	27374	0.3848	0.5035	1.4053	1.3195		KT368915_Camel_alphacoronavirus	27392	0.3842			0.5037
LC022792_Porcine_epidemic_diarrhea_virus	27342	0.4172	0.5479	1.3243	1.343		NC_028752_Camel_alphacoronavirus	27395	0.3842			0.5006
LC063828_Porcine_epidemic_diarrhea_virus	27322	0.4172	0.5483	1.3244	1.3438		MH687942_Alphacoronavirus_sp.	28321	0.4018			0.4902
AF304460_Human_coronavirus_229E	27317	0.3826	0.4964	1.4209	1.3273		MH687956_Alphacoronavirus_sp.	28050	0.401			0.491
NC_002645_Human_coronavirus_229E	27317	0.3826	0.4964	1.4209	1.3273		MH687957_Alphacoronavirus_sp.	28173	0.4032			0.4922
MH687960_Alphacoronavirus_sp.	27303	0.4019	0.4935	1.3491	1.3678		MH687966_Alphacoronavirus_sp.	28389	0.4016			0.4923
KY674915_Human_coronavirus_NL63	27302	0.3453	0.4204	1.3357	1.2873		MH687958_Alphacoronavirus_sp.	28036	0.4012			0.4926
MF542265_Human_coronavirus_229E	27271	0.3801	0.4936	1.4214	1.3302		MH687943_Alphacoronavirus_sp.	28240	0.4011			0.4935
KT253328_Camel_alphacoronavirus_Camel229E	27270	0.3841	0.4973	1.4082	1.3221		MH687960_Alphacoronavirus_sp.	27303	0.4019			0.4935
KY996417_Human_coronavirus_229E	27270	0.3806	0.4946	1.4218	1.3295		MH687944_Alphacoronavirus_sp.	28219	0.4019			0.4939
MN306046_Human_coronavirus_229E	27270	0.3805	0.4907	1.4227	1.3301		MH687961_Alphacoronavirus_sp.	28168	0.4014			0.4957
JX503060_Human_coronavirus_229E	27263	0.3808	0.4939	1.4212	1.3309		MH687965_Alphacoronavirus_sp.	28115	0.4011			0.4965
KY684760_Human_coronavirus_229E	27249	0.3807	0.4883	1.4242	1.3347		MH687955_Alphacoronavirus_sp.	28219	0.4017			0.497
KY967357_Human_coronavirus_229E	27242	0.3801	0.4882	1.4256	1.3336		MH687937_Alphacoronavirus_sp.	28236	0.4023			0.5012
KT253327_Camel_alphacoronavirus_Camel229E	27241	0.3845	0.4957	1.4084	1.322		MH687934_Alphacoronavirus_sp.	28249	0.4012			0.505
KY369913_Human_coronavirus_229E	27238	0.3798	0.4907	1.4255	1.3322		MH687948_Alphacoronavirus_sp.	28255	0.402			0.5072
KY983587_Human_coronavirus_229E	27235	0.3804	0.4894	1.4209	1.335		MH687941_Alphacoronavirus_sp.	28008	0.4022			0.5076
KY369914_Human_coronavirus_229E	27231	0.3803	0.4928	1.4212	1.3305		MH687967_Alphacoronavirus_sp.	27726	0.403			0.5106
KY369911_Human_coronavirus_229E	27226	0.3804	0.4917	1.42	1.3352		MH687963_Alphacoronavirus_sp.	28169	0.4032			0.5126
MH687952_Alphacoronavirus_sp.	27225	0.4055	0.5535	1.3323	1.3537		MH687964_Alphacoronavirus_sp.	28210	0.4033			0.5134
JX503061_Human_coronavirus_229E	27208	0.3813	0.4918	1.4209	1.3314		MH687946_Alphacoronavirus_sp.	28173	0.4025			0.5172
KY369912_Human_coronavirus_229E	27208	0.3807	0.4933	1.4219	1.3329		MH687938_Alphacoronavirus_sp.	28349	0.4031			0.5183
KT253325_Camel_alphacoronavirus_Camel229E	27193	0.3843	0.4962	1.4083	1.3248		MH687945_Alphacoronavirus_sp.	28235	0.4024			0.5198
KT253326_Camel_alphacoronavirus_Camel229E	27193	0.3843	0.4961	1.4087	1.324		MH687954_Alphacoronavirus_sp.	28240	0.4041			0.5205
KY369908_Human_coronavirus_229E	27193	0.3806	0.4885	1.4244	1.3393		MH687953_Alphacoronavirus_sp.	23258	0.4014			0.5257
MH697599_Porcine_enteric_alphacoronavirus	27183	0.394	0.5342	1.3479	1.2581		MK472071_Alphacoronavirus_sp.	27535	0.4271			0.5426
KY369910_Human_coronavirus_229E	27182	0.3806	0.492	1.421	1.337		MH687940_Alphacoronavirus_sp.	28170	0.4054			0.5445
MF167434_Porcine_enteric_alphacoronavirus_GDS04	27171	0.3935	0.5311	1.3482	1.2606		MK472068_Alphacoronavirus_sp.	27435	0.4232			0.5459
MH539766_Porcine_enteric_alphacoronavirus	27170	0.3936	0.5329	1.3489	1.2591		MH687951_Alphacoronavirus_sp.	28313	0.404			0.5487
KF514430_Human_coronavirus_229E	27169	0.3815	0.492	1.4218	1.338		MK472069_Alphacoronavirus_sp.	27404	0.4233			0.5487
EF203064_Rhinolophus_bat_coronavirus_HKU2	27165	0.3928	0.5203	1.3466	1.269		MH687950_Alphacoronavirus_sp.	28155	0.4053			0.5514
NC_009988_Rhinolophus_bat_coronavirus_HKU2	27165	0.3928	0.5203	1.3466	1.269		MH687952_Alphacoronavirus_sp.	27225	0.4055			0.5535
KF514433_Human_coronavirus_229E	27165	0.3818	0.4973	1.4203	1.3314		MH687947_Alphacoronavirus_sp.	22363	0.3993			0.5558
EF203065_Rhinolophus_bat_coronavirus_HKU2	27164	0.3932	0.5138	1.3472	1.2677		MH687949_Alphacoronavirus_sp.	28185	0.4047			0.5592
EF203066_Rhinolophus_bat_coronavirus_HKU2	27164	0.3929	0.5126	1.3483	1.2677		MH687935_Alphacoronavirus_sp.	27757	0.4047			0.5607
EF203067_Rhinolophus_bat_coronavirus_HKU2	27164	0.3929	0.5127	1.3476	1.2685		MH687959_Alphacoronavirus_sp.	28169	0.4047			0.5651
KU291449_Camel_alphacoronavirus_Camel229E	27164	0.3845	0.505	1.4033	1.3206		MH687962_Alphacoronavirus_sp.	27752	0.4058			0.5686
MF370205_Rhinolophus_bat_coronavirus_HKU2	27155	0.3943	0.5378	1.3425	1.2549		MH687936_Alphacoronavirus_sp.	28181	0.4055			0.5687
MG742313_Porcine_enteric_alphacoronavirus	27155	0.394	0.5366	1.3418	1.26		MH687939_Alphacoronavirus_sp.	28307	0.4054			0.5734
MK977618_Swine_enteric_alphacoronavirus	27155	0.3937	0.5338	1.3465	1.2621		MK472070_Alphacoronavirus_sp.	28009	0.4094			0.589
KY621348_Human_coronavirus_229E	27144	0.3806	0.4923	1.4248	1.3363		MK472067_Alphacoronavirus_sp.	28170	0.4004			0.6095
KF514432_Human_coronavirus_229E	27138	0.3817	0.4928	1.4212	1.3324		KX512810_Ferret_systemic_coronavirus	27987	0.3894			0.5406
KY674919_Human_coronavirus_229E	27136	0.3808	0.4873	1.4244	1.3335		LC119077_Ferret_coronavirus	28550	0.3883			0.5434
MN369046_Human_coronavirus_229E	27075	0.3808	0.4911	1.4246	1.3303		LC215871_Ferret_coronavirus	28542	0.3907			0.5459
KY674914_Human_coronavirus_229E	27055	0.3809	0.4923	1.4239	1.3362		KX512809_Ferret_enteric_coronavirus	28151	0.3886			0.5504
KU291448_Human_coronavirus_229E	27022	0.3811	0.4904	1.4257	1.337		KM347965_Ferret_coronavirus	28434	0.3901			0.5741
KJ473808_BtRf-AlphaCoV/YN2012	26975	0.378	0.4879	1.3305	1.2358		NC_030292_Ferret_coronavirus	28434	0.3901			0.5741
NC_028824_BtRf-AlphaCoV/YN2012	26975	0.378	0.4879	1.3305	1.2358		MF113046_Alphacoronavirus_Mink/China/1/2016	28924	0.3719			0.4897
MN611522_Rhinolophus_affinis_bat_coronavirus_HKU2-related	26956	0.3995	0.5559	1.3194	1.2519		HM245925_Mink_coronavirus_strain_WD1127	28941	0.3747			0.5316
JQ065046_Magpie-robin_coronavirus_HKU18	26689	0.4672	0.6682	1.2913	1.1918		NC_023760_Mink_coronavirus_strain_WD1127	28941	0.3747			0.5316
NC_016993_Magpie-robin_coronavirus_HKU18	26689	0.4672	0.6682	1.2913	1.1918		HM245926_Mink_coronavirus_strain_WD1133	28915	0.3758			0.5515
KY369909_Human_coronavirus_229E	26592	0.3806	0.4882	1.4291	1.3397		JQ410000_Alpaca_respiratory_coronavirus	27374	0.3848			0.5035
JQ065048_Wigeon_coronavirus_HKU20	26227	0.3936	0.5233	1.2811	1.2622		KX964649_Coronavirus_AcCoV-JC34	27682	0.4007			0.5256
NC_016995_Wigeon_coronavirus_HKU20	26227	0.3936	0.5233	1.2811	1.2622		NC_034972_Coronavirus_AcCoV-JC34	27682	0.4007			0.5256
JQ065049_Common_moorhen_coronavirus_HKU21	26223	0.3506	0.427	1.258	1.262		KF294380_Lucheng_Rn_rat_coronavirus	28763	0.4025			0.5937
NC_016996_Common_moorhen_coronavirus_HKU21	26223	0.3506	0.427	1.258	1.262		NC_032730_Lucheng_Rn_rat_coronavirus	28763	0.4025			0.5937
JQ065045_Sparrow_coronavirus_HKU17	26083	0.4457	0.5768	1.3971	1.2521		MN985325_Wuhan_seafood_market_pneumonia_virus		0.379961				0.40749
NC_016992_Sparrow_coronavirus_HKU17	26083	0.4457	0.5768	1.3971	1.2521		MN975262_Wuhan_seafood_market_pneumonia_virus		0.379847				0.406685
JQ065047_Night_heron_coronavirus_HKU19	26077	0.3813	0.4131	1.3764	1.3068		MN938384_Wuhan_seafood_market_pneumonia_virus		0.380153				0.406759
NC_016994_Night_heron_coronavirus_HKU19	26077	0.3813	0.4131	1.3764	1.3068		NC_045512_Wuhan_seafood_market_pneumonia_virus		0.379728				0.407703
JQ065044_White-eye_coronavirus_HKU16	26041	0.3983	0.4536	1.3962	1.276		MN988668_Wuhan_seafood_market_pneumonia_virus_MN988669_Wuhan_seafood_market_pneumonia_virus		0.380007				0.407403
NC_016991_White-eye_coronavirus_HKU16	26041	0.3983	0.4536	1.3962	1.276		BetaCoV/bat/Yunnan/RaTG13/2013|EPI_ISL_402131		0.380372				0.408752
JQ065042_Porcine_coronavirus_HKU15	25430	0.4315	0.5652	1.3638	1.2434		JQ065044_White-eye_coronavirus_HKU16	26041	0.3983			0.4536
JQ065043_Porcine_coronavirus_HKU15	25425	0.4319	0.5556	1.3711	1.248		NC_016991_White-eye_coronavirus_HKU16	26041	0.3983			0.4536
NC_039208_Porcine_coronavirus_HKU15	25425	0.4319	0.5556	1.3711	1.248		JQ065048_Wigeon_coronavirus_HKU20	26227	0.3936			0.5233
MH687953_Alphacoronavirus_sp.	23258	0.4014	0.5257	1.346	1.3904		NC_016995_Wigeon_coronavirus_HKU20	26227	0.3936			0.5233
MH687947_Alphacoronavirus_sp.	22363	0.3993	0.5558	1.3277	1.3622		JQ065046_Magpie-robin_coronavirus_HKU18	26689	0.4672			0.6682
MH243313_Porcine_epidemic_diarrhea_virus	4161	0.4093	0.4653	1.254	1.3829		NC_016993_Magpie-robin_coronavirus_HKU18	26689	0.4672			0.6682
MH243314_Porcine_epidemic_diarrhea_virus	4161	0.4093	0.471	1.2572	1.3834		JQ065045_Sparrow_coronavirus_HKU17	26083	0.4457			0.5768
MH243315_Porcine_epidemic_diarrhea_virus	4161	0.409	0.4658	1.253	1.3851		NC_016992_Sparrow_coronavirus_HKU17	26083	0.4457			0.5768
MH243317_Porcine_epidemic_diarrhea_virus	4161	0.4076	0.446	1.2659	1.3741		The yellow-shaded are avian coronoviruses (belonging to delta coronavirus)
MH243312_Porcine_epidemic_diarrhea_virus	2253	0.4026	0.3834	1.3056	1.4313
MF581000_Porcine_epidemic_diarrhea_virus	681	0.4493	0.6122	1.2215	1.5036

## Sheet: Canine-Coronavirus (alphaCoV)
Window Start	Mid-win	KP849472_AlphaCoV_1	JQ404409	KC175340	JQ404410	GQ477367	KC175341	KY063616	KP981644	JN856008	KY063618	KY063617	K80 distance over a sliding window between KC175339 and other sequences.
1	500	0.149443	0.129216	0.12964	0.137238	0.155088	0.12964	0.134882	0.141964	0.129734	0.134882	0.134882
51	550	0.163586	0.139835	0.141202	0.151187	0.163684	0.141202	0.150771	0.151726	0.145602	0.150771	0.150771
101	600	0.162486	0.139939	0.141314	0.152719	0.163817	0.141314	0.152719	0.153264	0.148274	0.152719	0.152719
151	650	0.169888	0.152093	0.152093	0.161432	0.174926	0.152093	0.161432	0.161784	0.155533	0.161432	0.161432
201	700	0.173971	0.160102	0.160102	0.169358	0.180498	0.160102	0.169358	0.172441	0.163564	0.169358	0.169358
251	750	0.171703	0.165356	0.165356	0.176168	0.178421	0.165356	0.176168	0.175088	0.158594	0.176168	0.176168
301	800	0.168752	0.171185	0.171185	0.164915	0.174052	0.171185	0.164915	0.176865	0.16163	0.164915	0.164915
351	850	0.175699	0.178171	0.178171	0.173242	0.18228	0.178171	0.173242	0.183856	0.174145	0.173242	0.173242
401	900	0.178032	0.179047	0.179047	0.172624	0.183146	0.179047	0.172624	0.184703	0.180674	0.172624	0.172624
451	950	0.17507	0.179232	0.179232	0.172532	0.180171	0.179232	0.172532	0.180689	0.176585	0.172532	0.172532
501	1000	0.191391	0.191381	0.191381	0.187276	0.195102	0.191381	0.187276	0.19416	0.19119	0.187276	0.187276
551	1050	0.19916	0.197639	0.197639	0.200375	0.205795	0.197639	0.200375	0.200676	0.204543	0.200375	0.200375
601	1100	0.198784	0.194819	0.194819	0.197343	0.203701	0.194819	0.197343	0.197453	0.199805	0.197343	0.197343
651	1150	0.20842	0.202543	0.202543	0.205207	0.207487	0.202543	0.205207	0.206729	0.20621	0.205207	0.205207
701	1200	0.216995	0.213847	0.213847	0.213748	0.217337	0.213847	0.213748	0.214145	0.211796	0.213748	0.213748
751	1250	0.222374	0.217756	0.217756	0.219182	0.221567	0.217756	0.219182	0.219533	0.215868	0.219182	0.219182
801	1300	0.213901	0.213791	0.213791	0.208392	0.212006	0.213791	0.208392	0.212436	0.211925	0.208392	0.208392
851	1350	0.210982	0.208322	0.208322	0.205726	0.203318	0.208322	0.205726	0.206758	0.208007	0.205726	0.205726
901	1400	0.209392	0.208179	0.208179	0.206792	0.203361	0.208179	0.206792	0.203847	0.209169	0.206792	0.206792
951	1450	0.210439	0.211729	0.211729	0.212169	0.215381	0.211729	0.212169	0.204592	0.217291	0.212169	0.212169
1001	1500	0.205612	0.205617	0.205617	0.208949	0.211985	0.205617	0.208949	0.19959	0.213962	0.208949	0.208949
1051	1550	0.197401	0.203588	0.203588	0.201801	0.208417	0.203588	0.201801	0.198796	0.208594	0.201801	0.201801
1101	1600	0.215021	0.213961	0.213961	0.208167	0.218919	0.213961	0.208167	0.207676	0.21921	0.208167	0.208167
1151	1650	0.217895	0.216841	0.216841	0.217831	0.22019	0.216841	0.217831	0.210319	0.227407	0.217831	0.217831
1201	1700	0.222687	0.218172	0.218172	0.221074	0.223037	0.218172	0.221074	0.207681	0.227739	0.221074	0.221074
1251	1750	0.228038	0.229867	0.23119	0.228129	0.231339	0.23119	0.228129	0.220381	0.23797	0.228129	0.228129
1301	1800	0.233157	0.238118	0.239457	0.24128	0.239493	0.239457	0.24128	0.225787	0.248321	0.24128	0.24128
1351	1850	0.236332	0.239806	0.242698	0.239915	0.239832	0.242698	0.239915	0.226076	0.245134	0.239915	0.239915
1401	1900	0.246345	0.248074	0.254184	0.249753	0.249355	0.254184	0.249753	0.237117	0.250069	0.249753	0.249753
1451	1950	0.254945	0.259537	0.265446	0.258111	0.25934	0.265446	0.258111	0.246768	0.261589	0.258111	0.258111
1501	2000	0.250835	0.260288	0.26782	0.255631	0.258586	0.26782	0.255631	0.247759	0.259517	0.255631	0.255631
1551	2050	0.258076	0.26946	0.278192	0.257175	0.259481	0.278192	0.257175	0.257645	0.261219	0.257175	0.257175
1601	2100	0.276378	0.28642	0.297069	0.273653	0.27629	0.297069	0.273653	0.277449	0.281202	0.273653	0.273653
1651	2150	0.2751	0.281724	0.292348	0.274081	0.276087	0.292348	0.274081	0.274317	0.281666	0.274081	0.274081
1701	2200	0.275741	0.280841	0.291421	0.276413	0.275461	0.291421	0.276413	0.279827	0.284107	0.276413	0.276413
1751	2250	0.285035	0.287016	0.307644	0.284185	0.283213	0.307644	0.284185	0.289444	0.293741	0.284185	0.284185
1801	2300	0.298746	0.297019	0.313376	0.295872	0.295089	0.313376	0.295872	0.297977	0.304305	0.295872	0.295872
1851	2350	0.30974	0.306083	0.322719	0.305029	0.307421	0.322719	0.305029	0.310472	0.316906	0.305029	0.305029
1901	2400	0.308389	0.306668	0.321249	0.305759	0.311248	0.321249	0.305759	0.310661	0.315952	0.305759	0.305759
1951	2450	0.304869	0.298319	0.313004	0.298425	0.302461	0.313004	0.298425	0.306955	0.307219	0.298425	0.298425
2001	2500	0.320109	0.31036	0.325024	0.312035	0.316281	0.325024	0.312035	0.319196	0.323135	0.312035	0.312035
2051	2550	0.323044	0.311217	0.324791	0.313301	0.315837	0.324791	0.313301	0.314217	0.324202	0.313301	0.313301
2101	2600	0.322866	0.318609	0.328214	0.323916	0.322791	0.328214	0.323916	0.317548	0.329992	0.323916	0.323916
2151	2650	0.318728	0.311534	0.324807	0.313379	0.315557	0.324807	0.313379	0.314058	0.321384	0.313379	0.313379
2201	2700	0.314613	0.310642	0.320534	0.309158	0.310097	0.320534	0.309158	0.313196	0.317108	0.309158	0.309158
2251	2750	0.306301	0.305559	0.308153	0.306062	0.305678	0.308153	0.306062	0.299887	0.313771	0.306062	0.306062
2301	2800	0.310848	0.312982	0.316421	0.31166	0.310363	0.316421	0.31166	0.30602	0.318105	0.31166	0.31166
2351	2850	0.30373	0.30789	0.312113	0.307959	0.304944	0.312113	0.307959	0.300457	0.309719	0.307959	0.307959
2401	2900	0.298231	0.303704	0.306142	0.304099	0.304621	0.306142	0.304099	0.29141	0.304115	0.304099	0.304099
2451	2950	0.31212	0.302921	0.309117	0.301728	0.311171	0.309117	0.301728	0.297726	0.303439	0.301728	0.301728
2501	3000	0.309984	0.297213	0.301098	0.298916	0.307392	0.301098	0.298916	0.289983	0.30065	0.298916	0.298916
2551	3050	0.294884	0.283279	0.285934	0.283427	0.295345	0.285934	0.283427	0.273498	0.284831	0.283427	0.283427
2601	3100	0.278032	0.26836	0.269581	0.268378	0.284825	0.269581	0.268378	0.257235	0.26961	0.268378	0.268378
2651	3150	0.269113	0.264502	0.26578	0.26661	0.27843	0.26578	0.26661	0.250888	0.267732	0.26661	0.26661
2701	3200	0.260413	0.254032	0.25533	0.257945	0.274913	0.25533	0.257945	0.240673	0.258791	0.257945	0.257945
2751	3250	0.252727	0.250047	0.241334	0.253746	0.27344	0.241334	0.253746	0.235	0.25164	0.253746	0.253746
2801	3300	0.243629	0.24429	0.240307	0.244813	0.265535	0.240307	0.244813	0.226083	0.244268	0.244813	0.244813
2851	3350	0.25398	0.255039	0.25085	0.250591	0.273482	0.25085	0.250591	0.234744	0.253585	0.250591	0.250591
2901	3400	0.258637	0.261151	0.258615	0.256869	0.276233	0.258615	0.256869	0.242561	0.258482	0.256869	0.256869
2951	3450	0.265966	0.260461	0.25818	0.261168	0.278925	0.25818	0.261168	0.248638	0.261459	0.261168	0.261168
3001	3500	0.261267	0.25294	0.251044	0.249853	0.281136	0.251044	0.252809	0.246655	0.256532	0.252809	0.252809
3051	3550	0.260353	0.256426	0.25591	0.263102	0.283562	0.25591	0.259252	0.249697	0.257696	0.259252	0.259252
3101	3600	0.266305	0.251075	0.253894	0.258464	0.29751	0.253894	0.254535	0.255901	0.267913	0.254535	0.254535
3151	3650	0.265924	0.252173	0.252016	0.253914	0.296913	0.252016	0.250073	0.25267	0.266148	0.250073	0.250073
3201	3700	0.269026	0.258735	0.262018	0.254131	0.302591	0.262018	0.250313	0.260747	0.270441	0.250313	0.250313
3251	3750	0.282848	0.262383	0.27763	0.25638	0.309791	0.27763	0.252448	0.276474	0.282272	0.252448	0.252448
3301	3800	0.279715	0.254832	0.26912	0.250183	0.305834	0.26912	0.246178	0.271864	0.276272	0.246178	0.246178
3351	3850	0.303695	0.279523	0.286766	0.272958	0.330399	0.286766	0.268723	0.300345	0.30354	0.268723	0.268723
3401	3900	0.293731	0.26891	0.274187	0.262131	0.312663	0.274187	0.257935	0.290424	0.295544	0.257935	0.257935
3451	3950	0.281332	0.26791	0.270252	0.262888	0.306491	0.270252	0.258721	0.28294	0.292814	0.258721	0.258721
3501	4000	0.278167	0.266824	0.269114	0.257479	0.301132	0.269114	0.253396	0.281578	0.288299	0.253396	0.253396
3551	4050	0.28737	0.277999	0.277097	0.267031	0.307112	0.277097	0.262978	0.292569	0.297865	0.262978	0.262978
3601	4100	0.293352	0.286919	0.281717	0.274775	0.308731	0.281717	0.270732	0.301723	0.304067	0.270732	0.270732
3651	4150	0.290687	0.283001	0.277933	0.270149	0.307416	0.277933	0.266174	0.300389	0.302573	0.266174	0.266174
3701	4200	0.300351	0.29244	0.287332	0.277789	0.313432	0.287332	0.273825	0.307748	0.313738	0.273825	0.273825
3751	4250	0.295289	0.280815	0.275681	0.265092	0.299015	0.275681	0.261119	0.296223	0.30513	0.261119	0.261119
3801	4300	0.298457	0.282297	0.277151	0.269529	0.302163	0.277151	0.265538	0.304637	0.31179	0.265538	0.265538
3851	4350	0.287531	0.271408	0.266291	0.268578	0.296068	0.266291	0.264641	0.294999	0.302092	0.264641	0.264641
3901	4400	0.290289	0.269423	0.264266	0.264369	0.29734	0.264266	0.260351	0.292774	0.305013	0.260351	0.260351
3951	4450	0.288726	0.278966	0.27384	0.267426	0.299009	0.27384	0.263442	0.293944	0.304335	0.263442	0.263442
4001	4500	0.278386	0.273207	0.268158	0.264146	0.285506	0.268158	0.25727	0.287911	0.291582	0.25727	0.25727
4051	4550	0.284394	0.278318	0.273348	0.263076	0.294555	0.273348	0.263076	0.299343	0.298819	0.263076	0.263076
4101	4600	0.277179	0.285584	0.28078	0.272366	0.28405	0.28078	0.272366	0.297945	0.291368	0.272366	0.272366
4151	4650	0.275542	0.283907	0.279075	0.272984	0.286956	0.279075	0.272984	0.29543	0.289167	0.272984	0.272984
4201	4700	0.271649	0.275028	0.270211	0.270563	0.279906	0.270211	0.270563	0.28645	0.284182	0.270563	0.270563
4251	4750	0.259591	0.265646	0.254482	0.26365	0.270582	0.254482	0.26365	0.274994	0.267009	0.26365	0.26365
4301	4800	0.255295	0.265364	0.254321	0.260276	0.268554	0.254321	0.260276	0.27776	0.263303	0.260276	0.260276
4351	4850	0.243723	0.252217	0.245005	0.251669	0.253821	0.245005	0.251669	0.262616	0.2529	0.251669	0.251669
4401	4900	0.257055	0.262428	0.255119	0.26176	0.267593	0.255119	0.26176	0.271429	0.264811	0.26176	0.26176
4451	4950	0.254312	0.260012	0.25274	0.259282	0.265831	0.25274	0.259282	0.267132	0.267051	0.259282	0.259282
4501	5000	0.260947	0.266946	0.259625	0.268946	0.275702	0.259625	0.268946	0.273655	0.275182	0.268946	0.268946
4551	5050	0.261714	0.265902	0.261719	0.269406	0.279519	0.261719	0.269406	0.274506	0.275621	0.269406	0.269406
4601	5100	0.264334	0.26408	0.26408	0.268748	0.283831	0.26408	0.268748	0.274323	0.276657	0.268748	0.268748
4651	5150	0.284451	0.281419	0.281419	0.287612	0.302167	0.281419	0.287612	0.293214	0.292336	0.287612	0.287612
4701	5200	0.285818	0.279631	0.279631	0.287386	0.300772	0.279631	0.287386	0.291557	0.292263	0.287386	0.287386
4751	5250	0.278755	0.276648	0.276648	0.284811	0.304172	0.276648	0.284811	0.295457	0.291502	0.284811	0.284811
4801	5300	0.278801	0.274835	0.274835	0.283191	0.301673	0.274835	0.283191	0.292148	0.28638	0.283191	0.283191
4851	5350	0.281675	0.283458	0.283458	0.282536	0.311113	0.283458	0.282536	0.295107	0.290787	0.282536	0.282536
4901	5400	0.280665	0.282008	0.282008	0.286357	0.307712	0.282008	0.286357	0.294057	0.283402	0.286357	0.286357
4951	5450	0.281893	0.280231	0.280231	0.284367	0.307082	0.280231	0.284367	0.292466	0.291522	0.284367	0.284367
5001	5500	0.280352	0.280293	0.280293	0.284345	0.304802	0.280293	0.284345	0.288901	0.29149	0.284345	0.284345
5051	5550	0.263727	0.265273	0.265273	0.266096	0.287098	0.265273	0.266096	0.27253	0.274358	0.266096	0.266096
5101	5600	0.262786	0.261522	0.261522	0.263576	0.286146	0.261522	0.263576	0.273299	0.273263	0.263576	0.263576
5151	5650	0.265693	0.265936	0.265936	0.272682	0.286431	0.265936	0.272682	0.279328	0.28272	0.272682	0.272682
5201	5700	0.264295	0.262925	0.262925	0.268022	0.290933	0.262925	0.268022	0.281086	0.279413	0.268022	0.268022
5251	5750	0.264499	0.266245	0.266245	0.269878	0.292746	0.266245	0.269878	0.281276	0.284578	0.269878	0.269878
5301	5800	0.26393	0.26245	0.26245	0.267668	0.285672	0.26245	0.267668	0.26971	0.282696	0.267668	0.267668
5351	5850	0.263801	0.262415	0.262415	0.258713	0.282017	0.262415	0.258713	0.263586	0.273103	0.258713	0.258713
5401	5900	0.25584	0.257791	0.257791	0.257179	0.274992	0.257791	0.257179	0.260449	0.26476	0.257179	0.257179
5451	5950	0.246982	0.24866	0.24866	0.249547	0.267736	0.24866	0.249547	0.254373	0.253972	0.249547	0.249547
5501	6000	0.238156	0.244193	0.244193	0.24222	0.262132	0.244193	0.24222	0.250111	0.246669	0.24222	0.24222
5551	6050	0.23318	0.2359	0.2359	0.23714	0.257224	0.2359	0.23714	0.243564	0.243213	0.23714	0.23714
5601	6100	0.226503	0.232232	0.232232	0.232268	0.247273	0.232232	0.232268	0.237059	0.238298	0.232268	0.232268
5651	6150	0.220054	0.226885	0.226885	0.226864	0.243132	0.226885	0.226864	0.233241	0.233034	0.226864	0.226864
5701	6200	0.221576	0.225199	0.225199	0.222385	0.241005	0.225199	0.222385	0.227362	0.227024	0.222385	0.222385
5751	6250	0.229975	0.226585	0.226585	0.22672	0.243537	0.226585	0.22672	0.228672	0.231297	0.22672	0.22672
5801	6300	0.226749	0.222218	0.222218	0.223769	0.24295	0.222218	0.223769	0.225437	0.226386	0.223769	0.223769
5851	6350	0.220494	0.210637	0.210637	0.214621	0.226284	0.210637	0.214621	0.213577	0.217491	0.214621	0.214621
5901	6400	0.217815	0.208078	0.208078	0.210334	0.223768	0.208078	0.210334	0.209072	0.218776	0.210334	0.210334
5951	6450	0.207568	0.196204	0.196204	0.202871	0.211593	0.196204	0.202871	0.199773	0.206727	0.202871	0.202871
6001	6500	0.210626	0.197656	0.197656	0.205887	0.216033	0.197656	0.205887	0.204533	0.209763	0.205887	0.205887
6051	6550	0.219017	0.205938	0.205938	0.212731	0.220232	0.205938	0.212731	0.208938	0.215332	0.212731	0.212731
6101	6600	0.216681	0.20202	0.20202	0.204476	0.211485	0.20202	0.204476	0.200379	0.205358	0.204476	0.204476
6151	6650	0.214357	0.198072	0.198072	0.199582	0.21046	0.198072	0.199582	0.195013	0.201774	0.199582	0.199582
6201	6700	0.218604	0.203744	0.203744	0.204237	0.210986	0.203744	0.204237	0.19085	0.201932	0.204237	0.204237
6251	6750	0.22733	0.209477	0.209477	0.21222	0.219363	0.209477	0.21222	0.195929	0.206615	0.21222	0.21222
6301	6800	0.228855	0.207668	0.207668	0.213644	0.223704	0.207668	0.213644	0.197233	0.208303	0.213644	0.213644
6351	6850	0.224954	0.200256	0.200256	0.210964	0.219727	0.200256	0.210964	0.194885	0.20595	0.210964	0.210964
6401	6900	0.223793	0.200595	0.200595	0.210204	0.220743	0.200595	0.210204	0.195645	0.20514	0.210204	0.210204
6451	6950	0.221902	0.199118	0.200365	0.206291	0.215088	0.200365	0.206291	0.19187	0.201352	0.206291	0.206291
6501	7000	0.229901	0.20532	0.207945	0.212669	0.219531	0.207945	0.212669	0.195254	0.20779	0.212669	0.212669
6551	7050	0.230711	0.206528	0.207822	0.211862	0.217148	0.207822	0.211862	0.196074	0.205738	0.211862	0.211862
6601	7100	0.230527	0.203275	0.204564	0.209795	0.215061	0.204564	0.209795	0.192878	0.202466	0.209795	0.209795
6651	7150	0.227021	0.200312	0.198727	0.204379	0.207313	0.198727	0.204379	0.186167	0.196408	0.204379	0.204379
6701	7200	0.231291	0.216347	0.214721	0.222621	0.222532	0.214721	0.222621	0.20387	0.215697	0.222621	0.222621
6751	7250	0.224935	0.217288	0.215668	0.225207	0.219094	0.215668	0.225207	0.200258	0.213643	0.225207	0.225207
6801	7300	0.226305	0.22171	0.220073	0.228102	0.221247	0.220073	0.22643	0.201806	0.217163	0.22643	0.22643
6851	7350	0.225196	0.223699	0.222069	0.233166	0.226118	0.222069	0.23148	0.207761	0.2189	0.23148	0.23148
6901	7400	0.227677	0.22707	0.225452	0.23343	0.229295	0.225452	0.231777	0.211855	0.219424	0.231777	0.231777
6951	7450	0.231654	0.229692	0.228078	0.235869	0.231922	0.228078	0.234227	0.211547	0.221903	0.234227	0.234227
7001	7500	0.237093	0.232469	0.230849	0.239288	0.234353	0.230849	0.237655	0.213741	0.22706	0.237655	0.237655
7051	7550	0.240832	0.231515	0.229887	0.243353	0.241079	0.229887	0.24168	0.221795	0.230629	0.24168	0.24168
7101	7600	0.233931	0.232155	0.230549	0.242136	0.239946	0.230549	0.240496	0.22225	0.232879	0.240496	0.240496
7151	7650	0.234898	0.230112	0.228527	0.242666	0.237817	0.228527	0.241045	0.2244	0.230535	0.241045	0.241045
7201	7700	0.227082	0.227103	0.225528	0.240516	0.236146	0.225528	0.238916	0.228415	0.233275	0.238916	0.238916
7251	7750	0.225092	0.219144	0.217628	0.232435	0.226341	0.217628	0.230885	0.221402	0.225356	0.230885	0.230885
7301	7800	0.217905	0.215025	0.215043	0.225374	0.219533	0.215043	0.223836	0.219188	0.22281	0.223836	0.223836
7351	7850	0.213175	0.21333	0.213366	0.22182	0.223966	0.213366	0.220264	0.215875	0.220873	0.220264	0.220264
7401	7900	0.220169	0.219705	0.219733	0.230003	0.230537	0.219733	0.228439	0.22364	0.232232	0.228439	0.228439
7451	7950	0.224371	0.22399	0.222724	0.234158	0.234688	0.222724	0.232588	0.229131	0.236393	0.232588	0.232588
7501	8000	0.22684	0.220191	0.217558	0.227637	0.228556	0.217558	0.22607	0.225404	0.231235	0.22607	0.22607
7551	8050	0.229619	0.223128	0.221837	0.22791	0.23041	0.221837	0.226335	0.223969	0.231453	0.226335	0.226335
7601	8100	0.233318	0.225415	0.224125	0.23197	0.234647	0.224125	0.230352	0.229352	0.236978	0.230352	0.230352
7651	8150	0.231204	0.221467	0.223105	0.23085	0.233486	0.223105	0.229235	0.229515	0.234413	0.229235	0.229235
7701	8200	0.224941	0.209708	0.211323	0.219643	0.223458	0.211323	0.218065	0.221242	0.220796	0.218065	0.218065
7751	8250	0.237967	0.221198	0.222864	0.229293	0.239377	0.222864	0.22769	0.235932	0.233884	0.22769	0.22769
7801	8300	0.237242	0.218266	0.219855	0.229632	0.237747	0.219855	0.229632	0.234214	0.233696	0.229632	0.229632
7851	8350	0.235381	0.215231	0.21684	0.226735	0.231623	0.21684	0.226735	0.229388	0.22929	0.226735	0.226735
7901	8400	0.228096	0.205905	0.207501	0.219839	0.225026	0.207501	0.219839	0.222149	0.222352	0.219839	0.219839
7951	8450	0.228968	0.204607	0.206205	0.218612	0.225076	0.206205	0.218612	0.221025	0.219822	0.218612	0.218612
8001	8500	0.227232	0.201704	0.203283	0.213079	0.220671	0.203283	0.213079	0.215424	0.21418	0.213079	0.213079
8051	8550	0.228028	0.20699	0.208596	0.215476	0.221483	0.208596	0.215476	0.213091	0.214962	0.215476	0.215476
8101	8600	0.233462	0.209392	0.210992	0.222318	0.223838	0.210992	0.222318	0.215749	0.217339	0.222318	0.222318
8151	8650	0.231951	0.211044	0.212656	0.218142	0.22387	0.212656	0.218142	0.212997	0.215741	0.218142	0.218142
8201	8700	0.23391	0.212417	0.214032	0.215744	0.218265	0.214032	0.215744	0.214595	0.21309	0.215744	0.215744
8251	8750	0.231626	0.213973	0.215599	0.216088	0.218734	0.21724	0.216088	0.216458	0.213385	0.216088	0.216088
8301	8800	0.247591	0.225049	0.225049	0.23138	0.234066	0.226711	0.23138	0.223978	0.225273	0.23138	0.23138
8351	8850	0.245198	0.221731	0.221731	0.231522	0.22749	0.223355	0.231522	0.222563	0.225148	0.231522	0.231522
8401	8900	0.236301	0.214488	0.214488	0.221224	0.217428	0.216083	0.221224	0.213991	0.213281	0.221224	0.221224
8451	8950	0.2382	0.215551	0.215551	0.222432	0.218636	0.217137	0.222432	0.215268	0.214763	0.222432	0.222432
8501	9000	0.234635	0.209347	0.209347	0.223378	0.216494	0.210951	0.223378	0.214542	0.214171	0.223378	0.223378
8551	9050	0.228886	0.202448	0.202448	0.220686	0.213874	0.204038	0.220686	0.213417	0.211513	0.220686	0.220686
8601	9100	0.230479	0.208123	0.208123	0.223245	0.218123	0.209731	0.223245	0.217707	0.214109	0.223245	0.223245
8651	9150	0.228132	0.203452	0.203452	0.217017	0.211991	0.205034	0.217017	0.207491	0.207818	0.217017	0.217017
8701	9200	0.214929	0.193749	0.193749	0.201872	0.196979	0.19529	0.201872	0.193804	0.195224	0.201872	0.201872
8751	9250	0.202828	0.177594	0.177594	0.191401	0.179601	0.179071	0.191401	0.1764	0.181954	0.191401	0.191401
8801	9300	0.200058	0.174139	0.174139	0.18466	0.174505	0.175628	0.18466	0.172938	0.178492	0.18466	0.18466
8851	9350	0.199551	0.177742	0.177742	0.182685	0.178514	0.179225	0.182685	0.175284	0.179544	0.182685	0.182685
8901	9400	0.204415	0.183461	0.183461	0.191382	0.185577	0.184982	0.191382	0.179718	0.1866	0.191382	0.191382
8951	9450	0.198053	0.183186	0.183186	0.186709	0.186596	0.184696	0.186709	0.180961	0.183308	0.186709	0.186709
9001	9500	0.193619	0.181438	0.181438	0.185073	0.180961	0.182924	0.185073	0.177915	0.180276	0.185073	0.185073
9051	9550	0.190586	0.178342	0.178342	0.181631	0.179042	0.179783	0.181631	0.176097	0.181317	0.181631	0.181631
9101	9600	0.187009	0.174866	0.174866	0.174416	0.17325	0.176323	0.174416	0.169916	0.175459	0.174416	0.174416
9151	9650	0.202791	0.187734	0.187734	0.188872	0.185018	0.189216	0.188872	0.184333	0.190046	0.188872	0.188872
9201	9700	0.210473	0.184595	0.184595	0.195142	0.189795	0.186043	0.195142	0.185231	0.195027	0.195142	0.195142
9251	9750	0.220177	0.195457	0.195457	0.201966	0.198221	0.195457	0.201966	0.189116	0.199253	0.201966	0.201966
9301	9800	0.223979	0.200077	0.200077	0.20663	0.201567	0.200077	0.20663	0.199704	0.202576	0.20663	0.20663
9351	9850	0.233663	0.209488	0.209488	0.22032	0.218524	0.209488	0.22032	0.213521	0.216726	0.22032	0.22032
9401	9900	0.245331	0.218253	0.218253	0.224454	0.225155	0.218253	0.224454	0.222072	0.222364	0.224454	0.224454
9451	9950	0.25707	0.231488	0.231488	0.236361	0.237273	0.231488	0.236361	0.233931	0.233999	0.236361	0.236361
9501	10000	0.269589	0.247703	0.247703	0.24814	0.255239	0.247703	0.24814	0.247097	0.248847	0.24814	0.24814
9551	10050	0.270325	0.251608	0.251608	0.248687	0.255665	0.251608	0.250123	0.247699	0.249327	0.250123	0.250123
9601	10100	0.266685	0.24986	0.24986	0.248658	0.251003	0.24986	0.250115	0.244308	0.247884	0.250115	0.250115
9651	10150	0.271047	0.259917	0.259917	0.260394	0.262722	0.259917	0.261885	0.255765	0.261244	0.261885	0.261885
9701	10200	0.279218	0.265231	0.265231	0.273568	0.276584	0.265231	0.275074	0.262842	0.273053	0.275074	0.275074
9751	10250	0.282937	0.273862	0.273862	0.277231	0.280427	0.273862	0.278748	0.271438	0.275203	0.278748	0.278748
9801	10300	0.286294	0.27868	0.27868	0.28228	0.285745	0.27868	0.283791	0.27815	0.28012	0.283791	0.283791
9851	10350	0.297127	0.281909	0.281909	0.290182	0.290079	0.281909	0.291723	0.284493	0.28629	0.291723	0.291723
9901	10400	0.298505	0.279992	0.279992	0.283209	0.28489	0.279992	0.284741	0.284098	0.281302	0.284741	0.284741
9951	10450	0.300689	0.275646	0.275646	0.283819	0.27957	0.275646	0.285359	0.28008	0.283306	0.285359	0.285359
10001	10500	0.305173	0.283049	0.283049	0.293684	0.289007	0.283049	0.295219	0.289152	0.293439	0.295219	0.295219
10051	10550	0.308912	0.285889	0.285889	0.295468	0.290413	0.285889	0.296987	0.293709	0.300966	0.296987	0.296987
10101	10600	0.309276	0.289282	0.289282	0.298316	0.298401	0.289282	0.299847	0.300315	0.307235	0.299847	0.299847
10151	10650	0.292371	0.275689	0.275689	0.284002	0.283971	0.275689	0.285484	0.284407	0.290026	0.285484	0.285484
10201	10700	0.283087	0.275417	0.272618	0.277441	0.280985	0.272618	0.278905	0.27917	0.283298	0.278905	0.278905
10251	10750	0.265777	0.256463	0.253729	0.262125	0.261632	0.253729	0.263569	0.266372	0.27046	0.263569	0.263569
10301	10800	0.249727	0.24393	0.241236	0.245047	0.244694	0.241236	0.246438	0.248576	0.252808	0.246438	0.246438
10351	10850	0.24052	0.234914	0.232248	0.23238	0.226591	0.232248	0.233721	0.236553	0.237889	0.233721	0.233721
10401	10900	0.233667	0.229286	0.226637	0.231002	0.225887	0.226637	0.232339	0.229357	0.23357	0.232339	0.232339
10451	10950	0.217158	0.214634	0.212036	0.21934	0.214305	0.212036	0.220642	0.216305	0.223563	0.220642	0.220642
10501	11000	0.203416	0.200961	0.198407	0.208391	0.197775	0.198407	0.209668	0.205125	0.211153	0.209668	0.209668
10551	11050	0.199733	0.197099	0.194562	0.208924	0.195433	0.194562	0.210199	0.201248	0.21204	0.210199	0.210199
10601	11100	0.199369	0.193352	0.190824	0.205224	0.194317	0.190824	0.206493	0.197713	0.209728	0.206493	0.206493
10651	11150	0.201865	0.197264	0.194723	0.20268	0.196983	0.194723	0.203945	0.200143	0.206748	0.203945	0.203945
10701	11200	0.20296	0.196515	0.193969	0.198913	0.191346	0.193969	0.200131	0.201896	0.201227	0.200131	0.200131
10751	11250	0.197166	0.195993	0.193446	0.195609	0.188025	0.193446	0.196821	0.198538	0.200773	0.196821	0.196821
10801	11300	0.203157	0.20726	0.204668	0.207702	0.187315	0.204668	0.208928	0.204613	0.208452	0.208928	0.208928
10851	11350	0.198702	0.198753	0.19619	0.200771	0.187151	0.19619	0.201993	0.199353	0.204844	0.201993	0.201993
10901	11400	0.191739	0.196539	0.193984	0.199851	0.183124	0.193984	0.201068	0.19587	0.203588	0.201068	0.201068
10951	11450	0.193035	0.199865	0.197298	0.200011	0.184167	0.197298	0.201229	0.198813	0.20415	0.201229	0.201229
11001	11500	0.192451	0.197496	0.194944	0.191426	0.180538	0.194944	0.192643	0.195337	0.1981	0.192643	0.192643
11051	11550	0.180595	0.183574	0.181065	0.178678	0.168507	0.181065	0.179884	0.178773	0.180763	0.179884	0.179884
11101	11600	0.174723	0.176718	0.177244	0.171967	0.158999	0.177244	0.173165	0.177492	0.172495	0.173165	0.173165
11151	11650	0.168205	0.168889	0.172142	0.16567	0.155214	0.172142	0.166861	0.172633	0.168382	0.166861	0.166861
11201	11700	0.161402	0.164026	0.170619	0.162056	0.151661	0.170619	0.16324	0.167763	0.16476	0.16324	0.16324
11251	11750	0.162043	0.164802	0.172638	0.162249	0.15859	0.172638	0.163433	0.172803	0.171909	0.163433	0.163433
11301	11800	0.16234	0.166315	0.174163	0.164749	0.159189	0.174163	0.165933	0.175589	0.172943	0.165933	0.165933
11351	11850	0.169783	0.173542	0.181484	0.169526	0.167111	0.181484	0.170717	0.182498	0.175012	0.170717	0.170717
11401	11900	0.170146	0.174301	0.182261	0.168602	0.164522	0.182261	0.169789	0.181362	0.176574	0.169789	0.169789
11451	11950	0.175179	0.177881	0.185879	0.173775	0.16822	0.185879	0.174966	0.184953	0.178796	0.174966	0.174966
11501	12000	0.16837	0.172516	0.180459	0.165857	0.161579	0.180459	0.167039	0.175864	0.169399	0.167039	0.167039
11551	12050	0.161716	0.166087	0.173948	0.156814	0.155179	0.173948	0.156785	0.170889	0.160112	0.156785	0.156785
11601	12100	0.152452	0.160537	0.168331	0.151763	0.148778	0.168331	0.151736	0.167181	0.155059	0.151736	0.151736
11651	12150	0.141328	0.150193	0.15784	0.143572	0.137952	0.15784	0.143549	0.15669	0.14709	0.143549	0.143549
11701	12200	0.132191	0.144773	0.152355	0.138353	0.132893	0.152355	0.138353	0.148558	0.143235	0.138353	0.138353
11751	12250	0.134458	0.145809	0.153391	0.13806	0.134109	0.153391	0.13806	0.150571	0.142943	0.13806	0.13806
11801	12300	0.122404	0.13346	0.140917	0.123326	0.130687	0.140917	0.123326	0.13923	0.132023	0.123326	0.123326
11851	12350	0.113195	0.128844	0.136259	0.118674	0.119974	0.136259	0.118674	0.130472	0.124707	0.118674	0.118674
11901	12400	0.114313	0.131129	0.138555	0.119856	0.121208	0.138555	0.119856	0.132743	0.125889	0.119856	0.119856
11951	12450	0.113385	0.12984	0.137255	0.121356	0.121394	0.137255	0.121356	0.134173	0.124789	0.121356	0.121356
12001	12500	0.109935	0.126343	0.133715	0.12163	0.120321	0.133715	0.12163	0.131786	0.122523	0.12163	0.12163
12051	12550	0.115929	0.135646	0.144572	0.128174	0.12914	0.144572	0.128174	0.139689	0.126329	0.128174	0.128174
12101	12600	0.122767	0.135752	0.146204	0.129617	0.131918	0.146204	0.129617	0.136036	0.127723	0.129617	0.129617
12151	12650	0.128748	0.136688	0.147127	0.133111	0.131942	0.147127	0.133111	0.139144	0.128723	0.133111	0.133111
12201	12700	0.131639	0.136981	0.14661	0.133362	0.131953	0.14661	0.133362	0.140757	0.12894	0.133362	0.133362
12251	12750	0.132796	0.138385	0.146925	0.132388	0.128582	0.146925	0.132388	0.134379	0.121547	0.132388	0.132388
12301	12800	0.130964	0.137703	0.146132	0.129662	0.128836	0.146132	0.129662	0.1317	0.121569	0.129662	0.129662
12351	12850	0.12328	0.133635	0.141934	0.126172	0.125302	0.141934	0.126172	0.128207	0.12057	0.126172	0.126172
12401	12900	0.119241	0.13061	0.138761	0.120679	0.118664	0.138761	0.120679	0.125642	0.114247	0.120679	0.120679
12451	12950	0.112795	0.122603	0.130515	0.112702	0.113099	0.130515	0.112702	0.12024	0.106603	0.112702	0.112702
12501	13000	0.116357	0.123922	0.131877	0.110251	0.112117	0.131877	0.110251	0.116605	0.103061	0.110251	0.110251
12551	13050	0.123584	0.131259	0.139343	0.111646	0.114893	0.139343	0.111646	0.11657	0.10442	0.111646	0.111646
12601	13100	0.127223	0.128717	0.136733	0.106638	0.113518	0.136733	0.106638	0.112643	0.100746	0.106638	0.106638
12651	13150	0.126142	0.123993	0.131957	0.099804	0.107754	0.131957	0.099804	0.108348	0.0952129	0.099804	0.099804
12701	13200	0.124933	0.121618	0.129542	0.0976568	0.109203	0.129542	0.0976568	0.106023	0.0929328	0.0976568	0.0976568
12751	13250	0.118728	0.113304	0.121126	0.0895874	0.100828	0.121126	0.0895874	0.0978674	0.0838274	0.0895874	0.0895874
12801	13300	0.118762	0.108327	0.116026	0.0863564	0.0959267	0.116026	0.0863564	0.09459	0.0781818	0.0863564	0.0863564
12851	13350	0.119905	0.112061	0.119829	0.084053	0.0948358	0.119829	0.084053	0.0982887	0.0747108	0.084053	0.084053
12901	13400	0.116657	0.106409	0.114141	0.0761205	0.0892973	0.114141	0.0761205	0.0925477	0.0657069	0.0761205	0.0761205
12951	13450	0.111742	0.102845	0.110522	0.0715143	0.0858118	0.110522	0.0715143	0.087793	0.0600487	0.0715143	0.0715143
13001	13500	0.106909	0.0980365	0.105622	0.0658822	0.0834217	0.105622	0.0658822	0.0841813	0.0533988	0.0658822	0.0658822
13051	13550	0.0974253	0.0872473	0.0933427	0.0580111	0.0729771	0.0933427	0.0580111	0.0760267	0.0468627	0.0580111	0.0580111
13101	13600	0.0936	0.0847333	0.0870586	0.054647	0.068314	0.0870586	0.0535907	0.0735366	0.0425366	0.0535907	0.0535907
13151	13650	0.0832792	0.0790994	0.0790994	0.0481321	0.0627043	0.0790994	0.0470875	0.0659578	0.0362099	0.0470875	0.0470875
13201	13700	0.0865828	0.0777636	0.0777636	0.0447394	0.0580931	0.0777636	0.0436948	0.0645418	0.032928	0.0436948	0.0436948
13251	13750	0.0820357	0.0744608	0.0744608	0.0435623	0.053553	0.0744608	0.0425132	0.0622874	0.0308057	0.0425132	0.0425132
13301	13800	0.077574	0.0678674	0.0678674	0.0382259	0.049239	0.0678674	0.0371774	0.0579256	0.0255637	0.0371774	0.0371774
13351	13850	0.0742343	0.0634571	0.0634571	0.0329333	0.0426985	0.0634571	0.0318879	0.0535024	0.0203709	0.0318879	0.0318879
13401	13900	0.0686256	0.0567696	0.0578359	0.0287768	0.0428376	0.0578359	0.027743	0.0502416	0.0193773	0.027743	0.027743
13451	13950	0.0676154	0.0557965	0.0568601	0.0257355	0.0409165	0.0568601	0.0247061	0.0471487	0.0173741	0.0247061	0.0247061
13501	14000	0.0620313	0.0514619	0.05252	0.0247078	0.0420555	0.05252	0.0236828	0.0493427	0.0184325	0.0236828	0.0236828
13551	14050	0.0598282	0.0471911	0.0482431	0.0246952	0.0419306	0.0482431	0.0236696	0.0504415	0.0215715	0.0236696	0.0236696
13601	14100	0.0597888	0.0482925	0.0493459	0.0257392	0.0430232	0.0493459	0.024713	0.0527027	0.0215403	0.024713	0.024713
13651	14150	0.0599248	0.0450654	0.0461152	0.0257451	0.0431398	0.0461152	0.024719	0.052718	0.0204798	0.024719	0.024719
13701	14200	0.0633317	0.0462254	0.047276	0.0246766	0.0421118	0.047276	0.0236505	0.0516861	0.0194646	0.0236505	0.0236505
13751	14250	0.0633136	0.0451724	0.0462217	0.0246775	0.0421132	0.0462217	0.0236545	0.0506291	0.0204858	0.0236545	0.0236545
13801	14300	0.0621615	0.0441464	0.0451945	0.0236062	0.0422398	0.0451945	0.0225832	0.0507528	0.0194274	0.0225832	0.0225832
13851	14350	0.0632307	0.038668	0.0408425	0.0235675	0.0411151	0.0408425	0.0225403	0.0463479	0.0226315	0.0225403	0.0225403
13901	14400	0.0675758	0.0405833	0.0427476	0.0266904	0.0462952	0.0427476	0.0256575	0.0505237	0.0268347	0.0256575	0.0256575
13951	14450	0.0753475	0.04384	0.0460151	0.0287897	0.0484506	0.0460151	0.0277519	0.0526889	0.0322943	0.0277519	0.0277519
14001	14500	0.0788839	0.0428076	0.0449819	0.0309578	0.0463713	0.0449819	0.0299205	0.0517426	0.0334234	0.0299205	0.0299205
14051	14550	0.0811845	0.0471782	0.049368	0.0352253	0.048562	0.049368	0.0341789	0.0561916	0.0355664	0.0341789	0.0341789
14101	14600	0.0823323	0.0473021	0.0494981	0.0363059	0.0530646	0.0494981	0.0363059	0.0584895	0.0365004	0.0363059	0.0363059
14151	14650	0.0893325	0.0518209	0.0540419	0.0385338	0.0532025	0.0540419	0.0385338	0.0607727	0.0376299	0.0385338	0.0385338
14201	14700	0.087065	0.0507316	0.0529514	0.0396807	0.0543474	0.0529514	0.0396807	0.0586053	0.0376721	0.0396807	0.0396807
14251	14750	0.0913976	0.04955	0.0528243	0.0386911	0.0543233	0.0528243	0.0386911	0.0608221	0.0399118	0.0386911	0.0386911
14301	14800	0.09013	0.0495251	0.0527958	0.0385985	0.0521708	0.0527958	0.0385985	0.0628244	0.0398057	0.0385985	0.0385985
14351	14850	0.0925232	0.0472531	0.0505126	0.0396568	0.0510048	0.0505126	0.0396568	0.0627522	0.0408646	0.0396568	0.0396568
14401	14900	0.0960955	0.0472638	0.0494712	0.0396071	0.0475432	0.0494712	0.0396071	0.0627699	0.0386299	0.0396071	0.0396071
14451	14950	0.095009	0.0439801	0.0461753	0.0374209	0.0441535	0.0461753	0.0374209	0.0593293	0.0364376	0.0374209	0.0374209
14501	15000	0.101129	0.0439486	0.046141	0.0373991	0.0429844	0.046141	0.0373991	0.0570572	0.0353075	0.0373991	0.0373991
14551	15050	0.107388	0.0428651	0.0450563	0.0384758	0.0440876	0.0450563	0.0384758	0.0559687	0.0331509	0.0384758	0.0384758
14601	15100	0.108457	0.0440573	0.0462565	0.0384871	0.0419636	0.0462565	0.0384871	0.0571912	0.033164	0.0384871	0.0384871
14651	15150	0.105926	0.0462522	0.0484619	0.0384876	0.0419649	0.0484619	0.0384876	0.0571233	0.0342241	0.0384876	0.0384876
14701	15200	0.101043	0.0451871	0.0473911	0.0395851	0.0386609	0.0473911	0.0395851	0.0571126	0.0342186	0.0395851	0.0395851
14751	15250	0.106006	0.0440298	0.0462257	0.0385283	0.0386409	0.0462257	0.039593	0.0559932	0.0342075	0.039593	0.039593
14801	15300	0.108331	0.0428184	0.0439543	0.0385039	0.0364095	0.0439543	0.0395654	0.0547105	0.0341805	0.0395654	0.0395654
14851	15350	0.109775	0.0417193	0.0417318	0.0363579	0.0342198	0.0417318	0.0385168	0.0535978	0.0309461	0.0385168	0.0385168
14901	15400	0.114532	0.041857	0.0418597	0.03746	0.0321952	0.0418597	0.0374567	0.0526106	0.0309642	0.0374567	0.0374567
14951	15450	0.106252	0.0374688	0.0374721	0.0331267	0.0278886	0.0374721	0.033124	0.0481558	0.0256372	0.033124	0.033124
15001	15500	0.104816	0.0395427	0.0395537	0.0309446	0.026792	0.0395537	0.0309426	0.0470114	0.0245843	0.0309426	0.0309426
15051	15550	0.109539	0.0373762	0.037381	0.027777	0.0289058	0.037381	0.0277767	0.0458747	0.0235337	0.0277767	0.0277767
15101	15600	0.107381	0.0362415	0.0362554	0.0256418	0.0256839	0.0362554	0.0266847	0.0415671	0.0235337	0.0266847	0.0266847
15151	15650	0.103759	0.0340349	0.0351363	0.0235074	0.0267113	0.0351363	0.024547	0.0393501	0.0224864	0.024547	0.024547
15201	15700	0.106226	0.0404472	0.0415663	0.0245577	0.0319738	0.0415663	0.0255978	0.0458445	0.0256314	0.0255978	0.0255978
15251	15750	0.10072	0.0382747	0.038317	0.0235029	0.0319771	0.038317	0.024543	0.0437	0.0224958	0.024543	0.024543
15301	15800	0.102328	0.0372107	0.037254	0.0235971	0.0319392	0.037254	0.0246276	0.0394433	0.0214423	0.0246276	0.0246276
15351	15850	0.101262	0.038296	0.0383428	0.0215014	0.0351917	0.0383428	0.0225278	0.0405885	0.020403	0.0225278	0.0225278
15401	15900	0.0975869	0.0394195	0.0394749	0.0215466	0.0374378	0.0394749	0.0225685	0.041758	0.0193687	0.0225685	0.0225685
15451	15950	0.0997314	0.0458315	0.0458915	0.0235895	0.0427901	0.0458915	0.0246167	0.0482075	0.0214226	0.0246167	0.0246167
15501	16000	0.0959301	0.0512808	0.0513471	0.0246206	0.0481496	0.0513471	0.0256488	0.0548482	0.0234745	0.0256488	0.0256488
15551	16050	0.0912934	0.0579596	0.0580393	0.0235462	0.0492645	0.0580393	0.0245747	0.0592809	0.0234725	0.0245747	0.0245747
15601	16100	0.0868365	0.0568092	0.0568843	0.02252	0.0513972	0.0568843	0.0235441	0.0570358	0.0224342	0.0235441	0.0235441
15651	16150	0.0893082	0.0567903	0.0568658	0.0225186	0.0524515	0.0568658	0.0235428	0.0570259	0.0214005	0.0235428	0.0235428
15701	16200	0.0940472	0.0588885	0.0589566	0.0225158	0.0557398	0.0589566	0.0235403	0.0603138	0.0256042	0.0235403	0.0235403
15751	16250	0.0905648	0.0645021	0.064581	0.0246082	0.0601946	0.064581	0.0246081	0.0659935	0.0256388	0.0246081	0.0246081
15801	16300	0.0936613	0.0669152	0.0680868	0.0235815	0.0636779	0.0680868	0.0235814	0.0686149	0.0267562	0.0235814	0.0235814
15851	16350	0.0998366	0.0779972	0.0791749	0.0256681	0.0713652	0.0791749	0.0245995	0.0784672	0.0288535	0.0245995	0.0245995
15901	16400	0.0879346	0.0768602	0.078038	0.0236128	0.0679957	0.078038	0.0246407	0.0750563	0.0267451	0.0246407	0.0246407
15951	16450	0.0891122	0.0826812	0.0838807	0.0236192	0.0737514	0.0838807	0.0246467	0.0798446	0.0267517	0.0246467	0.0246467
16001	16500	0.0904093	0.0885135	0.0897367	0.022555	0.0815802	0.0897367	0.0235824	0.0867536	0.026758	0.0235824	0.0235824
16051	16550	0.0906349	0.0931617	0.0943958	0.0256835	0.0827019	0.0943958	0.0267151	0.0904189	0.0277972	0.0267151	0.0267151
16101	16600	0.0906139	0.0955284	0.09677	0.025683	0.0838969	0.09677	0.025683	0.0939041	0.0267599	0.025683	0.025683
16151	16650	0.0959897	0.0994681	0.0994681	0.0278995	0.0876206	0.0994681	0.0278995	0.100391	0.0321505	0.0278995	0.0278995
16201	16700	0.0899279	0.0948982	0.0948982	0.0268235	0.0832046	0.0948982	0.0268235	0.0958007	0.0299722	0.0268235	0.0268235
16251	16750	0.0898588	0.0973912	0.0973912	0.0279032	0.0856468	0.0973912	0.0279032	0.0970356	0.0321555	0.0279032	0.0279032
16301	16800	0.0872746	0.0972055	0.0972055	0.0256874	0.0854737	0.0972055	0.0256874	0.09813	0.0320343	0.0256874	0.0256874
16351	16850	0.0859065	0.0959764	0.0959764	0.0278518	0.0841458	0.0959764	0.0278518	0.0956079	0.0320407	0.0278518	0.0278518
16401	16900	0.089226	0.0944599	0.0944599	0.0278023	0.0839172	0.0944599	0.0278023	0.0940106	0.0320434	0.0278023	0.0278023
16451	16950	0.0870803	0.0910668	0.0910668	0.0278641	0.0817767	0.0910668	0.0278641	0.0916972	0.0310793	0.0278641	0.0278641
16501	17000	0.0894621	0.0851352	0.0851352	0.0268365	0.07716	0.0851352	0.0268365	0.0868079	0.0290154	0.0268365	0.0268365
16551	17050	0.0859649	0.0793362	0.0793362	0.0279235	0.07493	0.0793362	0.0279235	0.083472	0.0290141	0.0279235	0.0279235
16601	17100	0.0896018	0.0805513	0.0805513	0.0322531	0.0762516	0.0805513	0.0322531	0.0858283	0.0323236	0.0322531	0.0322531
16651	17150	0.0871331	0.0805161	0.0805161	0.033303	0.0772749	0.0805161	0.033303	0.0857427	0.0344889	0.033303	0.033303
16701	17200	0.087128	0.079486	0.079486	0.033304	0.0772582	0.079486	0.033304	0.0870018	0.0322681	0.033304	0.033304
16751	17250	0.0896508	0.0816676	0.0782718	0.0366569	0.0773473	0.0782718	0.0366569	0.0896708	0.0332983	0.0366569	0.0366569
16801	17300	0.0832151	0.080265	0.076887	0.0355383	0.0771209	0.076887	0.0355383	0.0868471	0.0333069	0.0355383	0.0355383
16851	17350	0.0711916	0.0704475	0.0670923	0.0345508	0.0706606	0.0670923	0.0345508	0.0792824	0.0323088	0.0345508	0.0345508
16901	17400	0.0747754	0.069265	0.0659216	0.0334336	0.0706784	0.0659216	0.0334336	0.0791538	0.0312071	0.0334336	0.0334336
16951	17450	0.0747614	0.0668833	0.063558	0.0334296	0.067179	0.063558	0.0334296	0.0778855	0.0312038	0.0334296	0.0334296
17001	17500	0.0744443	0.0633779	0.0600814	0.0366109	0.0649946	0.0600814	0.0366109	0.0753985	0.0333399	0.0366109	0.0366109
17051	17550	0.0747827	0.0601721	0.0568851	0.0333934	0.0617128	0.0568851	0.0333934	0.0732813	0.0322863	0.0333934	0.0333934
17101	17600	0.0760055	0.0613067	0.0580074	0.0334791	0.061812	0.0580074	0.0334791	0.0721649	0.0333954	0.0334791	0.0334791
17151	17650	0.0675796	0.0556234	0.0523584	0.030145	0.0560478	0.0523584	0.030145	0.0650632	0.0279523	0.030145	0.030145
17201	17700	0.0698746	0.0534108	0.0501567	0.0333077	0.0560459	0.0501567	0.0333077	0.0639868	0.0280263	0.0333077	0.0333077
17251	17750	0.0697507	0.0533447	0.0500938	0.0364285	0.0559477	0.0500938	0.0364285	0.0650765	0.0279622	0.0364285	0.0364285
17301	17800	0.0709451	0.0522709	0.0490259	0.037613	0.055929	0.0490259	0.037613	0.0639663	0.0280358	0.037613	0.037613
17351	17850	0.0686064	0.0511941	0.0479556	0.0385664	0.0547615	0.0479556	0.0385664	0.0616737	0.0280231	0.0385664	0.0385664
17401	17900	0.062973	0.0501391	0.0469081	0.0440358	0.0525651	0.0469081	0.0440358	0.0583558	0.0280183	0.0440358	0.0440358
17451	17950	0.065205	0.0523125	0.0490711	0.0450666	0.0525363	0.0490711	0.0450666	0.0594961	0.0301269	0.0450666	0.0450666
17501	18000	0.0620351	0.0523928	0.0491444	0.0462312	0.0537854	0.0491444	0.0462312	0.0608428	0.030142	0.0462312	0.0462312
17551	18050	0.0631256	0.0557589	0.0524919	0.0450952	0.0537139	0.0524919	0.0450952	0.0630003	0.0311796	0.0450952	0.0450952
17601	18100	0.0596819	0.0524088	0.0491586	0.0417966	0.0525728	0.0491586	0.0417966	0.0606293	0.0300165	0.0417966	0.0417966
17651	18150	0.0640891	0.0569065	0.0536261	0.0451052	0.0493732	0.0536261	0.0451052	0.0662412	0.0300886	0.0451052	0.0451052
17701	18200	0.0627736	0.0589621	0.0556803	0.0439684	0.0471736	0.0556803	0.0439684	0.0649242	0.0279517	0.0439684	0.0439684
17751	18250	0.0570161	0.0534813	0.0534813	0.0406718	0.042753	0.0534813	0.0406718	0.0602364	0.0258477	0.0406718	0.0406718
17801	18300	0.058371	0.053618	0.053618	0.0429037	0.0406402	0.053618	0.0429037	0.0592371	0.0269293	0.0429037	0.0429037
17851	18350	0.0607198	0.0558288	0.0558288	0.0450841	0.0428071	0.0558288	0.0451605	0.0602908	0.0279406	0.0451605	0.0451605
17901	18400	0.0617623	0.0603628	0.0603628	0.050608	0.0427972	0.0603628	0.0440106	0.0613455	0.0301278	0.0440106	0.0440106
17951	18450	0.0594215	0.0582338	0.0582338	0.0517743	0.0416878	0.0582338	0.0440226	0.0612637	0.03124	0.0440226	0.0440226
18001	18500	0.0539858	0.0528089	0.0528089	0.0484971	0.0352826	0.0528089	0.0407908	0.057957	0.0290957	0.0407908	0.0407908
18051	18550	0.0481851	0.0515159	0.0515159	0.047388	0.0342027	0.0515159	0.0396949	0.0566015	0.0280138	0.0396949	0.0396949
18101	18600	0.0427073	0.0460709	0.0460709	0.0462465	0.0309818	0.0460709	0.0385773	0.0533349	0.0269851	0.0385773	0.0385773
18151	18650	0.0460689	0.0471867	0.0483269	0.0462241	0.0331584	0.0483269	0.0385616	0.056743	0.029181	0.0385616	0.0385616
18201	18700	0.0448684	0.0471116	0.0482477	0.0428992	0.0320101	0.0482477	0.0352951	0.0555288	0.0291121	0.0352951	0.0352951
18251	18750	0.0459201	0.0460561	0.0471906	0.0397558	0.0298831	0.0471906	0.032182	0.0533235	0.0280777	0.032182	0.032182
18301	18800	0.0437599	0.0472933	0.0484406	0.038646	0.0289069	0.0484406	0.0310907	0.0534104	0.0270573	0.0310907	0.0310907
18351	18850	0.0458635	0.0506379	0.0517984	0.0354446	0.0289068	0.0528578	0.0279301	0.0534094	0.0269776	0.0279301	0.0279301
18401	18900	0.04692	0.0517899	0.0529575	0.0311537	0.0278739	0.0540185	0.0216045	0.0534072	0.0269757	0.0216045	0.0216045
18451	18950	0.0436208	0.0473639	0.048518	0.0290305	0.0236519	0.049574	0.0185016	0.0479559	0.0237708	0.0185016	0.0185016
18501	19000	0.0403544	0.0462127	0.0473602	0.0279294	0.0204868	0.0484149	0.0184453	0.0446611	0.0237672	0.0184453	0.0184453
18551	19050	0.0382249	0.0417194	0.0428466	0.0280284	0.0205472	0.0438967	0.0185109	0.0414769	0.0217465	0.0185109	0.0185109
18601	19100	0.0371277	0.0438201	0.0449466	0.026925	0.019531	0.045999	0.0174404	0.0393175	0.0196386	0.0174404	0.0174404
18651	19150	0.0351235	0.0384263	0.0406492	0.0237773	0.0226338	0.0416958	0.0143478	0.0329918	0.0174812	0.0143478	0.0143478
18701	19200	0.0330966	0.0342434	0.036459	0.0237707	0.0216038	0.0374999	0.0143448	0.0298793	0.017477	0.0143448	0.0143448
18751	19250	0.0395979	0.0374997	0.0397369	0.022688	0.0236989	0.0407812	0.0132905	0.0277618	0.0195583	0.0132905	0.0132905
18801	19300	0.0373098	0.036326	0.0385443	0.0205389	0.0226241	0.0395879	0.0111967	0.02772	0.017383	0.0111967	0.0111967
18851	19350	0.0361957	0.0352661	0.0374806	0.017392	0.0204778	0.0385229	0.0080896	0.0245948	0.0174248	0.0080896	0.0080896
18901	19400	0.0372563	0.0309109	0.0330875	0.0121815	0.0236006	0.0341254	0.0090984	0.0224986	0.0183652	0.0090984	0.0090984
18951	19450	0.036201	0.0298238	0.0319881	0.0111428	0.0236393	0.0330248	0.0090973	0.0193859	0.0173102	0.0090973	0.0090973
19001	19500	0.0383547	0.0319498	0.0341254	0.0121529	0.0236432	0.0351644	0.0101094	0.0183653	0.0193603	0.0101094	0.0101094
19051	19550	0.0405013	0.0351697	0.0373657	0.0152207	0.0246662	0.0384081	0.0131749	0.0184	0.0235338	0.0131749	0.0131749
19101	19600	0.0437276	0.0394851	0.0417052	0.0172865	0.027921	0.0427524	0.0152355	0.0214733	0.0224799	0.0152355	0.0152355
19151	19650	0.0404082	0.0394975	0.0406042	0.018336	0.0257533	0.0416503	0.0162779	0.0183168	0.0203825	0.0162779	0.0162779
19201	19700	0.0393597	0.0406109	0.0417232	0.0183695	0.0247297	0.0427704	0.0163077	0.019363	0.0204016	0.0163077	0.0163077
19251	19750	0.0372284	0.0405685	0.0416761	0.0183444	0.0257597	0.0427234	0.0162915	0.0193417	0.0193599	0.0162915	0.0162915
19301	19800	0.0414849	0.0394199	0.0405195	0.0172998	0.024688	0.0415663	0.015253	0.0172694	0.018323	0.015253	0.015253
19351	19850	0.0415885	0.0394687	0.0416175	0.0193942	0.025818	0.0416175	0.0173347	0.018303	0.0204104	0.0173347	0.0173347
19401	19900	0.0450348	0.0426953	0.0448561	0.0204607	0.0268487	0.0448561	0.0204723	0.0203858	0.0204124	0.0204723	0.0204723
19451	19950	0.0462136	0.0449216	0.0470919	0.0204771	0.0278921	0.0470919	0.0215125	0.0224691	0.022495	0.0215125	0.0215125
19501	20000	0.0518253	0.0504014	0.0525929	0.0204814	0.0388767	0.0525929	0.0204814	0.0224716	0.0288262	0.0204814	0.0204814
19551	20050	0.0649766	0.0569281	0.059144	0.0225386	0.062466	0.059144	0.0225386	0.0276666	0.048851	0.0225386	0.0225386
19601	20100	0.0942718	0.0689729	0.0712346	0.0309321	0.0857957	0.0712346	0.0309321	0.0371424	0.0819504	0.0309321	0.0309321
19651	20150	0.108182	0.0723687	0.0734638	0.0362156	0.0963792	0.0734638	0.0362156	0.0403681	0.101451	0.0362156	0.0362156
19701	20200	0.134652	0.081602	0.0827099	0.043778	0.111913	0.0827099	0.043778	0.050131	0.131462	0.043778	0.043778
19751	20250	0.155445	0.0769856	0.0780892	0.0437892	0.135353	0.0780892	0.0437892	0.0523939	0.146487	0.0437892	0.0437892
19801	20300	0.1714	0.0910904	0.0922194	0.0502607	0.160627	0.0922194	0.0502607	0.0578844	0.164957	0.0502607	0.0502607
19851	20350	0.176716	0.090177	0.0913135	0.0503995	0.166325	0.0913135	0.0503995	0.0592211	0.168851	0.0503995	0.0503995
19901	20400	0.191631	0.0926217	0.0937637	0.0514773	0.186935	0.0937637	0.0514773	0.0591533	0.192186	0.0514773	0.0514773
19951	20450	0.215745	0.0989422	0.100101	0.0526429	0.208296	0.100101	0.0526429	0.0614852	0.213401	0.0526429	0.0526429
20001	20500	0.240159	0.102488	0.103656	0.0537298	0.239028	0.103656	0.0537298	0.0626489	0.23478	0.0537298	0.0537298
20051	20550	0.265037	0.103675	0.104849	0.0559387	0.271116	0.104849	0.0559387	0.0648402	0.250499	0.0559387	0.0559387
20101	20600	0.287011	0.112209	0.113408	0.0615472	0.303954	0.113408	0.0615472	0.0659389	0.280077	0.0615472	0.0615472
20151	20650	0.328869	0.127064	0.128302	0.0694335	0.337217	0.128302	0.0694335	0.0762365	0.324007	0.0694335	0.0694335
20201	20700	0.384319	0.130871	0.132121	0.0705066	0.38014	0.132121	0.0705066	0.0773902	0.36787	0.0705066	0.0705066
20251	20750	0.417274	0.135199	0.136466	0.0706066	0.42441	0.136466	0.0706066	0.078707	0.400203	0.0706066	0.0706066
20301	20800	0.484935	0.141844	0.143121	0.078711	0.481304	0.143121	0.078711	0.0857004	0.459317	0.078711	0.078711
20351	20850	0.539525	0.149757	0.149757	0.079862	0.542679	0.149757	0.079862	0.0929065	0.508893	0.079862	0.079862
20401	20900	0.582258	0.152482	0.152482	0.082249	0.626818	0.152482	0.082249	0.09528	0.553414	0.082249	0.082249
20451	20950	0.63321	0.154258	0.154258	0.0823634	0.694301	0.154258	0.0823634	0.092978	0.598889	0.0823634	0.0823634
20501	21000	0.692721	0.156172	0.156172	0.0872708	0.746014	0.156172	0.0872708	0.0993145	0.666838	0.0872708	0.0872708
20551	21050	0.682744	0.156089	0.156089	0.0967761	0.715712	0.156089	0.094517	0.101748	0.636564	0.094517	0.094517
20601	21100	0.641011	0.145443	0.145443	0.0895836	0.661752	0.145443	0.0873575	0.0944313	0.581081	0.0873575	0.0873575
20651	21150	0.645839	0.143682	0.143682	0.089383	0.651084	0.143682	0.0871719	0.0952867	0.585278	0.0871719	0.0871719
20701	21200	0.632008	0.134239	0.135477	0.0821486	0.625474	0.135477	0.0799427	0.0855451	0.570424	0.0799427	0.0799427
20751	21250	0.6099	0.136699	0.137935	0.0832348	0.601729	0.137935	0.0810311	0.0865915	0.570472	0.0810311	0.0810311
20801	21300	0.620091	0.126165	0.127369	0.0809615	0.54039	0.127369	0.0788011	0.0843204	0.547186	0.0788011	0.0788011
20851	21350	0.628362	0.124431	0.125624	0.0831008	0.518236	0.125624	0.0809454	0.0864657	0.561266	0.0809454	0.0809454
20901	21400	0.633397	0.124224	0.125417	0.0843093	0.48031	0.125417	0.0821579	0.0853414	0.576891	0.0821579	0.0821579
20951	21450	0.645168	0.127916	0.129105	0.0878388	0.454561	0.129105	0.0857006	0.0888953	0.585273	0.0857006	0.0857006
21001	21500	0.648675	0.130802	0.133195	0.0903781	0.425142	0.133195	0.0882458	0.0900764	0.571186	0.0882458	0.0882458
21051	21550	0.642494	0.125794	0.128165	0.0856453	0.385738	0.128165	0.0835276	0.0855051	0.559536	0.0835276	0.0835276
21101	21600	0.640741	0.114507	0.116831	0.0785755	0.348945	0.116831	0.0764737	0.0809044	0.533198	0.0764737	0.0764737
21151	21650	0.634294	0.101341	0.103615	0.070673	0.324209	0.103615	0.0686022	0.0740601	0.502942	0.0686022	0.0686022
21201	21700	0.608486	0.0978953	0.100154	0.0696617	0.295602	0.100154	0.0676068	0.0719478	0.48177	0.0676068	0.0676068
21251	21750	0.624095	0.0941649	0.0964088	0.0695905	0.270122	0.0964088	0.067535	0.070664	0.48807	0.067535	0.067535
21301	21800	0.586107	0.0891145	0.0913495	0.0616768	0.243049	0.0913495	0.0596307	0.0671694	0.466109	0.0596307	0.0596307
21351	21850	0.591775	0.0874505	0.0896755	0.0606287	0.215024	0.0896755	0.0585882	0.0675777	0.452754	0.0585882	0.0585882
21401	21900	0.597417	0.0903112	0.0925432	0.0595252	0.187062	0.0925432	0.0574804	0.0735298	0.448412	0.0574804	0.0574804
21451	21950	0.622522	0.086481	0.0887068	0.0594474	0.167949	0.0887068	0.0573962	0.0759333	0.43653	0.0573962	0.0573962
21501	22000	0.627638	0.0815572	0.0837705	0.0571277	0.14999	0.0837705	0.0550737	0.0744625	0.440527	0.0550737	0.0550737
21551	22050	0.656505	0.080668	0.0850934	0.0484677	0.131517	0.0850934	0.0484677	0.075264	0.437839	0.0484677	0.0484677
21601	22100	0.651829	0.0815936	0.0860361	0.0473226	0.120749	0.0860361	0.0473226	0.079641	0.461788	0.0473226	0.0473226
21651	22150	0.661498	0.0813933	0.0858364	0.0407407	0.107378	0.0858364	0.0407407	0.0782811	0.454492	0.0407407	0.0407407
21701	22200	0.656724	0.0825219	0.0858723	0.0396814	0.0982571	0.0858723	0.0396814	0.079538	0.43293	0.0396814	0.0396814
21751	22250	0.686021	0.0859522	0.0893208	0.0407851	0.0889409	0.0893208	0.0407851	0.0815489	0.450789	0.0407851	0.0407851
21801	22300	0.676898	0.0811809	0.0845296	0.0385728	0.0947052	0.0845296	0.0385728	0.079014	0.483076	0.0385728	0.0385728
21851	22350	0.715052	0.0870294	0.0903922	0.0363776	0.0995624	0.0903922	0.0363776	0.0777942	0.485313	0.0363776	0.0363776
21901	22400	0.716748	0.0848816	0.0893413	0.0320757	0.0973702	0.0893413	0.0320757	0.0802243	0.46876	0.0320757	0.0320757
21951	22450	0.714705	0.0764432	0.0808577	0.0288225	0.0947651	0.0808577	0.0288225	0.0776018	0.462066	0.0288225	0.0288225
22001	22500	0.696653	0.0706247	0.0739053	0.0245916	0.0910776	0.0739053	0.0245916	0.0777272	0.447047	0.0245916	0.0245916
22051	22550	0.691575	0.0716818	0.0760682	0.0277712	0.0921906	0.0760682	0.0277712	0.0858662	0.4503	0.0277712	0.0277712
22101	22600	0.668601	0.0719642	0.0763429	0.0288946	0.0912789	0.0763429	0.0288946	0.0860525	0.463016	0.0288946	0.0288946
22151	22650	0.664455	0.070906	0.0752866	0.0288603	0.088669	0.0752866	0.0288603	0.0848686	0.474689	0.0288603	0.0288603
22201	22700	0.687743	0.0755865	0.0799977	0.0299128	0.0885652	0.0799977	0.0299128	0.0908154	0.483088	0.0299128	0.0299128
22251	22750	0.685568	0.0779382	0.0823662	0.0299277	0.0863289	0.0823662	0.0299277	0.0921004	0.477836	0.0299277	0.0299277
22301	22800	0.687759	0.0768858	0.0813069	0.0341542	0.0830536	0.0813069	0.0341542	0.0899285	0.470643	0.0341542	0.0341542
22351	22850	0.678333	0.0707453	0.0751483	0.0342046	0.085399	0.0751483	0.0342046	0.0846978	0.457597	0.0342046	0.0342046
22401	22900	0.665139	0.0626917	0.0670391	0.030998	0.0826932	0.0670391	0.030998	0.0751831	0.448536	0.030998	0.030998
22451	22950	0.649386	0.0659074	0.0702761	0.0331102	0.0846668	0.0702761	0.0331102	0.0785349	0.464128	0.0331102	0.0331102
22501	23000	0.647618	0.069376	0.0737574	0.0309864	0.0835453	0.0737574	0.0309864	0.0801079	0.440975	0.0309864	0.0309864
22551	23050	0.622303	0.0656747	0.0678471	0.0319882	0.0795319	0.0678471	0.0319882	0.0725638	0.424217	0.0319882	0.0319882
22601	23100	0.640631	0.0601791	0.0623348	0.0319894	0.0760109	0.0623348	0.0319894	0.0681122	0.37928	0.0319894	0.0319894
22651	23150	0.633246	0.0613196	0.0634774	0.0330788	0.0726275	0.0634774	0.0330788	0.0693611	0.359681	0.0330788	0.0330788
22701	23200	0.627795	0.0624541	0.0646155	0.0363251	0.0702609	0.0646155	0.0363251	0.0704604	0.354775	0.0363251	0.0363251
22751	23250	0.601096	0.0681533	0.0703312	0.0352152	0.0679801	0.0703312	0.0352152	0.0741755	0.338814	0.0352152	0.0352152
22801	23300	0.592907	0.0692428	0.0714231	0.0373512	0.0635792	0.0714231	0.0373512	0.076476	0.298028	0.0373512	0.0373512
22851	23350	0.558372	0.0680046	0.0701837	0.043805	0.0645335	0.0701837	0.043805	0.0810435	0.279883	0.043805	0.043805
22901	23400	0.534707	0.0689203	0.0700113	0.0470396	0.0654867	0.0700113	0.0470396	0.0842449	0.256302	0.0470396	0.0470396
22951	23450	0.515341	0.0711011	0.0721959	0.0471022	0.0632273	0.0721959	0.0471022	0.0841055	0.231572	0.0471022	0.0471022
23001	23500	0.522026	0.0743397	0.0765423	0.0492082	0.0631228	0.0765423	0.0492082	0.0850582	0.226665	0.0492082	0.0492082
23051	23550	0.501266	0.0755941	0.0766955	0.0458967	0.0609421	0.0766955	0.0458967	0.0816206	0.208884	0.0458967	0.0458967
23101	23600	0.501089	0.0732353	0.0743333	0.0458772	0.0631954	0.0743333	0.0458772	0.082663	0.188046	0.0458772	0.0458772
23151	23650	0.504606	0.0754257	0.076525	0.0490964	0.0642329	0.076525	0.0490964	0.0849219	0.170485	0.0490964	0.0490964
23201	23700	0.490686	0.0708655	0.073109	0.0490906	0.0642238	0.073109	0.0490906	0.0802629	0.149758	0.0490906	0.0490906
23251	23750	0.473418	0.070858	0.0741991	0.0513321	0.0653407	0.0731041	0.0513321	0.0802087	0.138348	0.0513321	0.0513321
23301	23800	0.468739	0.0743943	0.0777658	0.0515862	0.0641902	0.0766676	0.0515862	0.086189	0.125004	0.0515862	0.0515862
23351	23850	0.452547	0.0743218	0.077687	0.0535854	0.059698	0.0765911	0.0535854	0.0860927	0.118695	0.0535854	0.0535854
23401	23900	0.450863	0.0743272	0.0776943	0.0535941	0.0574445	0.0765984	0.0535941	0.086122	0.111587	0.0535941	0.0535941
23451	23950	0.435238	0.0755959	0.0789778	0.0536852	0.0531673	0.0778809	0.0536852	0.0873681	0.0930996	0.0536852	0.0536852
23501	24000	0.422889	0.0732051	0.0765687	0.054729	0.0531074	0.0754742	0.054729	0.0835509	0.0806143	0.054729	0.054729
23551	24050	0.426388	0.0732834	0.0766499	0.0537447	0.0509685	0.0755559	0.0537447	0.0836497	0.0772524	0.0537447	0.0537447
23601	24100	0.408666	0.0767196	0.0801078	0.0570236	0.0477292	0.0790096	0.0570236	0.0847432	0.0750251	0.0570236	0.0570236
23651	24150	0.413384	0.0792907	0.08271	0.0558574	0.0488358	0.0816092	0.0558574	0.0886435	0.0684758	0.0558574	0.0558574
23701	24200	0.426832	0.0781314	0.0815395	0.0558221	0.049929	0.0804408	0.0546702	0.0885658	0.0607029	0.0546702	0.0546702
23751	24250	0.431866	0.0690304	0.0723876	0.0582673	0.0466597	0.071301	0.0570956	0.0803781	0.0477034	0.0570956	0.0570956
23801	24300	0.445041	0.0701827	0.0735458	0.0571672	0.0466516	0.072458	0.0559997	0.0815654	0.0488398	0.0559997	0.0559997
23851	24350	0.454863	0.0690727	0.0724281	0.0516348	0.0456829	0.0713421	0.0504843	0.0780184	0.0434871	0.0504843	0.0504843
23901	24400	0.465654	0.0727759	0.0761613	0.054061	0.0447505	0.0750716	0.0528938	0.0760718	0.0414412	0.0528938	0.0528938
23951	24450	0.466928	0.0741357	0.0775343	0.0551305	0.0448229	0.0764439	0.0539628	0.0774234	0.041496	0.0539628	0.0539628
24001	24500	0.478953	0.0723834	0.0747055	0.0563247	0.0461082	0.0736203	0.0551483	0.0800463	0.0405044	0.0551483	0.0551483
24051	24550	0.467158	0.0678031	0.0701087	0.0552784	0.048305	0.0690286	0.0541007	0.0741913	0.0383536	0.0541007	0.0541007
24101	24600	0.458244	0.0768175	0.0791592	0.057323	0.0504421	0.0780667	0.0561496	0.0764346	0.0459275	0.0561496	0.0561496
24151	24650	0.435632	0.0815889	0.083963	0.0563921	0.0540388	0.0828635	0.0552112	0.0778197	0.0459987	0.0552112	0.0552112
24201	24700	0.401931	0.0852419	0.0863442	0.0553478	0.0529906	0.0852419	0.0541656	0.0766014	0.0471375	0.0541656	0.0541656
24251	24750	0.398683	0.0888214	0.0888214	0.0565127	0.0529785	0.0888214	0.0553238	0.0802416	0.049404	0.0553238	0.0553238
24301	24800	0.374661	0.0841039	0.0841039	0.0519579	0.0519666	0.0841039	0.0507877	0.0734059	0.0472442	0.0507877	0.0507877
24351	24850	0.366344	0.0821859	0.0821859	0.0477652	0.0521567	0.0821859	0.0465923	0.0703412	0.0463219	0.0465923	0.0465923
24401	24900	0.349206	0.0801391	0.0801391	0.0467846	0.0513109	0.0801391	0.045606	0.069486	0.0454213	0.045606	0.045606
24451	24950	0.340195	0.0746696	0.0746696	0.0435495	0.051544	0.0746696	0.0423741	0.0627627	0.0444315	0.0423741	0.0423741
24501	25000	0.327452	0.0716699	0.0716699	0.0426888	0.0495255	0.0716699	0.0414994	0.0608037	0.0423932	0.0414994	0.0414994
24551	25050	0.306012	0.0686078	0.0686078	0.0394953	0.0477142	0.0686078	0.0383035	0.0588897	0.0392658	0.0383035	0.0383035
24601	25100	0.295581	0.0630608	0.0630608	0.0352098	0.0481159	0.0630608	0.0340207	0.0547628	0.0384116	0.0340207	0.0340207
24651	25150	0.258472	0.0561294	0.0561294	0.0354271	0.0448585	0.0561294	0.0342183	0.0454107	0.0363648	0.0342183	0.0342183
24701	25200	0.222658	0.0544317	0.0544317	0.0322429	0.0417511	0.0544317	0.0322429	0.0423772	0.0342763	0.0322429	0.0322429
24751	25250	0.19548	0.0511711	0.0511711	0.0276456	0.0386061	0.0511711	0.0276456	0.0403624	0.0321065	0.0276456	0.0276456
24801	25300	0.173561	0.056538	0.056538	0.0321046	0.0432714	0.056538	0.0321046	0.0347634	0.0310413	0.0321046	0.0321046
24851	25350	0.147922	0.0593954	0.0593954	0.0324747	0.0428293	0.0593954	0.0324747	0.034169	0.0290011	0.0324747	0.0324747
24901	25400	0.122727	0.0526359	0.0526359	0.0277094	0.0401344	0.0526359	0.0277094	0.0303945	0.0277271	0.0277094	0.0277094
24951	25450	0.102666	0.054352	0.0556275	0.0288988	0.0414992	0.0556275	0.0288988	0.0293146	0.0311744	0.0288988	0.0288988
25001	25500	0.0687104	0.05127	0.0525432	0.0289173	0.041289	0.0525432	0.0289173	0.0234003	0.0288847	0.0279169	0.0289173
25051	25550	0.0728001	0.0539853	0.0552613	0.0311893	0.0388076	0.0552613	0.0311893	0.0280774	0.0323084	0.0283123	0.0311893
25101	25600	0.067185	0.0476156	0.0488481	0.0278228	0.0362472	0.0488481	0.0278228	0.0282448	0.0254214	0.0242766	0.0278228
25151	25650	0.0638642	0.0434696	0.0446628	0.0311859	0.0383955	0.0446628	0.0311859	0.0247353	0.0222002	0.0212328	0.0311859
25201	25700	0.0681927	0.0409467	0.0421356	0.034596	0.0420509	0.0421356	0.034596	0.031761	0.024527	0.0213703	0.034596
25251	25750	0.0711409	0.0361905	0.0373411	0.0333333	0.0407035	0.0373411	0.0333333	0.0293687	0.0233059	0.0180048	0.0312094
25301	25800	0.0734997	0.0357714	0.0368954	0.0341645	0.0415056	0.0368954	0.0341645	0.0312845	0.0264419	0.0180048	0.0310607
25351	25850	0.0868203	0.0423954	0.0435289	0.0350712	0.049264	0.0435289	0.0350712	0.0369913	0.0307502	0.0173155	0.0319538
25401	25900	0.0943715	0.0488701	0.0487735	0.0382139	0.0557607	0.0487735	0.0382139	0.0401252	0.0338949	0.0202267	0.0351027
25451	25950	0.101029	0.0519607	0.0529923	0.0403008	0.0588645	0.0529923	0.0403008	0.0445257	0.0370639	0.0218488	0.037185
25501	26000	0.103501	0.0527924	0.0538078	0.0411728	0.0596382	0.0538078	0.0411728	0.0454044	0.036849	0.0225876	0.0380522
25551	26050	0.110951	0.0558488	0.0568575	0.0431718	0.0627283	0.0568575	0.0431718	0.0461989	0.0388549	0.0244458	0.0400428
25601	26100	0.113717	0.060275	0.0612676	0.0463657	0.0635695	0.0612676	0.0463657	0.0482162	0.0420341	0.0276006	0.0432391
25651	26150	0.121699	0.0636684	0.0646402	0.0495903	0.0669362	0.0646402	0.0495903	0.0539255	0.0441675	0.0307991	0.046467
25701	26200	0.123251	0.0632954	0.0642692	0.0493958	0.0665526	0.0642692	0.0493958	0.053602	0.0439935	0.0305587	0.046269
25751	26250	0.12471	0.0642149	0.065184	0.0492455	0.066262	0.065184	0.0492455	0.0545544	0.0449286	0.0303875	0.0461173
25801	26300	0.11927	0.0564436	0.0573987	0.0417166	0.0584617	0.0573987	0.0417166	0.0543185	0.0438168	0.0228458	0.0385928
25851	26350	0.121075	0.0539214	0.0548854	0.0426819	0.0569339	0.0548854	0.0426819	0.0539387	0.0458363	0.0238322	0.0395597
25901	26400	0.119901	0.0527399	0.0537086	0.041625	0.0569172	0.0537086	0.041625	0.0539176	0.0447634	0.0227765	0.0385032
25951	26450	0.11258	0.0492968	0.0492189	0.0405152	0.0557694	0.0492189	0.0405152	0.0527598	0.042593	0.0216851	0.037394
26001	26500	0.112341	0.0515001	0.0514179	0.0394024	0.0534621	0.0514179	0.0394024	0.0538324	0.0447056	0.0216706	0.0362847
26051	26550	0.112279	0.0601786	0.0600942	0.0492018	0.0622493	0.0600942	0.0492018	0.0603164	0.0523178	0.0334385	0.0460771
26101	26600	0.112347	0.0601257	0.0600451	0.0536386	0.0633642	0.0612052	0.0547851	0.0602499	0.0556308	0.0399014	0.0516597
26151	26650	0.120484	0.0742888	0.0742186	0.0643121	0.073194	0.0753888	0.0654558	0.0766932	0.0708152	0.0571065	0.062328
26201	26700	0.125165	0.0821235	0.0820552	0.0720868	0.0799176	0.0832349	0.0732449	0.0800025	0.0785671	0.0692686	0.0701288
26251	26750	0.124084	0.0880003	0.0879145	0.0767343	0.0857947	0.0891214	0.077916	0.0823866	0.0810025	0.0772007	0.0769604
26301	26800	0.136416	0.0986621	0.0985551	0.0848074	0.0937571	0.0998006	0.0860092	0.0918666	0.0891429	0.0861291	0.0860092
26351	26850	0.145378	0.108272	0.108152	0.092947	0.0998343	0.10943	0.0941713	0.103651	0.0937272	0.0941713	0.0941713
26401	26900	0.164091	0.123451	0.124619	0.113924	0.109251	0.12592	0.115183	0.123695	0.117025	0.115183	0.115183
26451	26950	0.157399	0.122064	0.122064	0.113769	0.108052	0.123351	0.115017	0.119809	0.11574	0.115017	0.115017
26501	27000	0.158664	0.128211	0.128211	0.12122	0.112876	0.129518	0.122498	0.125952	0.124326	0.122498	0.122498
26551	27050	0.157676	0.129442	0.129442	0.123713	0.114068	0.13076	0.125007	0.131048	0.126808	0.125007	0.125007
26601	27100	0.161395	0.131732	0.131732	0.13092	0.118621	0.133043	0.132226	0.134443	0.129101	0.132226	0.132226
26651	27150	0.158665	0.13398	0.13398	0.134472	0.120846	0.135274	0.135769	0.134096	0.132629	0.135769	0.135769
26701	27200	0.165115	0.147921	0.147921	0.147231	0.133259	0.149261	0.148568	0.146794	0.145302	0.148568	0.148568
26751	27250	0.170548	0.154477	0.154477	0.155124	0.140985	0.155842	0.156492	0.153346	0.151855	0.156492	0.156492
26801	27300	0.183557	0.174056	0.174056	0.174889	0.161615	0.175495	0.176326	0.174328	0.172671	0.176326	0.176326
26851	27350	0.186411	0.186186	0.186186	0.187297	0.170877	0.187666	0.188776	0.18793	0.182274	0.188776	0.188776
26901	27400	0.198293	0.200586	0.200586	0.204521	0.184968	0.20209	0.206036	0.202333	0.196607	0.206036	0.206036
26951	27450	0.209519	0.215944	0.215944	0.218729	0.199992	0.217504	0.220291	0.217799	0.20915	0.220291	0.220291
27001	27500	0.207027	0.21462	0.21462	0.218675	0.200179	0.216175	0.220233	0.218001	0.209336	0.220233	0.220233
27051	27550	0.201465	0.207526	0.207526	0.20947	0.193007	0.209065	0.210989	0.20933	0.202093	0.210989	0.210989
27101	27600	0.205369	0.214373	0.214373	0.213544	0.196922	0.214373	0.213544	0.213384	0.207592	0.213544	0.213544
27151	27650	0.194062	0.199945	0.201233	0.198049	0.185054	0.201233	0.19959	0.200275	0.196241	0.19959	0.19959
27201	27700	0.188298	0.195251	0.196533	0.194642	0.177853	0.196533	0.196154	0.195553	0.191603	0.196154	0.196154
27251	27750	0.185003	0.190529	0.191804	0.18988	0.174771	0.191804	0.191359	0.193791	0.188191	0.191359	0.191359
27301	27800	0.174436	0.188948	0.19022	0.188717	0.173822	0.19022	0.190203	0.189623	0.184262	0.190203	0.190203
27351	27850	0.163833	0.183199	0.184454	0.190552	0.174365	0.184454	0.192017	0.183521	0.18777	0.192017	0.192017
27401	27900	0.148836	0.168262	0.169489	0.171052	0.169461	0.169489	0.172479	0.169781	0.171406	0.172479	0.172479
27451	27950	0.160227	0.178751	0.179993	0.178889	0.178335	0.179993	0.180338	0.180306	0.18198	0.180338	0.180338
27501	28000	0.174506	0.186619	0.187873	0.185281	0.187495	0.187873	0.18674	0.188185	0.188441	0.18674	0.18674
27551	28050	0.179409	0.195401	0.196671	0.195279	0.197637	0.196671	0.196741	0.194312	0.201321	0.196741	0.196741
27601	28100	0.188322	0.199135	0.200411	0.196324	0.203075	0.200411	0.197786	0.201274	0.20657	0.197786	0.197786
27651	28150	0.200012	0.213918	0.215221	0.208199	0.21643	0.215221	0.209687	0.214582	0.220018	0.209687	0.209687
27701	28200	0.208513	0.215494	0.216805	0.2096	0.217913	0.216805	0.211081	0.2175	0.221423	0.211081	0.211081
27751	28250	0.222474	0.223638	0.224965	0.220597	0.227456	0.224965	0.222103	0.228587	0.229749	0.222103	0.222103
27801	28300	0.215542	0.210986	0.212295	0.207989	0.213455	0.212295	0.209444	0.214321	0.214222	0.209444	0.209444
27851	28350	0.217005	0.205742	0.20704	0.202653	0.21093	0.20704	0.204107	0.207655	0.211532	0.204107	0.204107
27901	28400	0.215728	0.204745	0.206038	0.205905	0.209944	0.206038	0.207386	0.206755	0.211925	0.207386	0.207386
27951	28450	0.213471	0.200079	0.201366	0.202544	0.205181	0.201366	0.203995	0.201982	0.208475	0.203995	0.203995
28001	28500	0.231619	0.222234	0.223557	0.221802	0.225955	0.223557	0.223293	0.224254	0.22955	0.223293	0.223293
28051	28550	0.243055	0.230713	0.232049	0.230588	0.236002	0.232049	0.232107	0.235762	0.23683	0.232107	0.232107
28101	28600	0.251494	0.242854	0.244214	0.238615	0.248263	0.244214	0.240129	0.249404	0.246365	0.240129	0.240129
28151	28650	0.255563	0.261208	0.261208	0.260092	0.26392	0.261208	0.260092	0.266316	0.264961	0.260092	0.260092
28201	28700	0.255538	0.263094	0.263094	0.258869	0.270269	0.263094	0.258869	0.266708	0.265231	0.258869	0.258869
28251	28750	0.250924	0.265759	0.267329	0.263095	0.273008	0.267329	0.263095	0.269317	0.269491	0.263095	0.263095
28301	28800	0.250974	0.261356	0.262893	0.260101	0.269991	0.262893	0.260101	0.266214	0.266498	0.260101	0.260101
28351	28850	0.246749	0.259839	0.261382	0.261743	0.264236	0.261382	0.261743	0.263124	0.264875	0.261743	0.261743
28401	28900	0.245683	0.262907	0.26444	0.263383	0.261298	0.26444	0.263383	0.261635	0.260315	0.263383	0.263383
28451	28950	0.24064	0.260645	0.262161	0.265512	0.260581	0.262161	0.265512	0.261028	0.258027	0.265512	0.265512
28501	29000	0.229258	0.25453	0.256015	0.260799	0.253073	0.256015	0.260799	0.254837	0.253497	0.260799	0.260799
28551	29050	0.229154	0.258887	0.260417	0.264194	0.254778	0.260417	0.264194	0.262164	0.253389	0.264194	0.264194
28601	29100	0.235654	0.27365	0.275248	0.274819	0.267862	0.275248	0.274819	0.272514	0.266661	0.274819	0.274819
28651	29150	0.239234	0.272991	0.27461	0.280165	0.268489	0.27461	0.280165	0.276259	0.270421	0.280165	0.280165
28701	29200	0.248417	0.279752	0.281379	0.291774	0.281435	0.281379	0.291774	0.284709	0.280368	0.291774	0.291774
28751	29250	0.250698	0.294181	0.295841	0.2999	0.29124	0.295841	0.2999	0.289859	0.291859	0.2999	0.2999
28801	29300	0.265074	0.313188	0.314934	0.312306	0.304796	0.314934	0.312306	0.301952	0.307294	0.312306	0.312306
28851	29350	0.269891	0.316788	0.318527	0.315825	0.306867	0.318527	0.315825	0.30726	0.309284	0.315825	0.315825
28901	29400	0.27763	0.323713	0.325501	0.315913	0.315103	0.325501	0.315913	0.311955	0.314443	0.315913	0.315913
28951	29450	0.282974	0.329015	0.330802	0.319998	0.318918	0.330802	0.319998	0.317593	0.318385	0.319998	0.319998
29001	29500	0.276966	0.317555	0.319299	0.313504	0.312534	0.319299	0.313504	0.310985	0.315018	0.313504	0.313504
29051	29550	0.270531	0.310749	0.312482	0.306506	0.304294	0.312482	0.306506	0.302444	0.309896	0.306506	0.306506
29101	29600	0.274211	0.307188	0.308941	0.304007	0.297504	0.308941	0.304007	0.293782	0.30592	0.304007	0.304007
29151	29650	0.279158	0.299674	0.300146	0.299936	0.294891	0.300146	0.299936	0.291266	0.302101	0.299936	0.299936
29201	29700	0.27956	0.296047	0.296478	0.295066	0.28827	0.296478	0.295066	0.288145	0.297199	0.295066	0.295066
29251	29750	0.273362	0.289911	0.288623	0.287256	0.28068	0.288623	0.287256	0.282033	0.289361	0.287256	0.287256
29301	29800	0.265558	0.28192	0.280663	0.279216	0.272747	0.280663	0.279216	0.27407	0.281299	0.279216	0.279216
29351	29850	0.25507	0.268196	0.266961	0.262357	0.259085	0.266961	0.262357	0.26051	0.265914	0.262357	0.262357
29401	29900	0.242986	0.255991	0.254781	0.253202	0.248498	0.254781	0.253202	0.249869	0.256766	0.253202	0.253202
29451	29950	0.237123	0.247477	0.246292	0.242802	0.239861	0.246292	0.242802	0.241154	0.247962	0.242802	0.242802
