# Supplementary material for: Extreme Genomic CpG Deficiency in SARS-CoV-2 and Evasion of Host Antiviral Defense
Source: Mol Biol Evol. 2020 Apr 14;37(9):2699–705. doi: 10.1093/molbev/msaa094 (PMC7184484; doi:10.1093/molbev/msaa094)
Supplement: msaa094_Supplementary_Data [file msaa094_supplementary_data.zip › msaa094-Suppl_Data/Betacoronavirus_CpG.xlsx]

## Sheet: Gene_Extraction_Info
NumGenome	1252	1127 unique genomes
NumCDS	12303
Severe_acute_respiratory_syndrome-related_coronavirus in seqName was replaced by SARS
Genome_Nopartial_NoPatent	1229
Genome_Nopartial_NoPatent_resolved	1000
Genome_Nopartial_NoPatent_resolved_unique	924
Many genomes are poorly annotated, as if by amateurs.

## Sheet: Obsolete_ACCN
ACCN of genomes that are replaced by an NCBI-curated reference sequence
MN908947
AY585228
KC545383
KC164505
KU762338
KM349742
KF636752
JX869059
JN874559
FJ938068
AF029248

## Sheet: 1ab_NF_All_names
Ind	SeqName	A	C	G	T	SeqLen	X2	ProbX2	PA	PC	PG	PT
1	MN985325_Wuhan_seafood_market_pneumonia_virus_orf1ab_polyprotein_21291	6425	3743	4230	6893	21291	1384.69	0	0.3018	0.1758	0.1987	0.3238
2	MN975262_Wuhan_seafood_market_pneumonia_virus_orf1ab_polyprotein_21291	6425	3744	4230	6892	21291	1383.51	0	0.3018	0.1758	0.1987	0.3237
3	MN938384_Wuhan_seafood_market_pneumonia_virus_ORF1ab_polyprotein_21291	6425	3744	4230	6892	21291	1383.51	0	0.3018	0.1758	0.1987	0.3237
4	NC_045512_Wuhan_seafood_market_pneumonia_virus_orf1ab_polyprotein_21291	6425	3745	4230	6891	21291	1382.32	0	0.3018	0.1759	0.1987	0.3237
5	MN611520_Pipistrellus_abramus_bat_coronavirus_HKU5-related_orf1ab_polyprotein_21540	5688	4496	4803	6553	21540	480.052	0	0.2641	0.2087	0.223	0.3042
6	MN611519_Tylonycteris_pachypus_bat_coronavirus_HKU4-related_orf1ab_polyprotein_21390	5950	3508	4550	7382	21390	1593.63	0	0.2782	0.164	0.2127	0.3451
7	MN723543_MERS-related_1AB_polyprotein_21237	5625	4100	4566	6946	21237	902.831	0	0.2649	0.1931	0.215	0.3271
8	MK967708_MERS-related_1AB_polyprotein_21237	5611	4112	4578	6936	21237	886.284	0	0.2642	0.1936	0.2156	0.3266
9	MK907287_Erinaceus_hedgehog_coronavirus_HKU31_replicase_polyprotein_1ab_21255	6142	3388	4540	7185	21255	1598.64	0	0.289	0.1594	0.2136	0.338
10	MK907286_Erinaceus_hedgehog_coronavirus_HKU31_replicase_polyprotein_1ab_21255	6143	3390	4541	7181	21255	1594.4	0	0.289	0.1595	0.2136	0.3378
11	MN507638_MERS-related_ORF1ab_21237	5620	4106	4571	6940	21237	894.427	0	0.2646	0.1933	0.2152	0.3268
12	MN514967_Dromedary_camel_coronavirus_HKU23_polyprotein_ORF1ab_21279	5747	3021	4765	7746	21279	2192.06	0	0.2701	0.142	0.2239	0.364
13	MN514966_Dromedary_camel_coronavirus_HKU23_polyprotein_ORF1ab_21285	5744	3051	4761	7729	21285	2150.6	0	0.2699	0.1433	0.2237	0.3631
14	MN514963_Dromedary_camel_coronavirus_HKU23_polyprotein_ORF1ab_21285	5753	3056	4757	7719	21285	2139.6	0	0.2703	0.1436	0.2235	0.3626
15	MN514962_Dromedary_camel_coronavirus_HKU23_polyprotein_ORF1ab_21285	5743	3011	4767	7764	21285	2215.52	0	0.2698	0.1415	0.224	0.3648
16	MK280984_MERS-related_ORF1ab_21237	5620	4107	4571	6939	21237	893.359	0	0.2646	0.1934	0.2152	0.3267
17	MN365233_MERS-related_ORF1ab_21237	5622	4093	4571	6951	21237	907.366	0	0.2647	0.1927	0.2152	0.3273
18	MN365232_MERS-related_ORF1ab_21237	5622	4094	4571	6950	21237	906.29	0	0.2647	0.1928	0.2152	0.3273
19	MN306053_Human_coronavirus_OC43_replicase_polyprotein_1ab_21288	5806	3052	4689	7741	21288	2187.04	0	0.2727	0.1434	0.2203	0.3636
20	MN306043_Human_coronavirus_OC43_replicase_polyprotein_1ab_21288	5804	3046	4690	7748	21288	2197.93	0	0.2726	0.1431	0.2203	0.364
21	MN306042_Human_coronavirus_OC43_replicase_polyprotein_1ab_21288	5806	3052	4688	7742	21288	2188.18	0	0.2727	0.1434	0.2202	0.3637
22	MN306041_Human_coronavirus_OC43_replicase_polyprotein_1ab_21288	5806	3051	4690	7741	21288	2187.65	0	0.2727	0.1433	0.2203	0.3636
23	MN120514_MERS-related_1AB_polyprotein_21237	5621	4096	4576	6944	21237	900.17	0	0.2647	0.1929	0.2155	0.327
24	MN120513_MERS-related_1AB_polyprotein_21237	5620	4094	4571	6952	21237	907.292	0	0.2646	0.1928	0.2152	0.3274
25	KJ477103_MERS-related_ORF1ab_21237	5611	4112	4577	6937	21237	887.173	0	0.2642	0.1936	0.2155	0.3266
26	MN026164_Human_coronavirus_OC43_replicase_polyprotein_21288	5810	3054	4689	7735	21288	2180.61	0	0.2729	0.1435	0.2203	0.3634
27	MK211378_Coronavirus_BtRs-BetaCoV/YN2018D_ORF1ab_21222	6036	4168	4528	6490	21222	722.85	0	0.2844	0.1964	0.2134	0.3058
28	MK211377_Coronavirus_BtRs-BetaCoV/YN2018C_ORF1ab_21222	6032	4159	4517	6514	21222	739.698	0	0.2842	0.196	0.2128	0.3069
29	MK211376_Coronavirus_BtRs-BetaCoV/YN2018B_ORF1ab_21222	6033	4155	4522	6512	21222	739.312	0	0.2843	0.1958	0.2131	0.3069
30	MK211375_Coronavirus_BtRs-BetaCoV/YN2018A_ORF1ab_20955	5941	4119	4471	6424	20955	714.15	0	0.2835	0.1966	0.2134	0.3066
31	MK211374_Coronavirus_BtRl-BetaCoV/SC2018_ORF1ab_21189	5995	4093	4539	6562	21189	776.178	0	0.2829	0.1932	0.2142	0.3097
32	MK564475_MERS-related_ORF1ab_21237	5614	4097	4574	6952	21237	904.392	0	0.2643	0.1929	0.2154	0.3274
33	MK564474_MERS-related_ORF1ab_21237	5615	4098	4573	6951	21237	903.709	0	0.2644	0.193	0.2153	0.3273
34	MH259486_MERS-related_ORF1ab_21237	5617	4104	4576	6940	21237	893.599	0	0.2645	0.1932	0.2155	0.3268
35	MH259485_MERS-related_ORF1ab_21237	5614	4103	4579	6941	21237	893.494	0	0.2643	0.1932	0.2156	0.3268
36	MK679660_Hedgehog_coronavirus_1_orf1ab_21471	6255	3260	4638	7318	21471	1782.09	0	0.2913	0.1518	0.216	0.3408
37	MK303625_Human_coronavirus_OC43_polyprotein_21288	5805	3048	4689	7746	21288	2194.82	0	0.2727	0.1432	0.2203	0.3639
38	MK303624_Human_coronavirus_OC43_polyprotein_21288	5805	3051	4698	7734	21288	2179.23	0	0.2727	0.1433	0.2207	0.3633
39	MK303623_Human_coronavirus_OC43_polyprotein_21288	5806	3055	4694	7733	21288	2176.03	0	0.2727	0.1435	0.2205	0.3633
40	MK303622_Human_coronavirus_OC43_polyprotein_21288	5803	3049	4696	7740	21288	2186.49	0	0.2726	0.1432	0.2206	0.3636
41	MK303621_Human_coronavirus_OC43_polyprotein_21288	5802	3056	4697	7733	21288	2173.75	0	0.2725	0.1436	0.2206	0.3633
42	MK303620_Human_coronavirus_OC43_polyprotein_21288	5804	3044	4696	7744	21288	2194.58	0	0.2726	0.143	0.2206	0.3638
43	MK303619_Human_coronavirus_OC43_polyprotein_21288	5805	3052	4696	7735	21288	2179.75	0	0.2727	0.1434	0.2206	0.3634
44	MH029552_MERS-related_1AB_polyprotein_21237	5614	4105	4579	6939	21237	891.358	0	0.2643	0.1933	0.2156	0.3267
45	MK483839_MERS-related_ORF1ab_21237	5623	4092	4571	6951	21237	907.942	0	0.2648	0.1927	0.2152	0.3273
46	MK462256_MERS-related_ORF1ab_21237	5621	4097	4572	6947	21237	902.67	0	0.2647	0.1929	0.2153	0.3271
47	MK462255_MERS-related_ORF1ab_21171	5602	4077	4556	6936	21171	910.067	0	0.2646	0.1926	0.2152	0.3276
48	MK462254_MERS-related_ORF1ab_21237	5623	4100	4571	6943	21237	899.351	0	0.2648	0.1931	0.2152	0.3269
49	MN723544_MERS-related_1AB_polyprotein_21237_MK462253_MERS-related_ORF1ab_21237	5622	4101	4570	6944	21237	899.671	0	0.2647	0.1931	0.2152	0.327
50	MK462252_MERS-related_ORF1ab_21237	5622	4088	4570	6957	21237	913.657	0	0.2647	0.1925	0.2152	0.3276
51	MK462251_MERS-related_ORF1ab_21237	5624	4097	4573	6943	21237	900.282	0	0.2648	0.1929	0.2153	0.3269
52	MK462250_MERS-related_ORF1ab_21237	5622	4095	4574	6946	21237	902.53	0	0.2647	0.1928	0.2154	0.3271
53	MK462249_MERS-related_ORF1ab_21237	5621	4096	4570	6950	21237	905.536	0	0.2647	0.1929	0.2152	0.3273
54	MK462248_MERS-related_ORF1ab_21237	5623	4099	4569	6946	21237	902.211	0	0.2648	0.193	0.2151	0.3271
55	MK462247_MERS-related_ORF1ab_21237	5621	4098	4570	6948	21237	903.387	0	0.2647	0.193	0.2152	0.3272
56	MK462245_MERS-related_ORF1ab_21237	5625	4100	4567	6945	21237	901.935	0	0.2649	0.1931	0.215	0.327
57	MK462244_MERS-related_ORF1ab_21237	5625	4101	4566	6945	21237	901.759	0	0.2649	0.1931	0.215	0.327
58	MN723542_MERS-related_1AB_polyprotein_21237_MK462246_MERS-related_ORF1ab_21237_MK462243_MERS-related_ORF1ab_21237	5625	4101	4567	6944	21237	900.863	0	0.2649	0.1931	0.215	0.327
59	MK129253_MERS-related_ORF1ab_polyprotein_21237	5622	4095	4565	6955	21237	910.603	0	0.2647	0.1928	0.215	0.3275
60	MG757141_Bovine_coronavirus_Orf1ab_21285	5744	3064	4773	7704	21285	2114.53	0	0.2699	0.144	0.2242	0.3619
61	MG757140_Bovine_coronavirus_Orf1ab_21285_MG757139_Bovine_coronavirus_Orf1ab_21285	5743	3065	4773	7704	21285	2113.53	0	0.2698	0.144	0.2242	0.3619
62	MK357909_MERS-related_orf1ab_21237	5612	4101	4574	6950	21237	901.103	0	0.2643	0.1931	0.2154	0.3273
63	MK357908_MERS-related_orf1ab_21237	5612	4100	4573	6952	21237	903.072	0	0.2643	0.1931	0.2153	0.3274
64	MG757605_MERS-related_ORF1ab_21237	5622	4101	4573	6941	21237	896.992	0	0.2647	0.1931	0.2153	0.3268
65	MG757604_MERS-related_ORF1ab_21237	5622	4107	4568	6940	21237	895.044	0	0.2647	0.1934	0.2151	0.3268
66	MG757603_MERS-related_ORF1ab_21237	5616	4107	4577	6937	21237	890.005	0	0.2644	0.1934	0.2155	0.3266
67	MG757602_MERS-related_ORF1ab_21237	5617	4104	4577	6939	21237	892.709	0	0.2645	0.1932	0.2155	0.3267
68	MG757600_MERS-related_ORF1ab_21237	5617	4106	4576	6938	21237	891.464	0	0.2645	0.1933	0.2155	0.3267
69	MG757598_MERS-related_ORF1ab_21237	5613	4107	4578	6939	21237	890.612	0	0.2643	0.1934	0.2156	0.3267
70	MG757597_MERS-related_ORF1ab_21237	5619	4104	4575	6939	21237	893.494	0	0.2646	0.1932	0.2154	0.3267
71	MG757596_MERS-related_ORF1ab_21237	5616	4105	4577	6939	21237	892.139	0	0.2644	0.1933	0.2155	0.3267
72	MG757593_MERS-related_ORF1ab_21237	5621	4105	4572	6939	21237	894.105	0	0.2647	0.1933	0.2153	0.3267
73	MK167038_Human_coronavirus_HKU1_orf1ab_polyprotein_21546	6062	2572	4303	8609	21546	3701.14	0	0.2814	0.1194	0.1997	0.3996
74	MH734115_MERS-related_ORF1ab_21237_MH734114_MERS-related_ORF1ab_21237	5612	4098	4575	6952	21237	903.43	0	0.2643	0.193	0.2154	0.3274
75	KY352407_SARS_ORF1ab_21153	6040	3795	4468	6850	21153	1116.97	0	0.2855	0.1794	0.2112	0.3238
76	MH121121_Human_coronavirus_OC43_replicase_polyprotein_1ab_21288	5806	3055	4692	7735	21288	2178.32	0	0.2727	0.1435	0.2204	0.3634
77	MK062184_SARS_coronavirus_Urbani_ORF1ab_21222_MK062182_SARS_coronavirus_Urbani_ORF1ab_21222_MK062180_SARS_coronavirus_Urbani_ORF1ab_21222	6031	4130	4522	6539	21222	762.142	0	0.2842	0.1946	0.2131	0.3081
78	MK062183_SARS_coronavirus_Urbani_ORF1ab_21222_MK062181_SARS_coronavirus_Urbani_ORF1ab_21222_MK062179_SARS_coronavirus_Urbani_ORF1ab_21222	6033	4131	4521	6537	21222	761.613	0	0.2843	0.1947	0.213	0.308
79	MH687978_Betacoronavirus_sp._replicase_polyprotein_21459	5744	3396	5047	7272	21459	1446.18	0	0.2677	0.1583	0.2352	0.3389
80	MH687977_Betacoronavirus_sp._replicase_polyprotein_21468	5756	3402	5045	7265	21468	1438.16	0	0.2681	0.1585	0.235	0.3384
81	MH687976_Betacoronavirus_sp._replicase_polyprotein_21468	5749	3401	5049	7269	21468	1440.25	0	0.2678	0.1584	0.2352	0.3386
82	MH687974_Betacoronavirus_sp._replicase_polyprotein_21417	5742	3389	5024	7262	21417	1449.53	0	0.2681	0.1582	0.2346	0.3391
83	MH687973_Betacoronavirus_sp._replicase_polyprotein_21459	5744	3399	5047	7269	21459	1441.85	0	0.2677	0.1584	0.2352	0.3387
84	MH687972_Betacoronavirus_sp._replicase_polyprotein_21459	5745	3394	5046	7274	21459	1449.33	0	0.2677	0.1582	0.2351	0.339
85	MH687971_Betacoronavirus_sp._replicase_polyprotein_21378	5728	3380	5020	7250	21378	1448.7	0	0.2679	0.1581	0.2348	0.3391
86	MH687970_Betacoronavirus_sp._replicase_polyprotein_21309	5654	3175	4838	7642	21309	1940.28	0	0.2653	0.149	0.227	0.3586
87	MH687969_Betacoronavirus_sp._replicase_polyprotein_21417	5738	3388	5024	7267	21417	1453.25	0	0.2679	0.1582	0.2346	0.3393
88	MH687968_Betacoronavirus_sp._replicase_polyprotein_21330	5617	3131	4865	7717	21330	2031.31	0	0.2633	0.1468	0.2281	0.3618
89	MK039553_MERS-related_1AB_polyprotein_21237_MK052676_MERS-related_1AB_polyprotein_21237	5616	4101	4578	6942	21237	895.524	0	0.2644	0.1931	0.2156	0.3269
90	MF000460_MERS-related_1AB_polyprotein_21237_MF000459_MERS-related_1AB_polyprotein_21237	5619	4107	4573	6938	21237	892.073	0	0.2646	0.1934	0.2153	0.3267
91	MF000458_MERS-related_1AB_polyprotein_21237	5618	4108	4573	6938	21237	891.504	0	0.2645	0.1934	0.2153	0.3267
92	MF000457_MERS-related_1AB_polyprotein_21237	5620	4106	4572	6939	21237	893.535	0	0.2646	0.1933	0.2153	0.3267
93	MG197723_Human_coronavirus_OC43_replicase_polyprotein_1ab_21288	5806	3059	4691	7732	21288	2172.43	0	0.2727	0.1437	0.2204	0.3632
94	MG197722_Human_coronavirus_OC43_replicase_polyprotein_1ab_21288	5809	3051	4689	7739	21288	2186.62	0	0.2729	0.1433	0.2203	0.3635
95	MG197721_Human_coronavirus_OC43_replicase_polyprotein_1ab_21288	5807	3052	4693	7736	21288	2181.73	0	0.2728	0.1434	0.2205	0.3634
96	MG197720_Human_coronavirus_OC43_replicase_polyprotein_1ab_21288	5805	3052	4695	7736	21288	2180.89	0	0.2727	0.1434	0.2205	0.3634
97	MG197719_Human_coronavirus_OC43_replicase_polyprotein_1ab_21288	5808	3045	4691	7744	21288	2195.64	0	0.2728	0.143	0.2204	0.3638
98	MG197718_Human_coronavirus_OC43_replicase_polyprotein_1ab_21288	5807	3052	4693	7736	21288	2181.73	0	0.2728	0.1434	0.2205	0.3634
99	MG197717_Human_coronavirus_OC43_replicase_polyprotein_1ab_21288	5805	3050	4693	7740	21288	2186.7	0	0.2727	0.1433	0.2205	0.3636
100	MG197716_Human_coronavirus_OC43_replicase_polyprotein_1ab_21288	5807	3049	4691	7741	21288	2189.3	0	0.2728	0.1432	0.2204	0.3636
101	MG197715_Human_coronavirus_OC43_replicase_polyprotein_1ab_21288	5805	3054	4693	7736	21288	2179.66	0	0.2727	0.1435	0.2205	0.3634
102	MG197714_Human_coronavirus_OC43_replicase_polyprotein_1ab_21288	5810	3044	4691	7743	21288	2195.95	0	0.2729	0.143	0.2204	0.3637
103	MG197713_Human_coronavirus_OC43_replicase_polyprotein_1ab_21288	5809	3051	4692	7736	21288	2183.18	0	0.2729	0.1433	0.2204	0.3634
104	MG197712_Human_coronavirus_OC43_replicase_polyprotein_1ab_21288	5805	3050	4693	7740	21288	2186.7	0	0.2727	0.1433	0.2205	0.3636
105	MG197711_Human_coronavirus_OC43_replicase_polyprotein_1ab_21288	5808	3051	4694	7735	21288	2181.62	0	0.2728	0.1433	0.2205	0.3634
106	MG197710_Human_coronavirus_OC43_replicase_polyprotein_1ab_21288	5805	3050	4693	7740	21288	2186.7	0	0.2727	0.1433	0.2205	0.3636
107	MG197709_Human_coronavirus_OC43_replicase_polyprotein_1ab_21288	5807	3051	4693	7737	21288	2183.49	0	0.2728	0.1433	0.2205	0.3634
108	MH310912_MERS-related_ORF1ab_21237	5625	4099	4573	6940	21237	897.643	0	0.2649	0.193	0.2153	0.3268
109	MH310911_MERS-related_ORF1ab_21237	5626	4092	4570	6949	21237	907.341	0	0.2649	0.1927	0.2152	0.3272
110	MH310909_MERS-related_ORF1ab_21237	5625	4095	4574	6943	21237	901.037	0	0.2649	0.1928	0.2154	0.3269
111	MG912608_MERS-related_1AB_polyprotein_21237	5622	4098	4569	6948	21237	903.783	0	0.2647	0.193	0.2151	0.3272
112	MG912607_MERS-related_1AB_polyprotein_21237	5621	4099	4569	6948	21237	903.209	0	0.2647	0.193	0.2151	0.3272
113	NC_039207_Betacoronavirus_Erinaceus/VMC/DEU/2012_orf1ab_21453	6252	3296	4643	7262	21453	1713.03	0	0.2914	0.1536	0.2164	0.3385
114	NC_038294_Betacoronavirus_England_1_ORF1b_21237	5617	4108	4578	6934	21237	887.555	0	0.2645	0.1934	0.2156	0.3265
115	MG912604_MERS-related_1AB_polyprotein_21237_MG912603_MERS-related_1AB_polyprotein_21237_MG912601_MERS-related_1AB_polyprotein_21237_MG912595_MERS-related_1AB_polyprotein_21237_MG366483_MERS-related_ORF1ab_21237	5626	4094	4570	6947	21237	905.19	0	0.2649	0.1928	0.2152	0.3271
116	NC_030886_Rousettus_bat_coronavirus_ORF1ab_20922	5389	4233	5108	6192	20922	374.652	0	0.2576	0.2023	0.2441	0.296
117	NC_026011_Betacoronavirus_HKU24_replicase_polyprotein_21426	5705	3456	5071	7194	21426	1342.53	0	0.2663	0.1613	0.2367	0.3358
118	NC_025217_Bat_Hp-betacoronavirus/Zhejiang2013_non-structural_polyprotein_21744	6136	4253	4764	6591	21744	676.067	0	0.2822	0.1956	0.2191	0.3031
119	NC_019843_MERS-related_1AB_polyprotein_21237	5612	4122	4580	6923	21237	873.422	0	0.2643	0.1941	0.2157	0.326
120	AC_000192_Murine_hepatitis_virus_strain_JHM_orf1ab_21543	5439	3778	5272	7054	21543	999.618	0	0.2525	0.1754	0.2447	0.3274
121	NC_017083_Rabbit_coronavirus_HKU14_polyprotein_21456	5737	3202	4854	7663	21456	1931.18	0	0.2674	0.1492	0.2262	0.3571
122	NC_012936_Rat_coronavirus_Parker_orf1ab_polyprotein_21519	5471	3646	5244	7158	21519	1151.51	0	0.2542	0.1694	0.2437	0.3326
123	NC_003045_Bovine_coronavirus_orf1ab_polyprotein_21285	5757	3072	4761	7695	21285	2104.31	0	0.2705	0.1443	0.2237	0.3615
124	MH432120_MERS-related_1AB_polyprotein_21237	5625	4103	4571	6938	21237	895.15	0	0.2649	0.1932	0.2152	0.3267
125	MH395139_MERS-related_1AB_polyprotein_21237	5621	4100	4568	6948	21237	903.033	0	0.2647	0.1931	0.2151	0.3272
126	MH371127_MERS-related_1AB_polyprotein_21237	5623	4104	4572	6938	21237	894.181	0	0.2648	0.1932	0.2153	0.3267
127	MG977451_Human_coronavirus_OC43_polyprotein_21288	5811	3047	4689	7741	21288	2192.22	0	0.273	0.1431	0.2203	0.3636
128	MG977452_Human_coronavirus_OC43_polyprotein_21288_MG977449_Human_coronavirus_OC43_polyprotein_21288_MG977447_Human_coronavirus_OC43_polyprotein_21288_MG977445_Human_coronavirus_OC43_polyprotein_21288_MG977444_Human_coronavirus_OC43_polyprotein_21288	5812	3045	4692	7739	21288	2191.59	0	0.273	0.143	0.2204	0.3635
129	MH454272_MERS-related_1AB_polyprotein_21237	5626	4101	4563	6947	21237	903.953	0	0.2649	0.1931	0.2149	0.3271
130	MH306207_MERS-related_1AB_polyprotein_21237	5621	4107	4573	6936	21237	891.081	0	0.2647	0.1934	0.2153	0.3266
131	MG021452_MERS-related_ORF1ab_21324	5608	4009	4670	7037	21324	970.131	0	0.263	0.188	0.219	0.33
132	MH043955_Bovine_coronavirus_ORF1ab_polyprotein_21285	5749	3064	4771	7701	21285	2113.06	0	0.2701	0.144	0.2241	0.3618
133	MH043954_Bovine_coronavirus_ORF1ab_polyprotein_21285	5752	3061	4767	7705	21285	2120.5	0	0.2702	0.1438	0.224	0.362
134	MH043953_Bovine_coronavirus_ORF1ab_polyprotein_21285	5750	3042	4768	7725	21285	2154.18	0	0.2701	0.1429	0.224	0.3629
135	MH043952_Bovine_coronavirus_ORF1ab_polyprotein_21285	5756	3050	4761	7718	21285	2143.46	0	0.2704	0.1433	0.2237	0.3626
136	MF083115_Porcine_hemagglutinating_encephalomyelitis_virus_orf1ab_polyprotein_21285	5761	3104	4749	7671	21285	2059.36	0	0.2707	0.1458	0.2231	0.3604
137	MH013216_MERS-related_1AB_polyprotein_21237	5620	4104	4575	6938	21237	892.997	0	0.2646	0.1932	0.2154	0.3267
138	MF593268_MERS-related_ORF1ab_polyprotein_21258	5677	3872	4569	7140	21258	1147.88	0	0.2671	0.1821	0.2149	0.3359
139	MF314143_Human_coronavirus_OC43_replicase_polyprotein_1ab_21288	5796	3038	4712	7742	21288	2192.75	0	0.2723	0.1427	0.2213	0.3637
140	MG772934_Bat_SARS-like_coronavirus_non-structural_polyprotein_1ab_21213	6260	3822	4351	6780	21213	1168.54	0	0.2951	0.1802	0.2051	0.3196
141	MG772933_Bat_SARS-like_coronavirus_non-structural_polyprotein_1ab_21279	6274	3822	4391	6792	21279	1162.45	0	0.2948	0.1796	0.2064	0.3192
142	MF374985_Human_coronavirus_OC43_replicase_polyprotein_1ab_21288	5806	3057	4692	7733	21288	2174.8	0	0.2727	0.1436	0.2204	0.3633
143	MF374983_Human_coronavirus_OC43_replicase_polyprotein_1ab_21288	5805	3054	4691	7738	21288	2181.95	0	0.2727	0.1435	0.2204	0.3635
144	MG762674_Rousettus_bat_coronavirus_HKU9_orf1ab_polyprotein_20763	5278	3730	4975	6780	20763	908.09	0	0.2542	0.1796	0.2396	0.3265
145	MG518518_Water_deer_coronavirus_ORF1ab_polyprotein_21285	5744	3076	4765	7700	21285	2102.46	0	0.2699	0.1445	0.2239	0.3618
146	MG923481_MERS-related_ORF1ab_21234	5613	4112	4569	6940	21234	891.586	0	0.2643	0.1937	0.2152	0.3268
147	MG923478_MERS-related_ORF1ab_21234	5612	4110	4569	6943	21234	894.22	0	0.2643	0.1936	0.2152	0.327
148	MG923475_MERS-related_ORF1ab_21234	5610	4115	4571	6938	21234	888.108	0	0.2642	0.1938	0.2153	0.3267
149	MG923471_MERS-related_ORF1ab_21237	5614	4109	4578	6936	21237	887.981	0	0.2643	0.1935	0.2156	0.3266
150	MG923470_MERS-related_ORF1ab_21237	5615	4109	4577	6936	21237	888.372	0	0.2644	0.1935	0.2155	0.3266
151	MG923468_MERS-related_ORF1ab_21234	5612	4096	4570	6956	21234	908.337	0	0.2643	0.1929	0.2152	0.3276
152	MG923467_MERS-related_ORF1ab_21234	5612	4098	4570	6954	21234	906.183	0	0.2643	0.193	0.2152	0.3275
153	MG923466_MERS-related_ORF1ab_21237	5611	4100	4573	6953	21237	903.577	0	0.2642	0.1931	0.2153	0.3274
154	MG596803_MERS-related_ORF1ab_polyprotein_21231	5894	3661	4477	7199	21231	1379.58	0	0.2776	0.1724	0.2109	0.3391
155	MG596802_MERS-related_ORF1ab_polyprotein_21231	5882	3659	4485	7205	21231	1379.98	0	0.277	0.1723	0.2112	0.3394
156	KY688123_MERS-related_1AB_polyprotein_21237	5619	4104	4574	6940	21237	894.384	0	0.2646	0.1932	0.2154	0.3268
157	KY688124_MERS-related_1AB_polyprotein_21237_KY688122_MERS-related_1AB_polyprotein_21237_KY688121_MERS-related_1AB_polyprotein_21237_KY688120_MERS-related_1AB_polyprotein_21237	5618	4105	4575	6939	21237	892.923	0	0.2645	0.1933	0.2154	0.3267
158	KY688119_MERS-related_1AB_polyprotein_21237	5616	4099	4577	6945	21237	898.558	0	0.2644	0.193	0.2155	0.327
159	KY673149_MERS-related_polyprotein_ORF1ab_21237	5617	4103	4577	6940	21237	893.777	0	0.2645	0.1932	0.2155	0.3268
160	KY673148_MERS-related_1AB_polyprotein_21237	5616	4103	4580	6938	21237	891.607	0	0.2644	0.1932	0.2157	0.3267
161	KY581700_MERS-related_1AB_polyprotein_21237_KY581697_MERS-related_1AB_polyprotein_21237	5617	4104	4577	6939	21237	892.709	0	0.2645	0.1932	0.2155	0.3267
162	KY581696_MERS-related_1AB_polyprotein_21237	5617	4105	4576	6939	21237	892.531	0	0.2645	0.1933	0.2155	0.3267
163	KY581699_MERS-related_1AB_polyprotein_21237_KY581698_MERS-related_1AB_polyprotein_21237_KY581695_MERS-related_1AB_polyprotein_21237	5618	4105	4576	6938	21237	892.033	0	0.2645	0.1933	0.2155	0.3267
164	KY581694_MERS-related_1AB_polyprotein_21237	5619	4102	4575	6941	21237	895.631	0	0.2646	0.1932	0.2154	0.3268
165	KY581692_MERS-related_1AB_polyprotein_21237	5616	4106	4577	6938	21237	891.072	0	0.2644	0.1933	0.2155	0.3267
166	KY581689_MERS-related_1AB_polyprotein_21237	5617	4105	4577	6938	21237	891.641	0	0.2645	0.1933	0.2155	0.3267
167	KY581690_MERS-related_1AB_polyprotein_21237_KY581688_MERS-related_1AB_polyprotein_21237	5616	4107	4577	6937	21237	890.005	0	0.2644	0.1934	0.2155	0.3266
168	KY581687_MERS-related_1AB_polyprotein_21237	5618	4103	4577	6939	21237	893.279	0	0.2645	0.1932	0.2155	0.3267
169	KY581686_MERS-related_1AB_polyprotein_21237	5616	4106	4577	6938	21237	891.072	0	0.2644	0.1933	0.2155	0.3267
170	KY581685_MERS-related_1AB_polyprotein_21237	5615	4108	4577	6937	21237	889.437	0	0.2644	0.1934	0.2155	0.3266
171	KY581684_MERS-related_1AB_polyprotein_21237	5616	4108	4576	6937	21237	889.829	0	0.2644	0.1934	0.2155	0.3266
172	KY994645_Porcine_hemagglutinating_encephalomyelitis_virus_orf1ab_polyprotein_21285	5761	3105	4749	7670	21285	2057.64	0	0.2707	0.1459	0.2231	0.3603
173	AY274119_SARS_replicase_1AB_21222	6034	4128	4521	6539	21222	764.147	0	0.2843	0.1945	0.213	0.3081
174	KY417152_Bat_SARS-like_coronavirus_non-structural_polyprotein_1ab_21222	6026	4138	4530	6528	21222	749.804	0	0.284	0.195	0.2135	0.3076
175	KY417151_Bat_SARS-like_coronavirus_non-structural_polyprotein_1ab_21222	6027	4154	4532	6509	21222	733.81	0	0.284	0.1957	0.2136	0.3067
176	KY417150_Bat_SARS-like_coronavirus_non-structural_polyprotein_1ab_21222	6030	4150	4543	6499	21222	728.664	0	0.2841	0.1956	0.2141	0.3062
177	KY417149_Bat_SARS-like_coronavirus_non-structural_polyprotein_1ab_21222	6035	4157	4527	6503	21222	733.445	0	0.2844	0.1959	0.2133	0.3064
178	KY417148_Bat_SARS-like_coronavirus_non-structural_polyprotein_1ab_21222	6032	4151	4528	6511	21222	738.556	0	0.2842	0.1956	0.2134	0.3068
179	KY417147_Bat_SARS-like_coronavirus_non-structural_polyprotein_1ab_21222	6029	4132	4537	6524	21222	749.39	0	0.2841	0.1947	0.2138	0.3074
180	KY417146_Bat_SARS-like_coronavirus_non-structural_polyprotein_1ab_21222	6028	4143	4532	6519	21222	743.435	0	0.284	0.1952	0.2136	0.3072
181	KY417145_Bat_SARS-like_coronavirus_non-structural_polyprotein_1ab_21222	6045	4143	4526	6508	21222	744.867	0	0.2848	0.1952	0.2133	0.3067
182	KY417144_Bat_SARS-like_coronavirus_non-structural_polyprotein_1ab_21222	6025	4162	4531	6504	21222	727.834	0	0.2839	0.1961	0.2135	0.3065
183	KY417143_Bat_SARS-like_coronavirus_non-structural_polyprotein_1ab_21222	6026	4167	4537	6492	21222	718.816	0	0.284	0.1964	0.2138	0.3059
184	KY417142_Bat_SARS-like_coronavirus_non-structural_polyprotein_1ab_21222	6030	4156	4525	6511	21222	736.719	0	0.2841	0.1958	0.2132	0.3068
185	MG912599_MERS-related_1AB_polyprotein_21237_MG912598_MERS-related_1AB_polyprotein_21237_MG366882_MERS-related_1AB_polyprotein_21237	5626	4093	4570	6948	21237	906.265	0	0.2649	0.1927	0.2152	0.3272
186	MF598722_MERS-related_1AB_polyprotein_21237	5616	4098	4575	6948	21237	901.417	0	0.2644	0.193	0.2154	0.3272
187	MF598721_MERS-related_1AB_polyprotein_21237	5616	4095	4575	6951	21237	904.641	0	0.2644	0.1928	0.2154	0.3273
188	MF598720_MERS-related_1AB_polyprotein_21237_MF598719_MERS-related_1AB_polyprotein_21237	5616	4096	4575	6950	21237	903.565	0	0.2644	0.1929	0.2154	0.3273
189	MF598716_MERS-related_1AB_polyprotein_21237	5618	4099	4576	6944	21237	898.45	0	0.2645	0.193	0.2155	0.327
190	MF598715_MERS-related_1AB_polyprotein_21237	5616	4095	4575	6951	21237	904.641	0	0.2644	0.1928	0.2154	0.3273
191	MF598714_MERS-related_1AB_polyprotein_21237	5620	4099	4571	6947	21237	901.918	0	0.2646	0.193	0.2152	0.3271
192	MF598712_MERS-related_1AB_polyprotein_21237	5620	4105	4574	6938	21237	892.82	0	0.2646	0.1933	0.2154	0.3267
193	MF598711_MERS-related_1AB_polyprotein_21237	5614	4097	4578	6948	21237	900.815	0	0.2643	0.1929	0.2156	0.3272
194	MF598710_MERS-related_1AB_polyprotein_21237	5615	4097	4576	6949	21237	902.099	0	0.2644	0.1929	0.2155	0.3272
195	MF598709_MERS-related_1AB_polyprotein_21237	5617	4100	4574	6946	21237	899.664	0	0.2645	0.1931	0.2154	0.3271
196	MF598708_MERS-related_1AB_polyprotein_21237_MF598707_MERS-related_1AB_polyprotein_21237	5619	4101	4573	6944	21237	898.486	0	0.2646	0.1931	0.2153	0.327
197	MF598705_MERS-related_1AB_polyprotein_21237	5617	4098	4574	6948	21237	901.809	0	0.2645	0.193	0.2154	0.3272
198	MF598713_MERS-related_1AB_polyprotein_21237_MF598706_MERS-related_1AB_polyprotein_21237_MF598704_MERS-related_1AB_polyprotein_21237_MF598703_MERS-related_1AB_polyprotein_21237	5615	4095	4576	6951	21237	904.249	0	0.2644	0.1928	0.2155	0.3273
199	MF598702_MERS-related_1AB_polyprotein_21237	5620	4107	4572	6938	21237	892.468	0	0.2646	0.1934	0.2153	0.3267
200	MF598701_MERS-related_1AB_polyprotein_21237	5619	4109	4572	6937	21237	890.833	0	0.2646	0.1935	0.2153	0.3266
201	MF598700_MERS-related_1AB_polyprotein_21237	5616	4106	4576	6939	21237	891.962	0	0.2644	0.1933	0.2155	0.3267
202	MF598699_MERS-related_1AB_polyprotein_21237	5616	4101	4577	6943	21237	896.415	0	0.2644	0.1931	0.2155	0.3269
203	MF598698_MERS-related_1AB_polyprotein_21237	5616	4107	4576	6938	21237	890.895	0	0.2644	0.1934	0.2155	0.3267
204	MF598697_MERS-related_1AB_polyprotein_21237	5615	4107	4576	6939	21237	891.393	0	0.2644	0.1934	0.2155	0.3267
205	MF598696_MERS-related_1AB_polyprotein_21237	5618	4102	4577	6940	21237	894.348	0	0.2645	0.1932	0.2155	0.3268
206	MF598695_MERS-related_1AB_polyprotein_21237	5616	4104	4576	6941	21237	894.097	0	0.2644	0.1932	0.2155	0.3268
207	MF598694_MERS-related_1AB_polyprotein_21237	5620	4106	4571	6940	21237	894.427	0	0.2646	0.1933	0.2152	0.3268
208	MF598689_MERS-related_1AB_polyprotein_21237	5618	4097	4578	6944	21237	898.811	0	0.2645	0.1929	0.2156	0.327
209	MF598688_MERS-related_1AB_polyprotein_21237	5623	4103	4572	6939	21237	895.249	0	0.2648	0.1932	0.2153	0.3267
210	MF598687_MERS-related_1AB_polyprotein_21237	5618	4102	4576	6941	21237	895.238	0	0.2645	0.1932	0.2155	0.3268
211	MF598686_MERS-related_1AB_polyprotein_21237	5617	4109	4575	6936	21237	889.155	0	0.2645	0.1935	0.2154	0.3266
212	MF598683_MERS-related_1AB_polyprotein_21237	5621	4108	4571	6937	21237	891.797	0	0.2647	0.1934	0.2152	0.3266
213	MF598682_MERS-related_1AB_polyprotein_21237	5618	4097	4575	6947	21237	901.488	0	0.2645	0.1929	0.2154	0.3271
214	MF598680_MERS-related_1AB_polyprotein_21237	5618	4106	4575	6938	21237	891.856	0	0.2645	0.1933	0.2154	0.3267
215	MF598679_MERS-related_1AB_polyprotein_21237	5617	4098	4577	6945	21237	899.13	0	0.2645	0.193	0.2155	0.327
216	MF598678_MERS-related_1AB_polyprotein_21237	5616	4099	4577	6945	21237	898.558	0	0.2644	0.193	0.2155	0.327
217	MF598676_MERS-related_1AB_polyprotein_21237	5618	4103	4575	6941	21237	895.06	0	0.2645	0.1932	0.2154	0.3268
218	MF598675_MERS-related_1AB_polyprotein_21237	5619	4104	4574	6940	21237	894.384	0	0.2646	0.1932	0.2154	0.3268
219	MF598674_MERS-related_1AB_polyprotein_21237	5617	4110	4577	6933	21237	886.314	0	0.2645	0.1935	0.2155	0.3265
220	MF598673_MERS-related_1AB_polyprotein_21237	5617	4100	4574	6946	21237	899.664	0	0.2645	0.1931	0.2154	0.3271
221	MF598681_MERS-related_1AB_polyprotein_21237_MF598672_MERS-related_1AB_polyprotein_21237	5618	4103	4578	6938	21237	892.389	0	0.2645	0.1932	0.2156	0.3267
222	MF598671_MERS-related_1AB_polyprotein_21237	5617	4098	4574	6948	21237	901.809	0	0.2645	0.193	0.2154	0.3272
223	MF598670_MERS-related_1AB_polyprotein_21237	5619	4097	4577	6944	21237	899.203	0	0.2646	0.1929	0.2155	0.327
224	MF598669_MERS-related_1AB_polyprotein_21237	5620	4103	4574	6940	21237	894.956	0	0.2646	0.1932	0.2154	0.3268
225	MF598668_MERS-related_1AB_polyprotein_21237	5618	4103	4575	6941	21237	895.06	0	0.2645	0.1932	0.2154	0.3268
226	MF598667_MERS-related_1AB_polyprotein_21237	5618	4105	4579	6935	21237	889.367	0	0.2645	0.1933	0.2156	0.3266
227	MF598665_MERS-related_1AB_polyprotein_21237	5619	4109	4575	6934	21237	888.163	0	0.2646	0.1935	0.2154	0.3265
228	MF598664_MERS-related_1AB_polyprotein_21237	5619	4105	4573	6940	21237	894.208	0	0.2646	0.1933	0.2153	0.3268
229	MF598663_MERS-related_1AB_polyprotein_21237	5614	4110	4578	6935	21237	886.917	0	0.2643	0.1935	0.2156	0.3266
230	MF598659_MERS-related_1AB_polyprotein_21237	5616	4094	4576	6951	21237	904.822	0	0.2644	0.1928	0.2155	0.3273
231	MF598658_MERS-related_1AB_polyprotein_21237	5617	4102	4577	6941	21237	894.846	0	0.2645	0.1932	0.2155	0.3268
232	MF598685_MERS-related_1AB_polyprotein_21237_MF598684_MERS-related_1AB_polyprotein_21237_MF598666_MERS-related_1AB_polyprotein_21237_MF598657_MERS-related_1AB_polyprotein_21237	5620	4107	4573	6937	21237	891.577	0	0.2646	0.1934	0.2153	0.3266
233	MF598656_MERS-related_1AB_polyprotein_21237	5615	4101	4579	6942	21237	895.134	0	0.2644	0.1931	0.2156	0.3269
234	MF598654_MERS-related_1AB_polyprotein_21237	5617	4106	4576	6938	21237	891.464	0	0.2645	0.1933	0.2155	0.3267
235	MF598653_MERS-related_1AB_polyprotein_21237	5614	4097	4580	6946	21237	899.031	0	0.2643	0.1929	0.2157	0.3271
236	MF598677_MERS-related_1AB_polyprotein_21237_MF598652_MERS-related_1AB_polyprotein_21237	5617	4100	4578	6942	21237	896.095	0	0.2645	0.1931	0.2156	0.3269
237	MF598651_MERS-related_1AB_polyprotein_21237	5618	4099	4573	6947	21237	901.129	0	0.2645	0.193	0.2153	0.3271
238	MF598650_MERS-related_1AB_polyprotein_21237	5617	4107	4579	6934	21237	887.732	0	0.2645	0.1934	0.2156	0.3265
239	MF598649_MERS-related_1AB_polyprotein_21237	5617	4101	4580	6939	21237	893.246	0	0.2645	0.1931	0.2157	0.3267
240	MF598648_MERS-related_1AB_polyprotein_21237	5619	4108	4574	6936	21237	890.117	0	0.2646	0.1934	0.2154	0.3266
241	MF598647_MERS-related_1AB_polyprotein_21237	5617	4102	4579	6939	21237	893.066	0	0.2645	0.1932	0.2156	0.3267
242	MF598646_MERS-related_1AB_polyprotein_21237	5619	4105	4573	6940	21237	894.208	0	0.2646	0.1933	0.2153	0.3268
243	MF598645_MERS-related_1AB_polyprotein_21237	5617	4102	4577	6941	21237	894.846	0	0.2645	0.1932	0.2155	0.3268
244	MF598644_MERS-related_1AB_polyprotein_21237	5617	4110	4576	6934	21237	887.202	0	0.2645	0.1935	0.2155	0.3265
245	MF598643_MERS-related_1AB_polyprotein_21237	5622	4106	4572	6937	21237	892.542	0	0.2647	0.1933	0.2153	0.3266
246	MF598641_MERS-related_1AB_polyprotein_21237	5615	4097	4578	6947	21237	900.313	0	0.2644	0.1929	0.2156	0.3271
247	MF598640_MERS-related_1AB_polyprotein_21237	5616	4099	4576	6946	21237	899.45	0	0.2644	0.193	0.2155	0.3271
248	MF598639_MERS-related_1AB_polyprotein_21237	5618	4100	4579	6940	21237	894.707	0	0.2645	0.1931	0.2156	0.3268
249	MF598638_MERS-related_1AB_polyprotein_21237	5613	4098	4580	6946	21237	898.46	0	0.2643	0.193	0.2157	0.3271
250	MF598637_MERS-related_1AB_polyprotein_21237	5618	4099	4578	6942	21237	896.667	0	0.2645	0.193	0.2156	0.3269
251	MF598636_MERS-related_1AB_polyprotein_21237	5617	4102	4579	6939	21237	893.066	0	0.2645	0.1932	0.2156	0.3267
252	MF598635_MERS-related_1AB_polyprotein_21237	5618	4101	4578	6940	21237	894.527	0	0.2645	0.1931	0.2156	0.3268
253	MF598632_MERS-related_1AB_polyprotein_21237	5620	4103	4577	6937	21237	892.285	0	0.2646	0.1932	0.2155	0.3266
254	MF598630_MERS-related_1AB_polyprotein_21237	5614	4099	4578	6946	21237	898.668	0	0.2643	0.193	0.2156	0.3271
255	MF598629_MERS-related_1AB_polyprotein_21237	5617	4099	4578	6943	21237	897.166	0	0.2645	0.193	0.2156	0.3269
256	MF598626_MERS-related_1AB_polyprotein_21237	5615	4097	4577	6948	21237	901.205	0	0.2644	0.1929	0.2155	0.3272
257	MF598625_MERS-related_1AB_polyprotein_21237	5621	4106	4572	6938	21237	893.038	0	0.2647	0.1933	0.2153	0.3267
258	MF598624_MERS-related_1AB_polyprotein_21237	5617	4107	4574	6939	21237	892.177	0	0.2645	0.1934	0.2154	0.3267
259	MF598623_MERS-related_1AB_polyprotein_21237	5618	4098	4576	6945	21237	899.522	0	0.2645	0.193	0.2155	0.327
260	MF598622_MERS-related_1AB_polyprotein_21237	5620	4108	4574	6935	21237	889.621	0	0.2646	0.1934	0.2154	0.3266
261	MF598621_MERS-related_1AB_polyprotein_21237	5618	4104	4576	6939	21237	893.101	0	0.2645	0.1932	0.2155	0.3267
262	MF598620_MERS-related_1AB_polyprotein_21237	5618	4110	4574	6935	21237	888.484	0	0.2645	0.1935	0.2154	0.3266
263	MF598619_MERS-related_1AB_polyprotein_21237	5615	4108	4577	6937	21237	889.437	0	0.2644	0.1934	0.2155	0.3266
264	MF598618_MERS-related_1AB_polyprotein_21237	5619	4104	4574	6940	21237	894.384	0	0.2646	0.1932	0.2154	0.3268
265	MF598617_MERS-related_1AB_polyprotein_21237	5620	4100	4571	6946	21237	900.846	0	0.2646	0.1931	0.2152	0.3271
266	MF598616_MERS-related_1AB_polyprotein_21237	5619	4106	4574	6938	21237	892.249	0	0.2646	0.1933	0.2154	0.3267
267	MF598615_MERS-related_1AB_polyprotein_21237	5618	4107	4575	6937	21237	890.79	0	0.2645	0.1934	0.2154	0.3266
268	MF598614_MERS-related_1AB_polyprotein_21237	5614	4099	4576	6948	21237	900.454	0	0.2643	0.193	0.2155	0.3272
269	MF598693_MERS-related_1AB_polyprotein_21237_MF598692_MERS-related_1AB_polyprotein_21237_MF598691_MERS-related_1AB_polyprotein_21237_MF598662_MERS-related_1AB_polyprotein_21237_MF598661_MERS-related_1AB_polyprotein_21237_MF598660_MERS-related_1AB_polyprotein_21237_MF598633_MERS-related_1AB_polyprotein_21237_MF598627_MERS-related_1AB_polyprotein_21237_MF598613_MERS-related_1AB_polyprotein_21237	5620	4106	4573	6938	21237	892.643	0	0.2646	0.1933	0.2153	0.3267
270	MF598612_MERS-related_1AB_polyprotein_21237	5621	4106	4572	6938	21237	893.038	0	0.2647	0.1933	0.2153	0.3267
271	MF598611_MERS-related_1AB_polyprotein_21237	5619	4110	4573	6935	21237	888.877	0	0.2646	0.1935	0.2153	0.3266
272	MF598610_MERS-related_1AB_polyprotein_21237	5614	4096	4577	6950	21237	902.783	0	0.2643	0.1929	0.2155	0.3273
273	MF598609_MERS-related_1AB_polyprotein_21237	5620	4107	4574	6936	21237	890.687	0	0.2646	0.1934	0.2154	0.3266
274	MF598608_MERS-related_1AB_polyprotein_21237	5618	4107	4575	6937	21237	890.79	0	0.2645	0.1934	0.2154	0.3266
275	MF598607_MERS-related_1AB_polyprotein_21237	5620	4105	4574	6938	21237	892.82	0	0.2646	0.1933	0.2154	0.3267
276	MF598606_MERS-related_1AB_polyprotein_21237	5620	4104	4573	6940	21237	894.778	0	0.2646	0.1932	0.2153	0.3268
277	MF598717_MERS-related_1AB_polyprotein_21237_MF598690_MERS-related_1AB_polyprotein_21237_MF598655_MERS-related_1AB_polyprotein_21237_MF598634_MERS-related_1AB_polyprotein_21237_MF598605_MERS-related_1AB_polyprotein_21237	5616	4096	4575	6950	21237	903.565	0	0.2644	0.1929	0.2154	0.3273
278	MF598604_MERS-related_1AB_polyprotein_21237	5618	4107	4575	6937	21237	890.79	0	0.2645	0.1934	0.2154	0.3266
279	MF598603_MERS-related_1AB_polyprotein_21237	5620	4108	4574	6935	21237	889.621	0	0.2646	0.1934	0.2154	0.3266
280	MF598602_MERS-related_1AB_polyprotein_21237	5620	4106	4573	6938	21237	892.643	0	0.2646	0.1933	0.2153	0.3267
281	MF598601_MERS-related_1AB_polyprotein_21237_MF598600_MERS-related_1AB_polyprotein_21237	5615	4096	4576	6950	21237	903.174	0	0.2644	0.1929	0.2155	0.3273
282	MF598599_MERS-related_1AB_polyprotein_21237	5616	4095	4575	6951	21237	904.641	0	0.2644	0.1928	0.2154	0.3273
283	MF598597_MERS-related_1AB_polyprotein_21237	5616	4095	4575	6951	21237	904.641	0	0.2644	0.1928	0.2154	0.3273
284	MF598595_MERS-related_1AB_polyprotein_21237	5620	4106	4573	6938	21237	892.643	0	0.2646	0.1933	0.2153	0.3267
285	MF598594_MERS-related_1AB_polyprotein_21237	5621	4106	4573	6937	21237	892.147	0	0.2647	0.1933	0.2153	0.3266
286	MG011359_MERS-related_ORF1ab_21237	5621	4099	4570	6947	21237	902.314	0	0.2647	0.193	0.2152	0.3271
287	MG011358_MERS-related_ORF1ab_21237	5618	4104	4576	6939	21237	893.101	0	0.2645	0.1932	0.2155	0.3267
288	MG011357_MERS-related_ORF1ab_21237	5628	4097	4567	6945	21237	903.661	0	0.265	0.1929	0.215	0.327
289	MG011354_MERS-related_ORF1ab_21237	5622	4105	4571	6939	21237	894.501	0	0.2647	0.1933	0.2152	0.3267
290	MG011353_MERS-related_ORF1ab_21237	5623	4102	4571	6941	21237	897.21	0	0.2648	0.1932	0.2152	0.3268
291	MG011352_MERS-related_ORF1ab_21237	5624	4103	4571	6939	21237	895.645	0	0.2648	0.1932	0.2152	0.3267
292	MG011351_MERS-related_ORF1ab_21237	5621	4101	4571	6944	21237	899.275	0	0.2647	0.1931	0.2152	0.327
293	MG011345_MERS-related_ORF1ab_21237	5622	4095	4575	6945	21237	901.637	0	0.2647	0.1928	0.2154	0.327
294	MG011342_MERS-related_ORF1ab_21237	5618	4094	4573	6952	21237	906.503	0	0.2645	0.1928	0.2153	0.3274
295	MF618252_Murine_hepatitis_virus_ORF1ab_polyprotein_21537	5461	3736	5274	7066	21537	1033.21	0	0.2536	0.1735	0.2449	0.3281
296	KY014282_Human_coronavirus_OC43_ORF1ab_polyprotein_21288	5795	3050	4714	7729	21288	2170.05	0	0.2722	0.1433	0.2214	0.3631
297	KY014281_Human_coronavirus_OC43_ORF1ab_polyprotein_21288	5801	3053	4710	7724	21288	2164.97	0	0.2725	0.1434	0.2213	0.3628
298	MF374984_Human_coronavirus_OC43_replicase_polyprotein_1ab_21288	5806	3058	4693	7731	21288	2171.9	0	0.2727	0.1436	0.2205	0.3632
299	MG011362_MERS-related_ORF1ab_21237	5621	4100	4568	6948	21237	903.033	0	0.2647	0.1931	0.2151	0.3272
300	MG011360_MERS-related_ORF1ab_21237	5620	4099	4569	6949	21237	903.71	0	0.2646	0.193	0.2151	0.3272
301	MG011349_MERS-related_ORF1ab_21237	5623	4107	4567	6940	21237	895.442	0	0.2648	0.1934	0.215	0.3268
302	MG011348_MERS-related_ORF1ab_21237	5622	4106	4567	6942	21237	897.006	0	0.2647	0.1933	0.215	0.3269
303	MG011347_MERS-related_ORF1ab_21237	5622	4101	4574	6940	21237	896.1	0	0.2647	0.1931	0.2154	0.3268
304	MG011346_MERS-related_ORF1ab_21237	5622	4098	4572	6945	21237	901.098	0	0.2647	0.193	0.2153	0.327
305	MG011343_MERS-related_ORF1ab_21237	5625	4102	4571	6939	21237	896.219	0	0.2649	0.1932	0.2152	0.3267
306	MG011341_MERS-related_ORF1ab_21237	5624	4103	4571	6939	21237	895.645	0	0.2648	0.1932	0.2152	0.3267
307	KT225476_MERS-related_ORF1ab_21237	5617	4109	4572	6939	21237	891.827	0	0.2645	0.1935	0.2153	0.3267
308	KT326819_MERS-related_ORF1ab_21237	5618	4103	4576	6940	21237	894.169	0	0.2645	0.1932	0.2155	0.3268
309	KJ473822_BtTp-BetaCoV/GX2012_ORF1ab_polyprotein_21384	5940	3454	4555	7435	21384	1668.93	0	0.2778	0.1615	0.213	0.3477
310	KJ473820_BtPa-BetaCoV/GD2013_ORF1ab_polyprotein_21549	5713	4480	4798	6558	21549	491.361	0	0.2651	0.2079	0.2227	0.3043
311	KJ473816_BtRs-BetaCoV/YN2013_ORF1ab_polyprotein_21222	6025	4149	4530	6518	21222	740.124	0	0.2839	0.1955	0.2135	0.3071
312	KJ473815_BtRs-BetaCoV/GX2013_ORF1ab_polyprotein_21216	6057	4124	4514	6521	21216	766.327	0	0.2855	0.1944	0.2128	0.3074
313	KJ473814_BtRs-BetaCoV/HuB2013_ORF1ab_polyprotein_21213	5993	4217	4556	6447	21213	664.166	0	0.2825	0.1988	0.2148	0.3039
314	KJ473813_BtRf-BetaCoV/SX2013_ORF1ab_polyprotein_21207	6035	4169	4522	6481	21207	720.407	0	0.2846	0.1966	0.2132	0.3056
315	KJ473812_BtRf-BetaCoV/HeB2013_ORF1ab_polyprotein_21207	6031	4174	4528	6474	21207	712.309	0	0.2844	0.1968	0.2135	0.3053
316	KJ473811_BtRf-BetaCoV/JL2012_ORF1ab_polyprotein_21207	6036	4156	4515	6500	21207	736.859	0	0.2846	0.196	0.2129	0.3065
317	KJ473821_BtVs-BetaCoV/SC2013_ORF1ab_polyprotein_21540	5457	4174	4921	6988	21540	790.457	0	0.2533	0.1938	0.2285	0.3244
318	KY983585_Human_coronavirus_OC43_replicase_polyprotein_1ab_21288	5806	3059	4692	7731	21288	2171.29	0	0.2727	0.1437	0.2204	0.3632
319	KY983583_Human_coronavirus_OC43_replicase_polyprotein_1ab_21288	5808	3057	4690	7733	21288	2175.64	0	0.2728	0.1436	0.2203	0.3633
320	KY967360_Human_coronavirus_OC43_replicase_polyprotein_1ab_21288	5796	3039	4713	7740	21288	2189.85	0	0.2723	0.1428	0.2214	0.3636
321	KY967358_Human_coronavirus_OC43_replicase_polyprotein_1ab_21288	5807	3054	4692	7735	21288	2179.35	0	0.2728	0.1435	0.2204	0.3634
322	KX154691_MERS-related_ORF1ab_21237	5622	4105	4569	6941	21237	896.286	0	0.2647	0.1933	0.2151	0.3268
323	KX154690_MERS-related_ORF1ab_21237	5621	4098	4576	6942	21237	898.026	0	0.2647	0.193	0.2155	0.3269
324	KX154689_MERS-related_ORF1ab_21237	5622	4108	4568	6939	21237	893.978	0	0.2647	0.1934	0.2151	0.3267
325	KX154687_MERS-related_ORF1ab_21237	5617	4097	4575	6948	21237	901.989	0	0.2645	0.1929	0.2154	0.3272
326	KX154693_MERS-related_ORF1ab_21237_KX154692_MERS-related_ORF1ab_21237_KX154686_MERS-related_ORF1ab_21237	5620	4102	4572	6943	21237	897.809	0	0.2646	0.1932	0.2153	0.3269
327	KX154688_MERS-related_ORF1ab_21237_KX154685_MERS-related_ORF1ab_21237	5622	4099	4572	6944	21237	900.026	0	0.2647	0.193	0.2153	0.327
328	KY554975_Human_coronavirus_OC43_replicase_polyprotein_1ab_21288_KY554974_Human_coronavirus_OC43_replicase_polyprotein_1ab_21288	5805	3052	4696	7735	21288	2179.75	0	0.2727	0.1434	0.2206	0.3634
329	KY419112_Porcine_hemagglutinating_encephalomyelitis_virus_replicase_polyprotein_21285	5766	3104	4731	7684	21285	2075.64	0	0.2709	0.1458	0.2223	0.361
330	KY419110_Porcine_hemagglutinating_encephalomyelitis_virus_replicase_polyprotein_21285	5765	3104	4730	7686	21285	2077.47	0	0.2708	0.1458	0.2222	0.3611
331	KY419111_Porcine_hemagglutinating_encephalomyelitis_virus_replicase_polyprotein_21288_KY419109_Porcine_hemagglutinating_encephalomyelitis_virus_replicase_polyprotein_21288_KY419107_Porcine_hemagglutinating_encephalomyelitis_virus_replicase_polyprotein_21288	5752	3114	4744	7678	21288	2056.55	0	0.2702	0.1463	0.2228	0.3607
332	KY419105_Porcine_hemagglutinating_encephalomyelitis_virus_replicase_polyprotein_21285	5764	3103	4732	7686	21285	2077.69	0	0.2708	0.1458	0.2223	0.3611
333	KY419104_Porcine_hemagglutinating_encephalomyelitis_virus_replicase_polyprotein_21285	5765	3104	4731	7685	21285	2076.36	0	0.2708	0.1458	0.2223	0.3611
334	KY419103_Porcine_hemagglutinating_encephalomyelitis_virus_replicase_polyprotein_21288	5748	3112	4742	7686	21288	2065.1	0	0.27	0.1462	0.2228	0.361
335	KX982264_Bovine_coronavirus_Orf1ab_21276	5744	3062	4762	7708	21276	2123	0	0.27	0.1439	0.2238	0.3623
336	KY674920_Human_coronavirus_OC43_replicase_polyprotein_1ab_21288	5806	3052	4695	7735	21288	2180.17	0	0.2727	0.1434	0.2205	0.3634
337	KY554973_Human_coronavirus_OC43_replicase_polyprotein_1ab_21288_KY554972_Human_coronavirus_OC43_replicase_polyprotein_1ab_21288_KY674918_Human_coronavirus_OC43_replicase_polyprotein_1ab_21288_KY674917_Human_coronavirus_OC43_replicase_polyprotein_1ab_21288	5803	3049	4698	7738	21288	2184.2	0	0.2726	0.1432	0.2207	0.3635
338	KY684759_Human_coronavirus_OC43_Pp1ab_21288	5807	3057	4690	7734	21288	2176.37	0	0.2728	0.1436	0.2203	0.3633
339	KX432213_Canine_respiratory_coronavirus_orf1ab_polyprotein_21285	5766	2986	4752	7781	21285	2259.92	0	0.2709	0.1403	0.2233	0.3656
340	KX538979_Human_coronavirus_OC43_replicase_polyprotein_1ab_21288	5806	3051	4696	7735	21288	2180.79	0	0.2727	0.1433	0.2206	0.3634
341	KX538978_Human_coronavirus_OC43_replicase_polyprotein_1ab_21288	5808	3052	4694	7734	21288	2179.86	0	0.2728	0.1434	0.2205	0.3633
342	KX538977_Human_coronavirus_OC43_replicase_polyprotein_1ab_21288	5808	3052	4695	7733	21288	2178.72	0	0.2728	0.1434	0.2205	0.3633
343	KX538976_Human_coronavirus_OC43_replicase_polyprotein_1ab_21288	5805	3054	4696	7733	21288	2176.23	0	0.2727	0.1435	0.2206	0.3633
344	KX538975_Human_coronavirus_OC43_replicase_polyprotein_1ab_21288	5807	3054	4693	7734	21288	2178.21	0	0.2728	0.1435	0.2205	0.3633
345	KX538974_Human_coronavirus_OC43_replicase_polyprotein_1ab_21288	5807	3053	4693	7735	21288	2179.97	0	0.2728	0.1434	0.2205	0.3634
346	KX538973_Human_coronavirus_OC43_replicase_polyprotein_1ab_21288	5806	3054	4695	7733	21288	2176.65	0	0.2727	0.1435	0.2205	0.3633
347	KX538972_Human_coronavirus_OC43_replicase_polyprotein_1ab_21288	5804	3054	4696	7734	21288	2176.96	0	0.2726	0.1435	0.2206	0.3633
348	KX538971_Human_coronavirus_OC43_replicase_polyprotein_1ab_21288	5806	3054	4695	7733	21288	2176.65	0	0.2727	0.1435	0.2205	0.3633
349	KX538970_Human_coronavirus_OC43_replicase_polyprotein_1ab_21288	5806	3052	4694	7736	21288	2181.31	0	0.2727	0.1434	0.2205	0.3634
350	KX538969_Human_coronavirus_OC43_replicase_polyprotein_1ab_21288	5808	3051	4695	7734	21288	2180.48	0	0.2728	0.1433	0.2205	0.3633
351	KX538968_Human_coronavirus_OC43_replicase_polyprotein_1ab_21288	5806	3053	4695	7734	21288	2178.41	0	0.2727	0.1434	0.2205	0.3633
352	KX538967_Human_coronavirus_OC43_replicase_polyprotein_1ab_21288	5807	3053	4695	7733	21288	2177.68	0	0.2728	0.1434	0.2205	0.3633
353	KX538966_Human_coronavirus_OC43_replicase_polyprotein_1ab_21288	5805	3054	4696	7733	21288	2176.23	0	0.2727	0.1435	0.2206	0.3633
354	KX538965_Human_coronavirus_OC43_replicase_polyprotein_1ab_21288	5805	3056	4695	7732	21288	2173.86	0	0.2727	0.1436	0.2205	0.3632
355	KX538964_Human_coronavirus_OC43_replicase_polyprotein_1ab_21288	5805	3053	4695	7735	21288	2179.13	0	0.2727	0.1434	0.2205	0.3634
356	KY369907_Human_coronavirus_OC43_Pp1ab_21288	5805	3056	4693	7734	21288	2176.14	0	0.2727	0.1436	0.2205	0.3633
357	KY369906_Human_coronavirus_OC43_Pp1ab_21288	5807	3057	4691	7733	21288	2175.22	0	0.2728	0.1436	0.2204	0.3633
358	KY369905_Human_coronavirus_OC43_Pp1ab_21288	5806	3056	4693	7733	21288	2175.42	0	0.2727	0.1436	0.2205	0.3633
359	KX108946_MERS-related_replicase_polyprotein_21237	5620	4103	4573	6941	21237	895.847	0	0.2646	0.1932	0.2153	0.3268
360	KX108945_MERS-related_replicase_polyprotein_21237	5623	4110	4569	6935	21237	890.46	0	0.2648	0.1935	0.2151	0.3266
361	KX108944_MERS-related_replicase_polyprotein_21237	5617	4095	4574	6951	21237	905.033	0	0.2645	0.1928	0.2154	0.3273
362	KX108943_MERS-related_replicase_polyprotein_21237	5618	4108	4581	6930	21237	884.401	0	0.2645	0.1934	0.2157	0.3263
363	KX108942_MERS-related_replicase_polyprotein_21237	5618	4103	4574	6942	21237	895.952	0	0.2645	0.1932	0.2154	0.3269
364	KX108941_MERS-related_replicase_polyprotein_21237	5618	4105	4571	6943	21237	896.491	0	0.2645	0.1933	0.2152	0.3269
365	KX108940_MERS-related_replicase_polyprotein_21237	5619	4103	4573	6942	21237	896.345	0	0.2646	0.1932	0.2153	0.3269
366	KX108939_MERS-related_replicase_polyprotein_21237	5619	4105	4572	6941	21237	895.1	0	0.2646	0.1933	0.2153	0.3268
367	KX108938_MERS-related_replicase_polyprotein_21237	5618	4105	4573	6941	21237	894.706	0	0.2645	0.1933	0.2153	0.3268
368	KX108937_MERS-related_replicase_polyprotein_21237	5617	4102	4575	6943	21237	896.628	0	0.2645	0.1932	0.2154	0.3269
369	KF294457_Bat_SARS-like_coronavirus_orf1ab_polyprotein_21192	6008	4086	4550	6548	21192	772.942	0	0.2835	0.1928	0.2147	0.309
370	LC061274_Equine_coronavirus_ORF1ab_polyprotein_21354	5777	3072	4773	7732	21354	2131.3	0	0.2705	0.1439	0.2235	0.3621
371	LC061273_Equine_coronavirus_ORF1ab_polyprotein_21354	5777	3071	4773	7733	21354	2133.05	0	0.2705	0.1438	0.2235	0.3621
372	LC061272_Equine_coronavirus_ORF1ab_polyprotein_21363	5785	3089	4780	7709	21363	2095.36	0	0.2708	0.1446	0.2238	0.3609
373	KT861627_MERS-related_ORF1ab_21237	5616	4108	4577	6936	21237	888.94	0	0.2644	0.1934	0.2155	0.3266
374	KT877351_MERS-related_ORF1ab_21237	5617	4103	4575	6942	21237	895.559	0	0.2645	0.1932	0.2154	0.3269
375	KU710265_MERS-related_ORF1ab_21237_KU710264_MERS-related_ORF1ab_21237	5619	4097	4574	6947	21237	901.881	0	0.2646	0.1929	0.2154	0.3271
376	AY338175_SARS_coronavirus_Taiwan_TC2_nonstructural_polyprotein_pp1ab_21222	6033	4126	4522	6541	21222	765.396	0	0.2843	0.1944	0.2131	0.3082
377	AY348314_SARS_coronavirus_Taiwan_TC3_nonstructural_polyprotein_pp1ab_21222_AY338174_SARS_coronavirus_Taiwan_TC1_nonstructural_polyprotein_pp1ab_21222	6033	4129	4522	6538	21222	762.668	0	0.2843	0.1946	0.2131	0.3081
378	AY278741_SARS_coronavirus_Urbani_nonstructural_polyprotein_pp1ab_21222	6033	4127	4522	6540	21222	764.486	0	0.2843	0.1945	0.2131	0.3082
379	MG757594_MERS-related_ORF1ab_21237_MG520076_MERS-related_ORF1ab_21237_MG520075_MERS-related_ORF1ab_21237_MG546331_MERS-related_1AB_polyprotein_21237_MG546330_MERS-related_1AB_polyprotein_21237_KU851864_MERS-related_ORF1ab_21237	5616	4105	4577	6939	21237	892.139	0	0.2644	0.1933	0.2155	0.3267
380	KU851863_MERS-related_ORF1ab_21237	5618	4102	4575	6942	21237	896.129	0	0.2645	0.1932	0.2154	0.3269
381	KU851862_MERS-related_ORF1ab_21237	5616	4105	4577	6939	21237	892.139	0	0.2644	0.1933	0.2155	0.3267
382	MG757599_MERS-related_ORF1ab_21237_MG757595_MERS-related_ORF1ab_21237_KU851861_MERS-related_ORF1ab_21237	5616	4106	4577	6938	21237	891.072	0	0.2644	0.1933	0.2155	0.3267
383	KU851860_MERS-related_ORF1ab_21237	5621	4105	4572	6939	21237	894.105	0	0.2647	0.1933	0.2153	0.3267
384	KU558923_Betacoronavirus_1_replicase_polyprotein_21285	5757	3044	4758	7726	21285	2156.6	0	0.2705	0.143	0.2235	0.363
385	KU558922_Betacoronavirus_1_replicase_polyprotein_21285	5762	3068	4748	7707	21285	2122.02	0	0.2707	0.1441	0.2231	0.3621
386	KX034099_MERS-related_polyprotein_orf1ab_21237	5618	4102	4574	6943	21237	897.021	0	0.2645	0.1932	0.2154	0.3269
387	MK796425_MERS-related_orf1ab_21237_KX034097_MERS-related_polyprotein_orf1ab_21237_KX034095_MERS-related_polyprotein_orf1ab_21237_KX034094_MERS-related_polyprotein_orf1ab_21237	5619	4104	4574	6940	21237	894.384	0	0.2646	0.1932	0.2154	0.3268
388	KP209313_MERS-related_ORF1ab_21237	5616	4105	4578	6938	21237	891.25	0	0.2644	0.1933	0.2156	0.3267
389	KP209312_MERS-related_ORF1ab_21237	5617	4105	4576	6939	21237	892.531	0	0.2645	0.1933	0.2155	0.3267
390	KP209310_MERS-related_ORF1ab_21237	5617	4108	4576	6936	21237	889.331	0	0.2645	0.1934	0.2155	0.3266
391	KY581691_MERS-related_1AB_polyprotein_21237_KP209311_MERS-related_ORF1ab_21237_KP209309_MERS-related_ORF1ab_21237	5617	4105	4577	6938	21237	891.641	0	0.2645	0.1933	0.2155	0.3267
392	KP209308_MERS-related_ORF1ab_21237	5616	4107	4578	6936	21237	889.117	0	0.2644	0.1934	0.2156	0.3266
393	KP209307_MERS-related_ORF1ab_21237	5617	4106	4577	6937	21237	890.574	0	0.2645	0.1933	0.2155	0.3266
394	DQ022305_Bat_SARS_coronavirus_HKU3-1_orf1ab_polyprotein_21204_DQ084200_Bat_SARS_coronavirus_HKU3-3_orf1ab_polyprotein_21204	5965	4147	4587	6505	21204	704.023	0	0.2813	0.1956	0.2163	0.3068
395	DQ084199_Bat_SARS_coronavirus_HKU3-2_orf1ab_polyprotein_21204	5962	4145	4590	6507	21204	704.247	0	0.2812	0.1955	0.2165	0.3069
396	AF391542_Bovine_coronavirus_replicase_21285	5755	3064	4762	7704	21285	2118.59	0	0.2704	0.144	0.2237	0.3619
397	AF391541_Bovine_coronavirus_replicase_21285	5757	3071	4761	7696	21285	2106.05	0	0.2705	0.1443	0.2237	0.3616
398	KT026456_MERS-related_ORF1ab_21234	5615	4108	4576	6935	21234	888.613	0	0.2644	0.1935	0.2155	0.3266
399	KT026454_MERS-related_ORF1ab_21237	5617	4108	4576	6936	21237	889.331	0	0.2645	0.1934	0.2155	0.3266
400	KT026455_MERS-related_ORF1ab_21237_KT026453_MERS-related_ORF1ab_21237	5621	4105	4573	6938	21237	893.214	0	0.2647	0.1933	0.2153	0.3267
401	KT779556_Human_coronavirus_HKU1_orf1ab_polyprotein_21516	6088	2585	4279	8564	21516	3655.58	0	0.283	0.1201	0.1989	0.398
402	KT779555_Human_coronavirus_HKU1_orf1ab_polyprotein_21516	6088	2583	4279	8566	21516	3660.02	0	0.283	0.1201	0.1989	0.3981
403	KT374057_MERS-related_ORF1ab_21237_KT374056_MERS-related_ORF1ab_21237	5618	4104	4575	6940	21237	893.991	0	0.2645	0.1932	0.2154	0.3268
404	KU308549_MERS-related_ORF1ab_21237_KT374055_MERS-related_ORF1ab_21237_KT374054_MERS-related_ORF1ab_21237	5618	4103	4575	6941	21237	895.06	0	0.2645	0.1932	0.2154	0.3268
405	KT374053_MERS-related_ORF1ab_21237	5620	4103	4573	6941	21237	895.847	0	0.2646	0.1932	0.2153	0.3268
406	KX034100_MERS-related_polyprotein_orf1ab_21237_KX034098_MERS-related_polyprotein_orf1ab_21237_KX034096_MERS-related_polyprotein_orf1ab_21237_KT374052_MERS-related_ORF1ab_21237	5619	4103	4574	6941	21237	895.453	0	0.2646	0.1932	0.2154	0.3268
407	KT374051_MERS-related_ORF1ab_21237_KT374050_MERS-related_ORF1ab_21237	5620	4103	4573	6941	21237	895.847	0	0.2646	0.1932	0.2153	0.3268
408	KU131570_Human_coronavirus_OC43_replicase_polyprotein_21288	5797	3037	4713	7741	21288	2192.65	0	0.2723	0.1427	0.2214	0.3636
409	KT806055_MERS-related_ORF1ab_21237	5619	4096	4575	6947	21237	902.061	0	0.2646	0.1929	0.2154	0.3271
410	KT806054_MERS-related_ORF1ab_21237	5619	4107	4573	6938	21237	892.073	0	0.2646	0.1934	0.2153	0.3267
411	KT806053_MERS-related_ORF1ab_21237	5620	4103	4574	6940	21237	894.956	0	0.2646	0.1932	0.2154	0.3268
412	KT806052_MERS-related_ORF1ab_21237	5620	4105	4572	6940	21237	894.602	0	0.2646	0.1933	0.2153	0.3268
413	KT806051_MERS-related_ORF1ab_21237	5620	4101	4571	6945	21237	899.774	0	0.2646	0.1931	0.2152	0.327
414	KT806049_MERS-related_ORF1ab_21237	5622	4105	4571	6939	21237	894.501	0	0.2647	0.1933	0.2152	0.3267
415	KT806048_MERS-related_ORF1ab_21237	5617	4106	4576	6938	21237	891.464	0	0.2645	0.1933	0.2155	0.3267
416	KT806047_MERS-related_ORF1ab_21237	5620	4107	4572	6938	21237	892.468	0	0.2646	0.1934	0.2153	0.3267
417	KT806044_MERS-related_ORF1ab_21237	5619	4106	4573	6939	21237	893.14	0	0.2646	0.1933	0.2153	0.3267
418	KT444582_SARS-like_coronavirus_WIV16_non-structural_polyprotein_1ab_21222	6030	4149	4541	6502	21222	731.027	0	0.2841	0.1955	0.214	0.3064
419	KU242424_MERS-related_replicase_polyprotein_21237	5619	4106	4574	6938	21237	892.249	0	0.2646	0.1933	0.2154	0.3267
420	KU242423_MERS-related_replicase_polyprotein_21237	5619	4105	4574	6939	21237	893.317	0	0.2646	0.1933	0.2154	0.3267
421	KT368890_MERS-related_polyprotein_ORF1ab_21237	5619	4100	4572	6946	21237	900.451	0	0.2646	0.1931	0.2153	0.3271
422	KT368889_MERS-related_polyprotein_ORF1ab_21237	5623	4103	4571	6940	21237	896.141	0	0.2648	0.1932	0.2152	0.3268
423	KT368887_MERS-related_polyprotein_ORF1ab_21231	5615	4099	4575	6942	21231	897.4	0	0.2645	0.1931	0.2155	0.327
424	KT368886_MERS-related_polyprotein_ORF1ab_21237_KT368885_MERS-related_polyprotein_ORF1ab_21237_KT368884_MERS-related_polyprotein_ORF1ab_21237	5621	4108	4572	6936	21237	890.906	0	0.2647	0.1934	0.2153	0.3266
425	KT368883_MERS-related_polyprotein_ORF1ab_21237_KT368882_MERS-related_polyprotein_ORF1ab_21237_KT368881_MERS-related_polyprotein_ORF1ab_21237_KT368880_MERS-related_polyprotein_ORF1ab_21237	5622	4107	4571	6937	21237	892.367	0	0.2647	0.1934	0.2152	0.3266
426	KT368879_MERS-related_polyprotein_ORF1ab_21237	5618	4105	4577	6937	21237	891.144	0	0.2645	0.1933	0.2155	0.3266
427	KT368878_MERS-related_polyprotein_ORF1ab_21237	5620	4104	4572	6941	21237	895.671	0	0.2646	0.1932	0.2153	0.3268
428	KT368877_MERS-related_polyprotein_ORF1ab_21237_KT368876_MERS-related_polyprotein_ORF1ab_21237	5618	4106	4576	6937	21237	890.966	0	0.2645	0.1933	0.2155	0.3266
429	KT368875_MERS-related_polyprotein_ORF1ab_21237	5615	4098	4577	6947	21237	900.132	0	0.2644	0.193	0.2155	0.3271
430	KT368873_MERS-related_polyprotein_ORF1ab_21237	5620	4108	4573	6936	21237	890.511	0	0.2646	0.1934	0.2153	0.3266
431	KT368872_MERS-related_polyprotein_ORF1ab_21237	5621	4107	4572	6937	21237	891.972	0	0.2647	0.1934	0.2153	0.3266
432	KT368871_MERS-related_polyprotein_ORF1ab_21237	5618	4106	4575	6938	21237	891.856	0	0.2645	0.1933	0.2154	0.3267
433	KT368870_MERS-related_polyprotein_ORF1ab_21237	5620	4105	4573	6939	21237	893.711	0	0.2646	0.1933	0.2153	0.3267
434	KT368869_MERS-related_polyprotein_ORF1ab_21237	5618	4105	4578	6936	21237	890.255	0	0.2645	0.1933	0.2156	0.3266
435	KT368868_MERS-related_polyprotein_ORF1ab_21237	5617	4106	4577	6937	21237	890.574	0	0.2645	0.1933	0.2155	0.3266
436	KT368867_MERS-related_polyprotein_ORF1ab_21237_KT368866_MERS-related_polyprotein_ORF1ab_21237	5619	4096	4575	6947	21237	902.061	0	0.2646	0.1929	0.2154	0.3271
437	KT368865_MERS-related_polyprotein_ORF1ab_21237_KT368864_MERS-related_polyprotein_ORF1ab_21237_KT368863_MERS-related_polyprotein_ORF1ab_21237_KT368862_MERS-related_polyprotein_ORF1ab_21237	5622	4105	4569	6941	21237	896.286	0	0.2647	0.1933	0.2151	0.3268
438	KT368860_MERS-related_polyprotein_ORF1ab_21237_KT368861_MERS-related_polyprotein_ORF1ab_21237_KT368859_MERS-related_polyprotein_ORF1ab_21237_KT368858_MERS-related_polyprotein_ORF1ab_21237	5622	4104	4570	6941	21237	896.462	0	0.2647	0.1932	0.2152	0.3268
439	KT368855_MERS-related_polyprotein_ORF1ab_21237	5618	4097	4574	6948	21237	902.382	0	0.2645	0.1929	0.2154	0.3272
440	KT368852_MERS-related_polyprotein_ORF1ab_21237	5619	4098	4574	6946	21237	900.808	0	0.2646	0.193	0.2154	0.3271
441	KT368851_MERS-related_polyprotein_ORF1ab_21237	5616	4097	4577	6947	21237	900.704	0	0.2644	0.1929	0.2155	0.3271
442	KT368854_MERS-related_polyprotein_ORF1ab_21237_KT368850_MERS-related_polyprotein_ORF1ab_21237_KT368849_MERS-related_polyprotein_ORF1ab_21237	5616	4098	4577	6946	21237	899.63	0	0.2644	0.193	0.2155	0.3271
443	KT368848_MERS-related_polyprotein_ORF1ab_21237_KT368846_MERS-related_polyprotein_ORF1ab_21237_KT368841_MERS-related_polyprotein_ORF1ab_21237_KT368840_MERS-related_polyprotein_ORF1ab_21237_KT368839_MERS-related_polyprotein_ORF1ab_21237_KT368838_MERS-related_polyprotein_ORF1ab_21237_KT368837_MERS-related_polyprotein_ORF1ab_21237_KT368836_MERS-related_polyprotein_ORF1ab_21237_KT368835_MERS-related_p…	5621	4105	4571	6940	21237	894.997	0	0.2647	0.1933	0.2152	0.3268
444	KT368833_MERS-related_polyprotein_ORF1ab_21237	5621	4104	4572	6940	21237	895.173	0	0.2647	0.1932	0.2153	0.3268
445	KT368831_MERS-related_polyprotein_ORF1ab_21237	5611	4101	4578	6947	21237	898.031	0	0.2642	0.1931	0.2156	0.3271
446	KT368832_MERS-related_polyprotein_ORF1ab_21237_KT368830_MERS-related_polyprotein_ORF1ab_21237_KT368829_MERS-related_polyprotein_ORF1ab_21237	5614	4100	4578	6945	21237	897.596	0	0.2643	0.1931	0.2156	0.327
447	KT368845_MERS-related_polyprotein_ORF1ab_21237_KT368844_MERS-related_polyprotein_ORF1ab_21237_KT368843_MERS-related_polyprotein_ORF1ab_21237_KT368828_MERS-related_polyprotein_ORF1ab_21237	5617	4098	4575	6947	21237	900.915	0	0.2645	0.193	0.2154	0.3271
448	KT368857_MERS-related_polyprotein_ORF1ab_21237_KT368856_MERS-related_polyprotein_ORF1ab_21237_KT368827_MERS-related_polyprotein_ORF1ab_21237	5618	4098	4574	6947	21237	901.308	0	0.2645	0.193	0.2154	0.3271
449	KT368826_MERS-related_polyprotein_ORF1ab_21237	5618	4108	4574	6937	21237	890.614	0	0.2645	0.1934	0.2154	0.3266
450	KT368825_MERS-related_polyprotein_ORF1ab_21237	5622	4095	4568	6952	21237	907.905	0	0.2647	0.1928	0.2151	0.3274
451	KT368824_MERS-related_polyprotein_ORF1ab_21237	5621	4104	4572	6940	21237	895.173	0	0.2647	0.1932	0.2153	0.3268
452	KT751244_MERS-related_replicase_polyprotein_21237	5616	4097	4575	6949	21237	902.491	0	0.2644	0.1929	0.2154	0.3272
453	KT121581_MERS-related_ORF1ab_21237	5616	4105	4579	6937	21237	890.361	0	0.2644	0.1933	0.2156	0.3266
454	KT121579_MERS-related_ORF1ab_21237	5616	4103	4579	6939	21237	892.496	0	0.2644	0.1932	0.2156	0.3267
455	KT121577_MERS-related_ORF1ab_21237	5616	4105	4579	6937	21237	890.361	0	0.2644	0.1933	0.2156	0.3266
456	KT121576_MERS-related_ORF1ab_21237	5616	4103	4579	6939	21237	892.496	0	0.2644	0.1932	0.2156	0.3267
457	KT121580_MERS-related_ORF1ab_21237_KT121575_MERS-related_ORF1ab_21237_KT121574_MERS-related_ORF1ab_21237_KT121573_MERS-related_ORF1ab_21237_KT121572_MERS-related_ORF1ab_21237	5616	4104	4579	6938	21237	891.428	0	0.2644	0.1932	0.2156	0.3267
458	KM027262_MERS-related_orf1ab_21237	5614	4105	4579	6939	21237	891.358	0	0.2643	0.1933	0.2156	0.3267
459	KM027260_MERS-related_orf1ab_21237	5617	4104	4576	6940	21237	893.599	0	0.2645	0.1932	0.2155	0.3268
460	KM027259_MERS-related_orf1ab_21237	5618	4104	4575	6940	21237	893.991	0	0.2645	0.1932	0.2154	0.3268
461	KM027258_MERS-related_orf1ab_21237	5616	4105	4576	6940	21237	893.029	0	0.2644	0.1933	0.2155	0.3268
462	MK039552_MERS-related_1AB_polyprotein_21237_KY581693_MERS-related_1AB_polyprotein_21237_KM027257_MERS-related_orf1ab_21237	5617	4101	4576	6943	21237	896.807	0	0.2645	0.1931	0.2155	0.3269
463	KM027261_MERS-related_orf1ab_21237_KM027255_MERS-related_orf1ab_21237	5618	4104	4575	6940	21237	893.991	0	0.2645	0.1932	0.2154	0.3268
464	KJ813439_MERS-related_ORF1ab_21237	5616	4104	4579	6938	21237	891.428	0	0.2644	0.1932	0.2156	0.3267
465	KT029139_MERS-related_orf1ab_21237	5618	4105	4575	6939	21237	892.923	0	0.2645	0.1933	0.2154	0.3267
466	KT006149_MERS-related_ORF1ab_21237	5619	4105	4572	6941	21237	895.1	0	0.2646	0.1933	0.2153	0.3268
467	KF923925_Human_coronavirus_OC43_replicase_polyprotein_1ab_21288	5802	3046	4696	7744	21288	2192.51	0	0.2725	0.1431	0.2206	0.3638
468	KF923924_Human_coronavirus_OC43_replicase_polyprotein_1ab_21288	5800	3048	4699	7741	21288	2187.01	0	0.2725	0.1432	0.2207	0.3636
469	KF923923_Human_coronavirus_OC43_replicase_polyprotein_1ab_21288	5804	3058	4691	7735	21288	2175.64	0	0.2726	0.1436	0.2204	0.3634
470	KF923922_Human_coronavirus_OC43_replicase_polyprotein_1ab_21288	5801	3050	4699	7738	21288	2182.75	0	0.2725	0.1433	0.2207	0.3635
471	KF923921_Human_coronavirus_OC43_replicase_polyprotein_1ab_21288	5803	3048	4701	7736	21288	2182.54	0	0.2726	0.1432	0.2208	0.3634
472	KF923920_Human_coronavirus_OC43_replicase_polyprotein_1ab_21288	5803	3049	4697	7739	21288	2185.34	0	0.2726	0.1432	0.2206	0.3635
473	KF923919_Human_coronavirus_OC43_replicase_polyprotein_1ab_21288	5802	3052	4699	7735	21288	2178.5	0	0.2725	0.1434	0.2207	0.3634
474	KF923918_Human_coronavirus_OC43_replicase_polyprotein_1ab_21288	5800	3048	4698	7742	21288	2188.15	0	0.2725	0.1432	0.2207	0.3637
475	KF923917_Human_coronavirus_OC43_replicase_polyprotein_1ab_21288	5802	3051	4699	7736	21288	2180.26	0	0.2725	0.1433	0.2207	0.3634
476	KF923916_Human_coronavirus_OC43_replicase_polyprotein_1ab_21288	5803	3048	4700	7737	21288	2183.68	0	0.2726	0.1432	0.2208	0.3634
477	KF923915_Human_coronavirus_OC43_replicase_polyprotein_1ab_21288	5802	3048	4699	7739	21288	2185.55	0	0.2725	0.1432	0.2207	0.3635
478	KF923914_Human_coronavirus_OC43_replicase_polyprotein_1ab_21288	5802	3052	4699	7735	21288	2178.5	0	0.2725	0.1434	0.2207	0.3634
479	KF923913_Human_coronavirus_OC43_replicase_polyprotein_1ab_21288	5802	3049	4697	7740	21288	2186.07	0	0.2725	0.1432	0.2206	0.3636
480	KF923912_Human_coronavirus_OC43_replicase_polyprotein_1ab_21288	5803	3051	4697	7737	21288	2181.82	0	0.2726	0.1433	0.2206	0.3634
481	KF923911_Human_coronavirus_OC43_replicase_polyprotein_1ab_21288	5802	3052	4699	7735	21288	2178.5	0	0.2725	0.1434	0.2207	0.3634
482	KF923910_Human_coronavirus_OC43_replicase_polyprotein_1ab_21288	5804	3050	4700	7734	21288	2179.43	0	0.2726	0.1433	0.2208	0.3633
483	KF923909_Human_coronavirus_OC43_replicase_polyprotein_1ab_21288	5803	3049	4700	7736	21288	2181.92	0	0.2726	0.1432	0.2208	0.3634
484	KF923908_Human_coronavirus_OC43_replicase_polyprotein_1ab_21288	5803	3050	4700	7735	21288	2180.16	0	0.2726	0.1433	0.2208	0.3634
485	KF923907_Human_coronavirus_OC43_replicase_polyprotein_1ab_21288	5802	3053	4699	7734	21288	2176.74	0	0.2725	0.1434	0.2207	0.3633
486	KF923905_Human_coronavirus_OC43_replicase_polyprotein_1ab_21288	5810	3055	4691	7732	21288	2176.57	0	0.2729	0.1435	0.2204	0.3632
487	KF923904_Human_coronavirus_OC43_replicase_polyprotein_1ab_21288	5804	3054	4695	7735	21288	2178.1	0	0.2726	0.1435	0.2205	0.3634
488	KF923903_Human_coronavirus_OC43_replicase_polyprotein_1ab_21288	5808	3053	4693	7734	21288	2179.24	0	0.2728	0.1434	0.2205	0.3633
489	KF923902_Human_coronavirus_OC43_replicase_polyprotein_1ab_21288	5804	3056	4695	7733	21288	2174.58	0	0.2726	0.1436	0.2205	0.3633
490	KF923901_Human_coronavirus_OC43_replicase_polyprotein_1ab_21288	5801	3050	4699	7738	21288	2182.75	0	0.2725	0.1433	0.2207	0.3635
491	KF923899_Human_coronavirus_OC43_replicase_polyprotein_1ab_21288	5807	3058	4693	7730	21288	2171.18	0	0.2728	0.1436	0.2205	0.3631
492	KF923898_Human_coronavirus_OC43_replicase_polyprotein_1ab_21288	5805	3051	4693	7739	21288	2184.94	0	0.2727	0.1433	0.2205	0.3635
493	KF923897_Human_coronavirus_OC43_replicase_polyprotein_1ab_21288	5806	3055	4694	7733	21288	2176.03	0	0.2727	0.1435	0.2205	0.3633
494	KF923895_Human_coronavirus_OC43_replicase_polyprotein_1ab_21288	5801	3050	4698	7739	21288	2183.89	0	0.2725	0.1433	0.2207	0.3635
495	KF923894_Human_coronavirus_OC43_replicase_polyprotein_1ab_21288	5800	3051	4699	7738	21288	2181.72	0	0.2725	0.1433	0.2207	0.3635
496	KF923893_Human_coronavirus_OC43_replicase_polyprotein_1ab_21288	5802	3047	4697	7742	21288	2189.6	0	0.2725	0.1431	0.2206	0.3637
497	KF923892_Human_coronavirus_OC43_replicase_polyprotein_1ab_21288	5799	3052	4701	7736	21288	2178.4	0	0.2724	0.1434	0.2208	0.3634
498	KF923890_Human_coronavirus_OC43_replicase_polyprotein_1ab_21288	5805	3052	4698	7733	21288	2177.47	0	0.2727	0.1434	0.2207	0.3633
499	KF923889_Human_coronavirus_OC43_replicase_polyprotein_1ab_21288	5801	3057	4700	7730	21288	2169.3	0	0.2725	0.1436	0.2208	0.3631
500	KF923887_Human_coronavirus_OC43_replicase_polyprotein_1ab_21288	5803	3052	4696	7737	21288	2181.2	0	0.2726	0.1434	0.2206	0.3634
501	KF923886_Human_coronavirus_OC43_replicase_polyprotein_1ab_21288	5800	3061	4701	7726	21288	2161.87	0	0.2725	0.1438	0.2208	0.3629
502	KP886809_Bat_SARS-like_coronavirus_YNLF_34C_replicase_polyprotein_1ab_21222	6035	4112	4524	6551	21222	776.293	0	0.2844	0.1938	0.2132	0.3087
503	KP886808_Bat_SARS-like_coronavirus_YNLF_31C_replicase_polyprotein_1ab_21222	6035	4111	4524	6552	21222	777.213	0	0.2844	0.1937	0.2132	0.3087
504	KT156561_MERS-related_ORF1ab_21237	5618	4107	4576	6936	21237	889.9	0	0.2645	0.1934	0.2155	0.3266
505	KT156560_MERS-related_ORF1ab_21237	5618	4105	4575	6939	21237	892.923	0	0.2645	0.1933	0.2154	0.3267
506	KR011266_MERS-related_ORF1ab_21237_KR011265_MERS-related_ORF1ab_21237_KR011264_MERS-related_ORF1ab_21237_KR011263_MERS-related_ORF1ab_21237	5616	4104	4573	6944	21237	896.774	0	0.2644	0.1932	0.2153	0.327
507	KF686344_Human_coronavirus_HKU1_replicase_polyprotein_1ab_21366	6041	2564	4235	8526	21366	3663.61	0	0.2827	0.12	0.1982	0.399
508	KF686346_Human_coronavirus_HKU1_replicase_polyprotein_1ab_21654_KF686343_Human_coronavirus_HKU1_replicase_polyprotein_1ab_21654	6127	2608	4320	8599	21654	3643.31	0	0.283	0.1204	0.1995	0.3971
509	KF686342_Human_coronavirus_HKU1_replicase_polyprotein_1ab_21414	6054	2585	4249	8526	21414	3631.26	0	0.2827	0.1207	0.1984	0.3982
510	KF686341_Human_coronavirus_HKU1_replicase_polyprotein_1ab_21504	6083	2592	4277	8552	21504	3635.66	0	0.2829	0.1205	0.1989	0.3977
511	KF686340_Human_coronavirus_HKU1_replicase_polyprotein_1ab_21594	6112	2599	4304	8579	21594	3641.71	0	0.283	0.1204	0.1993	0.3973
512	KF530099_Human_coronavirus_OC43_replicase_polyprotein_1ab_21288	5798	3067	4705	7718	21288	2148.27	0	0.2724	0.1441	0.221	0.3626
513	KF530098_Human_coronavirus_OC43_replicase_polyprotein_1ab_21288	5800	3052	4707	7729	21288	2170.85	0	0.2725	0.1434	0.2211	0.3631
514	KF530097_Human_coronavirus_OC43_replicase_polyprotein_1ab_21288	5807	3057	4706	7718	21288	2158.16	0	0.2728	0.1436	0.2211	0.3626
515	KF530096_Human_coronavirus_OC43_replicase_polyprotein_1ab_21288	5799	3060	4713	7716	21288	2150.75	0	0.2724	0.1437	0.2214	0.3625
516	KF530095_Human_coronavirus_OC43_replicase_polyprotein_1ab_21288	5798	3060	4713	7717	21288	2151.47	0	0.2724	0.1437	0.2214	0.3625
517	KF530094_Human_coronavirus_OC43_replicase_polyprotein_1ab_21288	5798	3063	4707	7720	21288	2153	0	0.2724	0.1439	0.2211	0.3626
518	KF530092_Human_coronavirus_OC43_replicase_polyprotein_1ab_21288	5798	3052	4712	7726	21288	2166.63	0	0.2724	0.1434	0.2213	0.3629
519	KF530091_Human_coronavirus_OC43_replicase_polyprotein_1ab_21288	5794	3059	4714	7721	21288	2154.98	0	0.2722	0.1437	0.2214	0.3627
520	KF530090_Human_coronavirus_OC43_replicase_polyprotein_1ab_21288	5808	3058	4705	7717	21288	2156.82	0	0.2728	0.1436	0.221	0.3625
521	KF530089_Human_coronavirus_OC43_replicase_polyprotein_1ab_21288	5800	3062	4706	7720	21288	2154.44	0	0.2725	0.1438	0.2211	0.3626
522	KF530088_Human_coronavirus_OC43_replicase_polyprotein_1ab_21288	5795	3058	4711	7724	21288	2159.4	0	0.2722	0.1436	0.2213	0.3628
523	KF530087_Human_coronavirus_OC43_replicase_polyprotein_1ab_21288	5802	3057	4713	7716	21288	2153.84	0	0.2725	0.1436	0.2214	0.3625
524	KF530086_Human_coronavirus_OC43_replicase_polyprotein_1ab_21288	5805	3055	4712	7716	21288	2156.32	0	0.2727	0.1435	0.2213	0.3625
525	KF530085_Human_coronavirus_OC43_replicase_polyprotein_1ab_21288	5804	3055	4709	7720	21288	2160.43	0	0.2726	0.1435	0.2212	0.3626
526	KF530084_Human_coronavirus_OC43_replicase_polyprotein_1ab_21288	5801	3054	4706	7727	21288	2167.75	0	0.2725	0.1435	0.2211	0.363
527	KF530083_Human_coronavirus_OC43_replicase_polyprotein_1ab_21288	5806	3056	4711	7715	21288	2154.98	0	0.2727	0.1436	0.2213	0.3624
528	KF530082_Human_coronavirus_OC43_replicase_polyprotein_1ab_21288	5799	3062	4706	7721	21288	2155.16	0	0.2724	0.1438	0.2211	0.3627
529	KF530081_Human_coronavirus_OC43_replicase_polyprotein_1ab_21288	5799	3059	4702	7728	21288	2164.96	0	0.2724	0.1437	0.2209	0.363
530	KF530080_Human_coronavirus_OC43_replicase_polyprotein_1ab_21288	5799	3050	4711	7728	21288	2170.55	0	0.2724	0.1433	0.2213	0.363
531	KF530079_Human_coronavirus_OC43_replicase_polyprotein_1ab_21288	5795	3064	4711	7718	21288	2148.9	0	0.2722	0.1439	0.2213	0.3626
532	KF530078_Human_coronavirus_OC43_replicase_polyprotein_1ab_21288	5798	3051	4711	7728	21288	2169.52	0	0.2724	0.1433	0.2213	0.363
533	KF530077_Human_coronavirus_OC43_replicase_polyprotein_1ab_21288	5805	3055	4711	7717	21288	2157.45	0	0.2727	0.1435	0.2213	0.3625
534	KF530076_Human_coronavirus_OC43_replicase_polyprotein_1ab_21288	5796	3063	4709	7720	21288	2152.18	0	0.2723	0.1439	0.2212	0.3626
535	KF530075_Human_coronavirus_OC43_replicase_polyprotein_1ab_21288	5807	3060	4708	7713	21288	2150.65	0	0.2728	0.1437	0.2212	0.3623
536	KF530074_Human_coronavirus_OC43_replicase_polyprotein_1ab_21288	5808	3057	4705	7718	21288	2158.57	0	0.2728	0.1436	0.221	0.3626
537	KF530073_Human_coronavirus_OC43_replicase_polyprotein_1ab_21288	5806	3058	4711	7713	21288	2151.48	0	0.2727	0.1436	0.2213	0.3623
538	KF530072_Human_coronavirus_OC43_replicase_polyprotein_1ab_21288	5801	3052	4709	7726	21288	2167.86	0	0.2725	0.1434	0.2212	0.3629
539	KF530071_Human_coronavirus_OC43_replicase_polyprotein_1ab_21288	5796	3060	4709	7723	21288	2157.44	0	0.2723	0.1437	0.2212	0.3628
540	KF530070_Human_coronavirus_OC43_replicase_polyprotein_1ab_21288	5798	3063	4702	7725	21288	2158.68	0	0.2724	0.1439	0.2209	0.3629
541	KF530069_Human_coronavirus_OC43_replicase_polyprotein_1ab_21288	5802	3058	4704	7724	21288	2162.27	0	0.2725	0.1436	0.221	0.3628
542	KF530068_Human_coronavirus_OC43_replicase_polyprotein_1ab_21288	5800	3061	4702	7725	21288	2160.73	0	0.2725	0.1438	0.2209	0.3629
543	KF530067_Human_coronavirus_OC43_replicase_polyprotein_1ab_21288	5797	3058	4708	7725	21288	2161.35	0	0.2723	0.1436	0.2212	0.3629
544	KF530066_Human_coronavirus_OC43_replicase_polyprotein_1ab_21288	5805	3058	4712	7713	21288	2151.07	0	0.2727	0.1436	0.2213	0.3623
545	KF530065_Human_coronavirus_OC43_replicase_polyprotein_1ab_21288	5805	3060	4712	7711	21288	2147.57	0	0.2727	0.1437	0.2213	0.3622
546	KF530064_Human_coronavirus_OC43_replicase_polyprotein_1ab_21288	5798	3051	4710	7729	21288	2170.65	0	0.2724	0.1433	0.2213	0.3631
547	KF530063_Human_coronavirus_OC43_replicase_polyprotein_1ab_21288	5796	3067	4706	7719	21288	2148.58	0	0.2723	0.1441	0.2211	0.3626
548	KF530061_Human_coronavirus_OC43_replicase_polyprotein_1ab_21288	5805	3058	4712	7713	21288	2151.07	0	0.2727	0.1436	0.2213	0.3623
549	KF530060_Human_coronavirus_OC43_replicase_polyprotein_1ab_21288	5805	3056	4710	7717	21288	2156.82	0	0.2727	0.1436	0.2213	0.3625
550	KF514407_SARS_coronavirus_ExoN1_replicase_polyprotein_1ab_21222	6015	4143	4532	6532	21222	745.905	0	0.2834	0.1952	0.2136	0.3078
551	KF430201_Human_coronavirus_HKU1_replicase_polyprotein_1ab_21594	6110	2599	4304	8581	21594	3643.54	0	0.2829	0.1204	0.1993	0.3974
552	KF268339_Murine_coronavirus_replicase_polyprotein_1ab_21537	5459	3733	5274	7071	21537	1038.12	0	0.2535	0.1733	0.2449	0.3283
553	KF268338_Murine_coronavirus_replicase_polyprotein_1ab_21537	5459	3734	5274	7070	21537	1036.88	0	0.2535	0.1734	0.2449	0.3283
554	KF268337_Murine_coronavirus_replicase_polyprotein_1ab_21537	5460	3734	5273	7070	21537	1036.95	0	0.2535	0.1734	0.2448	0.3283
555	JF292920_SARS_coronavirus_MA15_polyprotein_orf1ab_21222_JF292919_SARS_coronavirus_MA15_polyprotein_orf1ab_21222_JF292918_SARS_coronavirus_MA15_polyprotein_orf1ab_21222_JF292917_SARS_coronavirus_MA15_polyprotein_orf1ab_21222_JF292916_SARS_coronavirus_MA15_polyprotein_orf1ab_21222_JF292912_SARS_coronavirus_MA15_polyprotein_orf1ab_21222_JF292911_SARS_coronavirus_MA15_polyprotein_orf1ab_21222_JF29290…	6032	4131	4524	6535	21222	759.526	0	0.2842	0.1947	0.2132	0.3079
556	JX163924_SARS_polyprotein_orf1ab_21222	6033	4129	4521	6539	21222	763.429	0	0.2843	0.1946	0.213	0.3081
557	KM349744_Betacoronavirus_HKU24_replicase_polyprotein_21426	5704	3454	5072	7196	21426	1345.09	0	0.2662	0.1612	0.2367	0.3359
558	KM349743_Betacoronavirus_HKU24_replicase_polyprotein_21426	5706	3458	5068	7194	21426	1341.57	0	0.2663	0.1614	0.2365	0.3358
559	KP719933_MERS-related_ORF_1ab_21237	5617	4104	4575	6941	21237	894.49	0	0.2645	0.1932	0.2154	0.3268
560	KP719932_MERS-related_ORF_1ab_21237	5617	4103	4575	6942	21237	895.559	0	0.2645	0.1932	0.2154	0.3269
561	KP719931_MERS-related_ORF_1ab_21237	5617	4103	4575	6942	21237	895.559	0	0.2645	0.1932	0.2154	0.3269
562	KP719930_MERS-related_ORF_1ab_21237_KP719928_MERS-related_ORF_1ab_21237	5617	4102	4577	6941	21237	894.846	0	0.2645	0.1932	0.2155	0.3268
563	KP719927_MERS-related_ORF_1ab_21237	5617	4103	4577	6940	21237	893.777	0	0.2645	0.1932	0.2155	0.3268
564	KF923906_Human_coronavirus_OC43_replicase_polyprotein_1ab_21288	5798	3042	4714	7734	21288	2181.96	0	0.2724	0.1429	0.2214	0.3633
565	KF923900_Human_coronavirus_OC43_replicase_polyprotein_1ab_21288	5808	3059	4691	7730	21288	2170.99	0	0.2728	0.1437	0.2204	0.3631
566	KF923896_Human_coronavirus_OC43_replicase_polyprotein_1ab_21288	5800	3047	4713	7728	21288	2172.84	0	0.2725	0.1431	0.2214	0.363
567	KF923891_Human_coronavirus_OC43_replicase_polyprotein_1ab_21288	5804	3048	4697	7739	21288	2186.38	0	0.2726	0.1432	0.2206	0.3635
568	KF923888_Human_coronavirus_OC43_replicase_polyprotein_1ab_21288	5806	3056	4693	7733	21288	2175.42	0	0.2727	0.1436	0.2205	0.3633
569	KP198611_Human_coronavirus_OC43_replicase_polyprotein_21288	5798	3046	4715	7729	21288	2173.78	0	0.2724	0.1431	0.2215	0.3631
570	KP198610_Human_coronavirus_OC43_replicase_polyprotein_21288	5797	3045	4715	7731	21288	2176.26	0	0.2723	0.143	0.2215	0.3632
571	KP223131_MERS-related_ORF1ab_21237	5617	4102	4576	6942	21237	895.737	0	0.2645	0.1932	0.2155	0.3269
572	KJ958219_Human_coronavirus_OC43_replicase_polyprotein_1ab_21288	5803	3044	4695	7746	21288	2196.46	0	0.2726	0.143	0.2205	0.3639
573	KJ958218_Human_coronavirus_OC43_replicase_polyprotein_1ab_21288	5805	3044	4695	7744	21288	2195	0	0.2727	0.143	0.2205	0.3638
574	KJ650098_MERS-related_ORF1ab_21237	5617	4105	4576	6939	21237	892.531	0	0.2645	0.1933	0.2155	0.3267
575	KJ650297_MERS-related_ORF1ab_21237_KJ650296_MERS-related_ORF1ab_21237_KJ650295_MERS-related_ORF1ab_21237	5617	4108	4576	6936	21237	889.331	0	0.2645	0.1934	0.2155	0.3266
576	KF600652_MERS-related_ORF1ab_21237	5616	4109	4577	6935	21237	887.875	0	0.2644	0.1935	0.2155	0.3266
577	KF600647_MERS-related_ORF1ab_21237	5614	4110	4576	6937	21237	888.694	0	0.2643	0.1935	0.2155	0.3266
578	KF600644_MERS-related_ORF1ab_21237	5616	4111	4573	6937	21237	889.303	0	0.2644	0.1936	0.2153	0.3266
579	KF600632_MERS-related_ORF1ab_21237	5616	4109	4573	6939	21237	891.434	0	0.2644	0.1935	0.2153	0.3267
580	KF600630_MERS-related_ORF1ab_21237	5616	4109	4577	6935	21237	887.875	0	0.2644	0.1935	0.2155	0.3266
581	KF600628_MERS-related_ORF1ab_21237	5618	4107	4576	6936	21237	889.9	0	0.2645	0.1934	0.2155	0.3266
582	KF600613_MERS-related_ORF1ab_21237	5618	4106	4577	6936	21237	890.077	0	0.2645	0.1933	0.2155	0.3266
583	KF600612_MERS-related_ORF1ab_21237	5615	4108	4578	6936	21237	888.549	0	0.2644	0.1934	0.2156	0.3266
584	KF192507_MERS-related_orf1ab_21237	5614	4108	4580	6935	21237	887.271	0	0.2643	0.1934	0.2157	0.3266
586	KF600651_MERS-related_ORF1ab_21237_KF600634_MERS-related_ORF1ab_21237_KF600627_MERS-related_ORF1ab_21237_KF186565_MERS-related_ORF1ab_21237_KF186567_MERS-related_ORF1ab_21237_KF186564_MERS-related_ORF1ab_21237	5616	4110	4574	6937	21237	889.478	0	0.2644	0.1935	0.2154	0.3266
587	KM210277_MERS-related_ORF1ab_21237_KM015348_MERS-related_ORF1ab_21237	5618	4106	4576	6937	21237	890.966	0	0.2645	0.1933	0.2155	0.3266
588	KJ614529_Human_betacoronavirus_2c_Jordan-N3/2012_ORF1ab_21237	5612	4116	4586	6923	21237	874.471	0	0.2643	0.1938	0.2159	0.326
589	KF958702_MERS-related_ORF1ab_21237_KF917527_MERS-related_ORF1ab_21237	5614	4099	4580	6944	21237	896.886	0	0.2643	0.193	0.2157	0.327
590	KJ556336_MERS-related_ORF1ab_19647	5159	3815	4269	6404	19647	794.815	0	0.2626	0.1942	0.2173	0.326
591	KJ477102_MERS-related_ORF1ab_21237	5607	4111	4581	6938	21237	886.685	0	0.264	0.1936	0.2157	0.3267
592	KM027256_MERS-related_orf1ab_21237_KJ829365_MERS-related_ORF1ab_21237	5617	4104	4576	6940	21237	893.599	0	0.2645	0.1932	0.2155	0.3268
593	KJ713299_MERS-related_ORF1ab_21237	5616	4103	4577	6941	21237	894.276	0	0.2644	0.1932	0.2155	0.3268
594	KJ713298_MERS-related_ORF1ab_21237	5615	4104	4578	6940	21237	892.816	0	0.2644	0.1932	0.2156	0.3268
595	KJ713297_MERS-related_ORF1ab_21237	5619	4104	4571	6943	21237	897.062	0	0.2646	0.1932	0.2152	0.3269
596	KJ713296_MERS-related_ORF1ab_21237	5615	4103	4578	6941	21237	893.885	0	0.2644	0.1932	0.2156	0.3268
597	KJ713295_MERS-related_ORF1ab_21237	5615	4106	4578	6938	21237	890.681	0	0.2644	0.1933	0.2156	0.3267
598	KF906251_Dromedary_camel_coronavirus_HKU23_replicase_polyprotein_21285_KF906250_Dromedary_camel_coronavirus_HKU23_replicase_polyprotein_21285	5760	3058	4754	7713	21285	2134.28	0	0.2706	0.1437	0.2233	0.3624
599	KF906249_Dromedary_camel_coronavirus_HKU23_replicase_polyprotein_21285	5756	3053	4758	7718	21285	2141.53	0	0.2704	0.1434	0.2235	0.3626
600	KJ156952_MERS-related_ORF1ab_21237	5615	4108	4580	6934	21237	886.774	0	0.2644	0.1934	0.2157	0.3265
601	KJ156949_MERS-related_ORF1ab_21237	5614	4098	4580	6945	21237	897.958	0	0.2643	0.193	0.2157	0.327
602	KJ156944_MERS-related_ORF1ab_21237	5615	4104	4577	6941	21237	893.706	0	0.2644	0.1932	0.2155	0.3268
603	KJ156934_MERS-related_ORF1ab_21237	5617	4106	4576	6938	21237	891.464	0	0.2645	0.1933	0.2155	0.3267
604	KJ156881_MERS-related_ORF1ab_21237	5617	4106	4577	6937	21237	890.574	0	0.2645	0.1933	0.2155	0.3266
605	KJ156866_MERS-related_ORF1ab_21237	5616	4111	4574	6936	21237	888.413	0	0.2644	0.1936	0.2154	0.3266
606	KC545386_Betacoronavirus_Erinaceus/VMC/DEU/2012_orf1ab_21480	6265	3310	4645	7260	21480	1702.49	0	0.2917	0.1541	0.2162	0.338
608	KF745068_MERS-related_ORF1ab_21237	5613	4104	4579	6941	21237	892.926	0	0.2643	0.1932	0.2156	0.3268
609	KC881006_Bat_SARS-like_coronavirus_Rs3367_non-structural_polyprotein_1ab_21222	6032	4139	4532	6519	21222	746.284	0	0.2842	0.195	0.2136	0.3072
610	KF367457_Bat_SARS-like_coronavirus_WIV1_non-structural_polyprotein_1ab_21222	6034	4136	4533	6519	21222	747.862	0	0.2843	0.1949	0.2136	0.3072
611	KC667074_Human_betacoronavirus_2c_England-Qatar/2012_ORF1ab_21237	5616	4109	4578	6934	21237	886.987	0	0.2644	0.1935	0.2156	0.3265
612	JX860640_Canine_respiratory_coronavirus_orf1ab_21285	5748	3059	4776	7702	21285	2117.01	0	0.27	0.1437	0.2244	0.3619
613	JX162087_SARS_coronavirus_ExoN1_polyprotein_orf1ab_21222	6017	4139	4531	6535	21222	749.877	0	0.2835	0.195	0.2135	0.3079
614	JN854286_SARS_coronavirus_HKU-39849_orf1ab_polyprotein_21222	6031	4132	4523	6536	21222	759.568	0	0.2842	0.1947	0.2131	0.308
615	JN874562_Rabbit_coronavirus_HKU14_polyprotein_21339	5715	3172	4821	7631	21339	1941.76	0	0.2678	0.1486	0.2259	0.3576
616	JN874561_Rabbit_coronavirus_HKU14_polyprotein_21456	5743	3196	4852	7665	21456	1938.96	0	0.2677	0.149	0.2261	0.3572
617	JN874560_Rabbit_coronavirus_HKU14_polyprotein_21456	5744	3201	4854	7657	21456	1927.84	0	0.2677	0.1492	0.2262	0.3569
618	JQ173883_Murine_hepatitis_virus_strain_S/3239-17_1ab_21540	5437	3731	5286	7086	21540	1047.65	0	0.2524	0.1732	0.2454	0.329
619	JQ316196_SARS_coronavirus_HKU-39849_orf1ab_polyprotein_21222	6033	4129	4522	6538	21222	762.668	0	0.2843	0.1946	0.2131	0.3081
620	HM034837_Human_coronavirus_HKU1_polyprotein_1ab_21549	6090	2592	4300	8567	21549	3638.26	0	0.2826	0.1203	0.1995	0.3976
621	JN129835_Human_coronavirus_OC43_replicase_polyprotein_21288	5801	3053	4698	7736	21288	2178.61	0	0.2725	0.1434	0.2207	0.3634
622	JN129834_Human_coronavirus_OC43_replicase_polyprotein_21276	5793	3065	4698	7720	21276	2153.72	0	0.2723	0.1441	0.2208	0.3629
623	DQ811784_Bovine_coronavirus_DB2_polyprotein_orf1ab_21285	5749	3069	4769	7698	21285	2106.56	0	0.2701	0.1442	0.2241	0.3617
624	HM211101_Bat_coronavirus_HKU9-10-2_orf1ab_polyprotein_20712	5304	3518	4956	6934	20712	1140.27	0	0.2561	0.1699	0.2393	0.3348
625	HM211100_Bat_coronavirus_HKU9-10-1_orf1ab_polyprotein_20772	5248	3763	5118	6643	20772	800.318	0	0.2526	0.1812	0.2464	0.3198
626	HM211099_Bat_coronavirus_HKU9-5-2_orf1ab_polyprotein_20712	5306	3526	4960	6920	20712	1125.45	0	0.2562	0.1702	0.2395	0.3341
627	HM211098_Bat_coronavirus_HKU9-5-1_orf1ab_polyprotein_20772	5246	3757	5120	6649	20772	806.888	0	0.2526	0.1809	0.2465	0.3201
628	GU593319_Murine_hepatitis_virus_replicase_polyprotein_1ab_21540	5436	3730	5288	7086	21540	1048.18	0	0.2524	0.1732	0.2455	0.329
629	NC_006577_Human_coronavirus_HKU1_orf1ab_polyprotein_21549_AY597011_Human_coronavirus_HKU1_orf1ab_polyprotein_21549	6093	2597	4297	8562	21549	3629.17	0	0.2828	0.1205	0.1994	0.3973
630	KF268336_Murine_coronavirus_replicase_polyprotein_1ab_21537_AY700211_Murine_hepatitis_virus_replicative_polyprotein_1ab_21537	5458	3725	5273	7081	21537	1049.34	0	0.2534	0.173	0.2448	0.3288
631	NC_006213_Human_coronavirus_OC43_Orf1ab_21288_AY585229_Human_coronavirus_OC43_Orf1ab_21288	5787	3060	4723	7718	21288	2148.16	0	0.2718	0.1437	0.2219	0.3626
632	AY485278_SARS_coronavirus_Sino3-11_orf1ab_polyprotein_21222	6033	4129	4521	6539	21222	763.429	0	0.2843	0.1946	0.213	0.3081
633	AY485277_SARS_coronavirus_Sino1-11_orf1ab_polyprotein_21222	6033	4129	4522	6538	21222	762.668	0	0.2843	0.1946	0.2131	0.3081
634	FJ882954_SARS_coronavirus_ExoN1_orf1ab_polyprotein_21222	6033	4141	4521	6527	21222	752.581	0	0.2843	0.1951	0.213	0.3076
635	FJ882941_SARS_coronavirus_ExoN1_orf1ab_polyprotein_21222	6030	4141	4522	6529	21222	752.386	0	0.2841	0.1951	0.2131	0.3077
636	FJ882940_SARS_coronavirus_ExoN1_orf1ab_polyprotein_21222	6033	4139	4520	6530	21222	755.139	0	0.2843	0.195	0.213	0.3077
637	FJ882939_SARS_coronavirus_wtic-MB_orf1ab_polyprotein_21222	6032	4130	4523	6537	21222	761.191	0	0.2842	0.1946	0.2131	0.308
638	FJ882937_SARS_coronavirus_wtic-MB_orf1ab_polyprotein_21222	6031	4131	4524	6536	21222	759.716	0	0.2842	0.1947	0.2132	0.308
639	FJ882932_SARS_coronavirus_wtic-MB_orf1ab_polyprotein_21222	6032	4129	4524	6537	21222	761.34	0	0.2842	0.1946	0.2132	0.308
640	FJ882931_SARS_coronavirus_ExoN1_orf1ab_polyprotein_21222	6033	4142	4520	6527	21222	752.438	0	0.2843	0.1952	0.213	0.3076
641	FJ882929_SARS_coronavirus_ExoN1_orf1ab_polyprotein_21222	6030	4139	4523	6530	21222	753.431	0	0.2841	0.195	0.2131	0.3077
642	FJ882928_SARS_coronavirus_ExoN1_orf1ab_polyprotein_21222	6032	4134	4522	6534	21222	758.326	0	0.2842	0.1948	0.2131	0.3079
643	JF292921_SARS_coronavirus_wtic-MB_polyprotein_orf1ab_21222_FJ882949_SARS_coronavirus_wtic-MB_orf1ab_polyprotein_21222_FJ882947_SARS_coronavirus_wtic-MB_orf1ab_polyprotein_21222_FJ882946_SARS_coronavirus_wtic-MB_orf1ab_polyprotein_21222_FJ882936_SARS_coronavirus_wtic-MB_orf1ab_polyprotein_21222_FJ882935_SARS_coronavirus_wtic-MB_orf1ab_polyprotein_21222_FJ882934_SARS_coronavirus_wtic-MB_orf1ab_poly…	6032	4130	4524	6536	21222	760.433	0	0.2842	0.1946	0.2132	0.308
644	KF514420_SARS_coronavirus_ExoN1_replicase_polyprotein_1ab_21222_KF514417_SARS_coronavirus_ExoN1_replicase_polyprotein_1ab_21222_KF514416_SARS_coronavirus_ExoN1_replicase_polyprotein_1ab_21222_KF514414_SARS_coronavirus_ExoN1_replicase_polyprotein_1ab_21222_KF514412_SARS_coronavirus_ExoN1_replicase_polyprotein_1ab_21222_KF514411_SARS_coronavirus_ExoN1_replicase_polyprotein_1ab_21222_KF514410_SARS_c…	6031	4135	4522	6534	21222	757.611	0	0.2842	0.1948	0.2131	0.3079
645	GQ153548_Bat_SARS_coronavirus_HKU3-13_orf1ab_polyprotein_21177	5954	4144	4582	6497	21177	701.186	0	0.2812	0.1957	0.2164	0.3068
646	GQ153547_Bat_SARS_coronavirus_HKU3-12_orf1ab_polyprotein_21204	5968	4138	4574	6524	21204	720.942	0	0.2815	0.1952	0.2157	0.3077
647	GQ153546_Bat_SARS_coronavirus_HKU3-11_orf1ab_polyprotein_21195	5957	4142	4590	6506	21195	704.155	0	0.2811	0.1954	0.2166	0.307
648	GQ153545_Bat_SARS_coronavirus_HKU3-10_orf1ab_polyprotein_21195	5957	4143	4590	6505	21195	703.263	0	0.2811	0.1955	0.2166	0.3069
649	GQ153544_Bat_SARS_coronavirus_HKU3-9_orf1ab_polyprotein_21195	5957	4142	4590	6506	21195	704.155	0	0.2811	0.1954	0.2166	0.307
650	GQ153543_Bat_SARS_coronavirus_HKU3-8_orf1ab_polyprotein_21216	5973	4123	4581	6539	21216	733.461	0	0.2815	0.1943	0.2159	0.3082
651	GQ153542_Bat_SARS_coronavirus_HKU3-7_orf1ab_polyprotein_21216	5974	4124	4580	6538	21216	733.075	0	0.2816	0.1944	0.2159	0.3082
652	GQ153541_Bat_SARS_coronavirus_HKU3-6_orf1ab_polyprotein_21204	5962	4146	4591	6505	21204	702.634	0	0.2812	0.1955	0.2165	0.3068
653	GQ153540_Bat_SARS_coronavirus_HKU3-5_orf1ab_polyprotein_21204	5963	4147	4590	6504	21204	702.262	0	0.2812	0.1956	0.2165	0.3067
654	GQ153539_Bat_SARS_coronavirus_HKU3-4_orf1ab_polyprotein_21204	5961	4142	4592	6509	21204	705.683	0	0.2811	0.1953	0.2166	0.307
655	AB551247_Murine_hepatitis_virus_replicase_polyprotein_1ab_21507	5447	3732	5296	7032	21507	1014.83	0	0.2533	0.1735	0.2462	0.327
656	FJ588686_SARS_coronavirus_Rs_672/2006_non-structural_polyprotein_pp1ab_20643	5842	4053	4408	6340	20643	706.966	0	0.283	0.1963	0.2135	0.3071
657	AY391777_Human_coronavirus_OC43_replicase_polyprotein_21288	5789	3058	4723	7718	21288	2150.21	0	0.2719	0.1436	0.2219	0.3626
658	AY310120_SARS_coronavirus_FRA_putative_ORF1ab_polyprotein_21222_AY291315_SARS_coronavirus_Frankfurt_1_polyprotein_1ab_21222	6036	4127	4520	6539	21222	765.437	0	0.2844	0.1945	0.213	0.3081
659	DQ415914_Human_coronavirus_HKU1_orf1ab_polyprotein_21516	6088	2582	4279	8567	21516	3662.25	0	0.283	0.12	0.1989	0.3982
660	DQ415913_Human_coronavirus_HKU1_orf1ab_polyprotein_21429	6067	2578	4249	8535	21429	3650.06	0	0.2831	0.1203	0.1983	0.3983
661	DQ415912_Human_coronavirus_HKU1_orf1ab_polyprotein_21489	6085	2587	4267	8550	21489	3645.64	0	0.2832	0.1204	0.1986	0.3979
662	DQ415911_Human_coronavirus_HKU1_orf1ab_polyprotein_21546	6069	2573	4298	8606	21546	3700.29	0	0.2817	0.1194	0.1995	0.3994
663	DQ415910_Human_coronavirus_HKU1_orf1ab_polyprotein_21426	6062	2575	4252	8537	21426	3653.5	0	0.2829	0.1202	0.1985	0.3984
664	DQ415909_Human_coronavirus_HKU1_orf1ab_polyprotein_21396	6053	2571	4242	8530	21396	3656.22	0	0.2829	0.1202	0.1983	0.3987
665	DQ415908_Human_coronavirus_HKU1_orf1ab_polyprotein_21576	6108	2592	4294	8582	21576	3658.57	0	0.2831	0.1201	0.199	0.3978
666	DQ415907_Human_coronavirus_HKU1_orf1ab_polyprotein_21516	6087	2586	4278	8565	21516	3655.87	0	0.2829	0.1202	0.1988	0.3981
667	DQ415906_Human_coronavirus_HKU1_orf1ab_polyprotein_21486	6081	2582	4265	8558	21486	3660.58	0	0.283	0.1202	0.1985	0.3983
668	DQ415905_Human_coronavirus_HKU1_orf1ab_polyprotein_21486	6081	2580	4267	8558	21486	3661.84	0	0.283	0.1201	0.1986	0.3983
669	DQ415904_Human_coronavirus_HKU1_orf1ab_polyprotein_21186	5991	2553	4176	8466	21186	3645.87	0	0.2828	0.1205	0.1971	0.3996
670	DQ415903_Human_coronavirus_HKU1_orf1ab_polyprotein_21549	6094	2597	4295	8563	21549	3631.42	0	0.2828	0.1205	0.1993	0.3974
671	DQ415902_Human_coronavirus_HKU1_orf1ab_polyprotein_21489	6053	2568	4279	8589	21489	3698.62	0	0.2817	0.1195	0.1991	0.3997
672	DQ415901_Human_coronavirus_HKU1_orf1ab_polyprotein_21726	6149	2611	4339	8627	21726	3659.17	0	0.283	0.1202	0.1997	0.3971
673	DQ415900_Human_coronavirus_HKU1_orf1ab_polyprotein_21441	6066	2580	4258	8537	21441	3644.34	0	0.2829	0.1203	0.1986	0.3982
674	DQ415899_Human_coronavirus_HKU1_orf1ab_polyprotein_21549	6105	2591	4284	8569	21549	3652.12	0	0.2833	0.1202	0.1988	0.3977
675	DQ415898_Human_coronavirus_HKU1_orf1ab_polyprotein_21459	6078	2583	4254	8544	21459	3651.29	0	0.2832	0.1204	0.1982	0.3982
676	DQ415897_Human_coronavirus_HKU1_orf1ab_polyprotein_21489	6085	2587	4268	8549	21489	3644.05	0	0.2832	0.1204	0.1986	0.3978
677	DQ415896_Human_coronavirus_HKU1_orf1ab_polyprotein_21489	6079	2590	4274	8546	21489	3633.35	0	0.2829	0.1205	0.1989	0.3977
678	GU553364_SARS_coronavirus_HKU-39849_orf1ab_polyprotein_21222_GU553363_SARS_coronavirus_HKU-39849_orf1ab_polyprotein_21222	6033	4129	4522	6538	21222	762.668	0	0.2843	0.1946	0.2131	0.3081
680	FJ938066_Bovine_respiratory_coronavirus_bovine/US/OH-440-TC/1996_orf1ab_polyprotein_21285	5755	3066	4765	7699	21285	2111.8	0	0.2704	0.144	0.2239	0.3617
681	FJ938065_Bovine_respiratory_coronavirus_AH187_orf1ab_polyprotein_21285_FJ938064_Bovine_coronavirus_E-AH187-TC_orf1ab_polyprotein_21285	5760	3074	4759	7692	21285	2100.86	0	0.2706	0.1444	0.2236	0.3614
682	AY686864_SARS_coronavirus_B039_replicase_1AB_21222	6037	4133	4521	6531	21222	759.05	0	0.2845	0.1948	0.213	0.3077
683	AY278489_SARS_coronavirus_GD01_orf1ab_21222	6036	4136	4520	6530	21222	757.284	0	0.2844	0.1949	0.213	0.3077
684	AY278488_SARS_coronavirus_BJ01_orf1ab_21222	6032	4130	4522	6538	21222	761.951	0	0.2842	0.1946	0.2131	0.3081
685	AY903460_Human_coronavirus_OC43_replicase_polyprotein_21288	5803	3052	4699	7734	21288	2177.78	0	0.2726	0.1434	0.2207	0.3633
686	AY903459_Human_coronavirus_OC43_replicase_polyprotein_21288	5806	3057	4695	7730	21288	2171.38	0	0.2727	0.1436	0.2205	0.3631
687	FJ882962_SARS_coronavirus_MA15_ExoN1_orf1ab_polyprotein_21222	6027	4135	4524	6536	21222	756.857	0	0.284	0.1948	0.2132	0.308
688	FJ882961_SARS_coronavirus_MA15_orf1ab_polyprotein_21222	6031	4129	4523	6539	21222	762.29	0	0.2842	0.1946	0.2131	0.3081
689	FJ882959_SARS_coronavirus_MA15_ExoN1_orf1ab_polyprotein_21222	6029	4137	4523	6533	21222	755.425	0	0.2841	0.1949	0.2131	0.3078
690	FJ882957_SARS_coronavirus_MA15_orf1ab_polyprotein_21222	6031	4130	4524	6537	21222	760.623	0	0.2842	0.1946	0.2132	0.308
691	FJ882953_SARS_coronavirus_MA15_ExoN1_orf1ab_polyprotein_21222	6027	4140	4524	6531	21222	752.341	0	0.284	0.1951	0.2132	0.3077
692	FJ882952_SARS_coronavirus_MA15_orf1ab_polyprotein_21222	6031	4130	4523	6538	21222	761.382	0	0.2842	0.1946	0.2131	0.3081
693	FJ882951_SARS_coronavirus_MA15_ExoN1_orf1ab_polyprotein_21222	6027	4135	4523	6537	21222	757.616	0	0.284	0.1948	0.2131	0.308
694	FJ882948_SARS_coronavirus_MA15_orf1ab_polyprotein_21222	6031	4130	4522	6539	21222	762.142	0	0.2842	0.1946	0.2131	0.3081
695	FJ882945_SARS_coronavirus_MA15_orf1ab_polyprotein_21222	6030	4130	4524	6538	21222	760.814	0	0.2841	0.1946	0.2132	0.3081
696	FJ882942_SARS_coronavirus_MA15_ExoN1_orf1ab_polyprotein_21222	6028	4138	4523	6533	21222	754.712	0	0.284	0.195	0.2131	0.3078
697	DQ648857_Bat_CoV_279/2005_ORF1_20607	5833	4019	4399	6356	20607	730.64	0	0.2831	0.195	0.2135	0.3084
698	DQ648856_Bat_CoV_273/2005_ORF1_21210	6030	4203	4531	6446	21210	686.65	0	0.2843	0.1982	0.2136	0.3039
699	DQ648794_Bat_coronavirus_BtCoV/133/2005_ORF1_21381	5963	3519	4515	7384	21381	1601.91	0	0.2789	0.1646	0.2112	0.3454
700	MH940245_Human_coronavirus_HKU1_orf1ab_polyprotein_21459_AY884001_Human_coronavirus_HKU1_orf1ab_polyprotein_21459	6040	2566	4277	8576	21459	3687.83	0	0.2815	0.1196	0.1993	0.3996
701	DQ011855_Porcine_hemagglutinating_encephalomyelitis_virus_replicase_polyprotein_21288	5769	3109	4738	7672	21288	2059.51	0	0.271	0.146	0.2226	0.3604
702	AY864805_SARS_coronavirus_BJ162_orf1ab_polyprotein_21222	6034	4130	4522	6536	21222	761.571	0	0.2843	0.1946	0.2131	0.308
703	AY686863_SARS_coronavirus_A022_replicase_1AB_21222	6038	4134	4520	6530	21222	758.718	0	0.2845	0.1948	0.213	0.3077
704	AY572038_SARS_coronavirus_civet020_replicase_p1AB_21222	6035	4133	4524	6530	21222	757.152	0	0.2844	0.1948	0.2132	0.3077
705	AY572035_SARS_coronavirus_civet010_replicase_p1AB_21222	6037	4135	4522	6528	21222	756.487	0	0.2845	0.1948	0.2131	0.3076
706	AY572034_Civet_SARS_CoV_007/2004_replicase_p1AB_21222	6038	4132	4522	6530	21222	759.011	0	0.2845	0.1947	0.2131	0.3077
707	AY654624_SARS_coronavirus_TJF_replicase_1ab_21222	6035	4127	4522	6538	21222	764.105	0	0.2844	0.1945	0.2131	0.3081
708	AY390556_SARS_coronavirus_GZ02_nonstructural_polyprotein_21222	6039	4133	4518	6532	21222	760.953	0	0.2846	0.1948	0.2129	0.3078
709	AY508724_SARS_coronavirus_NS-1_nonstructural_polyprotein_21222	6031	4131	4522	6538	21222	761.234	0	0.2842	0.1947	0.2131	0.3081
710	AY357076_SARS_coronavirus_PUMC03_putative_orf1ab_polyprotein_21222	6033	4128	4522	6539	21222	763.577	0	0.2843	0.1945	0.2131	0.3081
711	AY350750_SARS_coronavirus_PUMC01_putative_orf1ab_polyprotein_21222	6034	4127	4521	6540	21222	765.056	0	0.2843	0.1945	0.213	0.3082
712	AY345988_SARS_coronavirus_CUHK-AG03_putative_orf1ab_polyprotein_21222	6033	4129	4522	6538	21222	762.668	0	0.2843	0.1946	0.2131	0.3081
713	BCU00735_Bovine_coronavirus_orf1ab_polyprotein_21285	5751	3058	4768	7708	21285	2125.37	0	0.2702	0.1437	0.224	0.3621
714	AY278554_SARS_coronavirus_CUHK-W1_putative_orf1ab_polyprotein_21222	6033	4130	4522	6537	21222	761.761	0	0.2843	0.1946	0.2131	0.308
715	DQ182595_SARS_coronavirus_ZJ0301_orf1ab_polyprotein_21222	6034	4130	4521	6537	21222	762.331	0	0.2843	0.1946	0.213	0.308
716	NC_004718_SARS_orf1ab_polyprotein_pp1ab_21222_JX163927_SARS_polyprotein_orf1ab_21222_JX163926_SARS_polyprotein_orf1ab_21222_JX163923_SARS_polyprotein_orf1ab_21222_AY282752_SARS_coronavirus_CUHK-Su10_putative_polyprotein_orf1ab_21222_DQ898174_SARS_orf1ab_polyprotein_21222_AY502928_SARS_coronavirus_TW5_putative_polyprotein_21222_AY357075_SARS_coronavirus_PUMC02_putative_orf1ab_polyprotein_21222_AY4…	6034	4129	4521	6538	21222	763.238	0	0.2843	0.1946	0.213	0.3081
717	AY502925_SARS_coronavirus_TW2_putative_polyprotein_21222_AY291451_SARS_coronavirus_TW1_putative_polyprotein_21222	6033	4129	4522	6538	21222	762.668	0	0.2843	0.1946	0.2131	0.3081
718	AY714217_SARS_Coronavirus_CDC#200301157_nonstructural_polyprotein_pp1ab_21222_FJ882963_SARS_coronavirus_P2_orf1ab_polyprotein_21222	6033	4129	4522	6538	21222	762.668	0	0.2843	0.1946	0.2131	0.3081
719	AY772062_SARS_coronavirus_WH20_orf1ab_polyprotein_21222	6023	4134	4532	6533	21222	752.479	0	0.2838	0.1948	0.2136	0.3078
720	EU371564_SARS_coronavirus_BJ182-12_orf1ab_21222	6033	4128	4521	6540	21222	764.338	0	0.2843	0.1945	0.213	0.3082
721	EU371562_SARS_coronavirus_BJ182-4_orf1ab_21222	6033	4128	4526	6535	21222	760.542	0	0.2843	0.1945	0.2133	0.3079
722	EU371563_SARS_coronavirus_BJ182-8_orf1ab_21222_EU371561_SARS_coronavirus_BJ182b_orf1ab_21222_EU371560_SARS_coronavirus_BJ182a_orf1ab_21222	6033	4128	4524	6537	21222	762.058	0	0.2843	0.1945	0.2132	0.308
723	EU371559_SARS_coronavirus_ZJ02_orf1ab_21222	6034	4130	4521	6537	21222	762.331	0	0.2843	0.1946	0.213	0.308
724	FJ415324_Human_enteric_coronavirus_4408_orf1ab_polyprotein_21285	5753	3067	4770	7695	21285	2106.01	0	0.2703	0.1441	0.2241	0.3615
725	EF446615_Equine_coronavirus_ORF1ab_polyprotein_21387	5788	3098	4776	7725	21387	2100.98	0	0.2706	0.1449	0.2233	0.3612
726	AB354579_Bovine_coronavirus_ORF1ab_polyprotein_21285	5746	3054	4774	7711	21285	2129.43	0	0.27	0.1435	0.2243	0.3623
727	EF065515_Bat_coronavirus_HKU9-3_orf1ab_polyprotein_20772	5245	3755	5120	6652	20772	809.659	0	0.2525	0.1808	0.2465	0.3202
728	EF065514_Bat_coronavirus_HKU9-2_orf1ab_polyprotein_20712	5301	3498	4966	6947	20712	1161.03	0	0.2559	0.1689	0.2398	0.3354
729	EF065512_Bat_coronavirus_HKU5-5_orf1ab_polyprotein_21540	5712	4456	4781	6591	21540	517.961	0	0.2652	0.2069	0.222	0.306
730	EF065511_Bat_coronavirus_HKU5-3_orf1ab_polyprotein_21540	5713	4455	4781	6591	21540	518.428	0	0.2652	0.2068	0.222	0.306
731	EF065510_Bat_coronavirus_HKU5-2_orf1ab_polyprotein_21540	5710	4456	4782	6592	21540	517.943	0	0.2651	0.2069	0.222	0.306
732	EF065508_Bat_coronavirus_HKU4-4_orf1ab_polyprotein_21390	5947	3493	4542	7408	21390	1625.63	0	0.278	0.1633	0.2123	0.3463
733	EF065507_Bat_coronavirus_HKU4-3_orf1ab_polyprotein_21360_EF065506_Bat_coronavirus_HKU4-2_orf1ab_polyprotein_21360	5950	3483	4522	7405	21360	1639.31	0	0.2786	0.1631	0.2117	0.3467
734	NC_009019_Tylonycteris_bat_coronavirus_HKU4_orf1ab_polyprotein_21360_EF065505_Bat_coronavirus_HKU4-1_orf1ab_polyprotein_21360	5949	3483	4522	7406	21360	1639.85	0	0.2785	0.1631	0.2117	0.3467
735	AY864806_SARS_coronavirus_BJ202_orf1ab_polyprotein_21222	6034	4129	4523	6536	21222	761.719	0	0.2843	0.1946	0.2131	0.308
736	DQ339101_Human_coronavirus_HKU1_polyprotein_21399	6058	2575	4239	8527	21399	3650.55	0	0.2831	0.1203	0.1981	0.3985
737	AY502923_SARS_coronavirus_TW10_putative_polyprotein_21222_AP006561_SARS_coronavirus_TWY_polyprotein_1ab_21222	6034	4128	4521	6539	21222	764.147	0	0.2843	0.1945	0.213	0.3081
738	AY502929_SARS_coronavirus_TW6_putative_polyprotein_21222_AY345987_SARS_coronavirus_CUHK-AG02_putative_orf1ab_polyprotein_21222_AY345986_SARS_coronavirus_CUHK-AG01_putative_orf1ab_polyprotein_21222_AP006560_SARS_coronavirus_TWS_polyprotein_1ab_21222_AP006559_SARS_coronavirus_TWK_polyprotein_1ab_21222	6034	4129	4521	6538	21222	763.238	0	0.2843	0.1946	0.213	0.3081
739	AP006558_SARS_coronavirus_TWJ_polyprotein_1ab_21222	6034	4130	4521	6537	21222	762.331	0	0.2843	0.1946	0.213	0.308
740	AY502930_SARS_coronavirus_TW7_putative_polyprotein_21222_AP006557_SARS_coronavirus_TWH_polyprotein_1ab_21222	6034	4128	4521	6539	21222	764.147	0	0.2843	0.1945	0.213	0.3081
741	AB257344_SARS_coronavirus_Frankfurt_1_polyprotein_1ab_21222	6034	4127	4523	6538	21222	763.535	0	0.2843	0.1945	0.2131	0.3081

## Sheet: 1ab_CAI
SeqName	SeqLen	CAI	CAI2			SeqName	CAI	Wuhan 2019-nCoV protein-coding genes have the lowest CAI values within SARS-related coronaviruses
MN985325_Wuhan_seafood_market_pneumonia_virus_orf1ab_polyprotein_21291	21288	0.67706	0.72266			MN985325_Wuhan_seafood_market_pneumonia_virus_orf1ab_polyprotein_21291	0.67706	The cost of reducing CpG?
MN975262_Wuhan_seafood_market_pneumonia_virus_orf1ab_polyprotein_21291	21288	0.67697	0.72261			MN975262_Wuhan_seafood_market_pneumonia_virus_orf1ab_polyprotein_21291	0.67697
MN938384_Wuhan_seafood_market_pneumonia_virus_ORF1ab_polyprotein_21291	21288	0.67711	0.72268			MN938384_Wuhan_seafood_market_pneumonia_virus_ORF1ab_polyprotein_21291	0.67711
NC_045512_Wuhan_seafood_market_pneumonia_virus_orf1ab_polyprotein_21291	21288	0.67716	0.72274			NC_045512_Wuhan_seafood_market_pneumonia_virus_orf1ab_polyprotein_21291	0.67716
MN611520_Pipistrellus_abramus_bat_coronavirus_HKU5-related_orf1ab_polyprotein_21540	21537	0.69457	0.74469			KY352407_SARS_ORF1ab_21153	0.6895
MN611519_Tylonycteris_pachypus_bat_coronavirus_HKU4-related_orf1ab_polyprotein_21390	21387	0.67306	0.71869			MK062184_SARS_coronavirus_Urbani_ORF1ab	0.69791
MN723543_MERS-related_1AB_polyprotein_21237	21234	0.69846	0.74414			MK062183_SARS_coronavirus_Urbani_ORF1ab	0.69813
MK967708_MERS-related_1AB_polyprotein_21237	21234	0.69962	0.74516			AY274119_SARS_replicase_1AB_21222	0.69813
MK907287_Erinaceus_hedgehog_coronavirus_HKU31_replicase_polyprotein_1ab_21255	21252	0.68058	0.7258			AY338175_SARS_coronavirus_Taiwan_TC2_nonstructural_polyprotein_pp1ab_21222	0.69801
MK907286_Erinaceus_hedgehog_coronavirus_HKU31_replicase_polyprotein_1ab_21255	21252	0.68082	0.72604			AY348314_SARS_coronavirus_Taiwan_TC3_nonstructural_polyprotein_pp1ab	0.69815
MN507638_MERS-related_ORF1ab_21237	21234	0.69882	0.74439			AY278741_SARS_coronavirus_Urbani_nonstructural_polyprotein_pp1ab_21222	0.69806
MN514967_Dromedary_camel_coronavirus_HKU23_polyprotein_ORF1ab_21279	21276	0.69015	0.7335			KT444582_SARS-like_coronavirus_WIV16_non-structural_polyprotein_1ab_21222	0.69709
MN514966_Dromedary_camel_coronavirus_HKU23_polyprotein_ORF1ab_21285	21282	0.6892	0.73316			KF514407_SARS_coronavirus_ExoN1_replicase_polyprotein_1ab_21222	0.69863
MN514963_Dromedary_camel_coronavirus_HKU23_polyprotein_ORF1ab_21285	21282	0.69048	0.73385			JF292920_SARS_coronavirus_MA15_polyprotein_orf1ab	0.69797
MN514962_Dromedary_camel_coronavirus_HKU23_polyprotein_ORF1ab_21285	21282	0.68947	0.73281			JX163924_SARS_polyprotein_orf1ab_21222	0.69817
MK280984_MERS-related_ORF1ab_21237	21234	0.6989	0.74443			JX162087_SARS_coronavirus_ExoN1_polyprotein_orf1ab_21222	0.69842
MN365233_MERS-related_ORF1ab_21237	21234	0.69856	0.74414			JN854286_SARS_coronavirus_HKU-39849_orf1ab_polyprotein_21222	0.69804
MN365232_MERS-related_ORF1ab_21237	21234	0.69858	0.74417			JQ316196_SARS_coronavirus_HKU-39849_orf1ab_polyprotein_21222	0.69806
MN306053_Human_coronavirus_OC43_replicase_polyprotein_1ab_21288	21285	0.68918	0.73227			AY485278_SARS_coronavirus_Sino3-11_orf1ab_polyprotein_21222	0.69812
MN306043_Human_coronavirus_OC43_replicase_polyprotein_1ab_21288	21285	0.68983	0.73285			AY485277_SARS_coronavirus_Sino1-11_orf1ab_polyprotein_21222	0.69807
MN306042_Human_coronavirus_OC43_replicase_polyprotein_1ab_21288	21285	0.68962	0.73259			FJ882954_SARS_coronavirus_ExoN1_orf1ab_polyprotein_21222	0.69857
MN306041_Human_coronavirus_OC43_replicase_polyprotein_1ab_21288	21285	0.68947	0.73249			FJ882941_SARS_coronavirus_ExoN1_orf1ab_polyprotein_21222	0.6983
MN120514_MERS-related_1AB_polyprotein_21237	21234	0.69886	0.74447			FJ882940_SARS_coronavirus_ExoN1_orf1ab_polyprotein_21222	0.6985
MN120513_MERS-related_1AB_polyprotein_21237	21234	0.69817	0.74381			FJ882939_SARS_coronavirus_wtic-MB_orf1ab_polyprotein_21222	0.69818
KJ477103_MERS-related_ORF1ab_21237	21234	0.69952	0.74507			FJ882937_SARS_coronavirus_wtic-MB_orf1ab_polyprotein_21222	0.69813
MN026164_Human_coronavirus_OC43_replicase_polyprotein_21288	21285	0.68964	0.73266			FJ882932_SARS_coronavirus_wtic-MB_orf1ab_polyprotein_21222	0.69814
MK211378_Coronavirus_BtRs-BetaCoV/YN2018D_ORF1ab_21222	21219	0.69733	0.74432			FJ882931_SARS_coronavirus_ExoN1_orf1ab_polyprotein_21222	0.69855
MK211377_Coronavirus_BtRs-BetaCoV/YN2018C_ORF1ab_21222	21219	0.69618	0.74318			FJ882929_SARS_coronavirus_ExoN1_orf1ab_polyprotein_21222	0.69826
MK211376_Coronavirus_BtRs-BetaCoV/YN2018B_ORF1ab_21222	21219	0.69604	0.74321			FJ882928_SARS_coronavirus_ExoN1_orf1ab_polyprotein_21222	0.69816
MK211375_Coronavirus_BtRs-BetaCoV/YN2018A_ORF1ab_20955	20952	0.69607	0.74318			JF292921_SARS_coronavirus_wtic-MB_polyprotein_orf1ab	0.69816
MK211374_Coronavirus_BtRl-BetaCoV/SC2018_ORF1ab_21189	21186	0.69576	0.74299			KF514420_SARS_coronavirus_ExoN1_replicase_polyprotein_1ab	0.69823
MK564475_MERS-related_ORF1ab_21237	21234	0.69918	0.74457			FJ588686_SARS_coronavirus_Rs_672/2006_non-structural_polyprotein_pp1ab_20643	0.69792
MK564474_MERS-related_ORF1ab_21237	21234	0.69923	0.74465			AY310120_SARS_coronavirus_FRA_putative_ORF1ab_polyprotein	0.69796
MH259486_MERS-related_ORF1ab_21237	21234	0.69844	0.74412			GU553364_SARS_coronavirus_HKU-39849_orf1ab_polyprotein	0.69803
MH259485_MERS-related_ORF1ab_21237	21234	0.69856	0.74423			AY686864_SARS_coronavirus_B039_replicase_1AB_21222	0.69832
MK679660_Hedgehog_coronavirus_1_orf1ab_21471	21468	0.67205	0.71902			AY278489_SARS_coronavirus_GD01_orf1ab_21222	0.69847
MK303625_Human_coronavirus_OC43_polyprotein_21288	21285	0.68949	0.73255			AY278488_SARS_coronavirus_BJ01_orf1ab_21222	0.69838
MK303624_Human_coronavirus_OC43_polyprotein_21288	21285	0.68926	0.7324			FJ882962_SARS_coronavirus_MA15_ExoN1_orf1ab_polyprotein_21222	0.69792
MK303623_Human_coronavirus_OC43_polyprotein_21288	21285	0.68936	0.73252			FJ882961_SARS_coronavirus_MA15_orf1ab_polyprotein_21222	0.69802
MK303622_Human_coronavirus_OC43_polyprotein_21288	21285	0.68922	0.73229			FJ882959_SARS_coronavirus_MA15_ExoN1_orf1ab_polyprotein_21222	0.69795
MK303621_Human_coronavirus_OC43_polyprotein_21288	21285	0.68964	0.73284			FJ882957_SARS_coronavirus_MA15_orf1ab_polyprotein_21222	0.698
MK303620_Human_coronavirus_OC43_polyprotein_21288	21285	0.68925	0.73227			FJ882953_SARS_coronavirus_MA15_ExoN1_orf1ab_polyprotein_21222	0.69796
MK303619_Human_coronavirus_OC43_polyprotein_21288	21285	0.68921	0.73241			FJ882952_SARS_coronavirus_MA15_orf1ab_polyprotein_21222	0.69807
MH029552_MERS-related_1AB_polyprotein_21237	21234	0.69844	0.74412			FJ882951_SARS_coronavirus_MA15_ExoN1_orf1ab_polyprotein_21222	0.69799
MK483839_MERS-related_ORF1ab_21237	21234	0.69787	0.7436			FJ882948_SARS_coronavirus_MA15_orf1ab_polyprotein_21222	0.69815
MK462256_MERS-related_ORF1ab_21237	21234	0.69839	0.74409			FJ882945_SARS_coronavirus_MA15_orf1ab_polyprotein_21222	0.69807
MK462255_MERS-related_ORF1ab_21171	21168	0.69908	0.74456			FJ882942_SARS_coronavirus_MA15_ExoN1_orf1ab_polyprotein_21222	0.69788
MK462254_MERS-related_ORF1ab_21237	21234	0.69858	0.74423			AY864805_SARS_coronavirus_BJ162_orf1ab_polyprotein_21222	0.69834
MN723544_MERS-related_1AB_polyprotein	21234	0.69891	0.74445			AY686863_SARS_coronavirus_A022_replicase_1AB_21222	0.69815
MK462252_MERS-related_ORF1ab_21237	21234	0.69797	0.74368			AY572038_SARS_coronavirus_civet020_replicase_p1AB_21222	0.69805
MK462251_MERS-related_ORF1ab_21237	21234	0.69842	0.74406			AY572035_SARS_coronavirus_civet010_replicase_p1AB_21222	0.69819
MK462250_MERS-related_ORF1ab_21237	21234	0.69832	0.74398			AY654624_SARS_coronavirus_TJF_replicase_1ab_21222	0.69807
MK462249_MERS-related_ORF1ab_21237	21234	0.69832	0.744			AY390556_SARS_coronavirus_GZ02_nonstructural_polyprotein_21222	0.69836
MK462248_MERS-related_ORF1ab_21237	21234	0.69866	0.74426			AY508724_SARS_coronavirus_NS-1_nonstructural_polyprotein_21222	0.69825
MK462247_MERS-related_ORF1ab_21237	21234	0.6984	0.74405			AY357076_SARS_coronavirus_PUMC03_putative_orf1ab_polyprotein_21222	0.69803
MK462245_MERS-related_ORF1ab_21237	21234	0.69838	0.74409			AY350750_SARS_coronavirus_PUMC01_putative_orf1ab_polyprotein_21222	0.69812
MK462244_MERS-related_ORF1ab_21237	21234	0.69856	0.74423			AY345988_SARS_coronavirus_CUHK-AG03_putative_orf1ab_polyprotein_21222	0.69808
MN723542_MERS-related_1AB_polyprotein	21234	0.69843	0.74413			AY278554_SARS_coronavirus_CUHK-W1_putative_orf1ab_polyprotein_21222	0.69832
MK129253_MERS-related_ORF1ab_polyprotein_21237	21234	0.69877	0.74424			DQ182595_SARS_coronavirus_ZJ0301_orf1ab_polyprotein_21222	0.69816
MG757141_Bovine_coronavirus_Orf1ab_21285	21282	0.68942	0.73314			AY502925_SARS_coronavirus_TW2_putative_polyprotein	0.69802
MG757140_Bovine_coronavirus_Orf1ab	21282	0.68945	0.73318			AY714217_SARS_Coronavirus_CDC#200301157_nonstructural_polyprotein_pp1ab	0.69803
MK357909_MERS-related_orf1ab_21237	21234	0.69931	0.74488			AY772062_SARS_coronavirus_WH20_orf1ab_polyprotein_21222	0.69823
MK357908_MERS-related_orf1ab_21237	21234	0.69935	0.7449			EU371564_SARS_coronavirus_BJ182-12_orf1ab_21222	0.69793
MG757605_MERS-related_ORF1ab_21237	21234	0.69883	0.74443			EU371562_SARS_coronavirus_BJ182-4_orf1ab_21222	0.69785
MG757604_MERS-related_ORF1ab_21237	21234	0.6988	0.74437			EU371563_SARS_coronavirus_BJ182-8_orf1ab	0.69792
MG757603_MERS-related_ORF1ab_21237	21234	0.69862	0.74429			EU371559_SARS_coronavirus_ZJ02_orf1ab_21222	0.69814
MG757602_MERS-related_ORF1ab_21237	21234	0.69847	0.74414			AY864806_SARS_coronavirus_BJ202_orf1ab_polyprotein_21222	0.69817
MG757600_MERS-related_ORF1ab_21237	21234	0.69873	0.74434			AY502923_SARS_coronavirus_TW10_putative_polyprotein	0.6981
MG757598_MERS-related_ORF1ab_21237	21234	0.69855	0.74421			AY502929_SARS_coronavirus_TW6_putative_polyprotein	0.69812
MG757597_MERS-related_ORF1ab_21237	21234	0.69861	0.74426			AP006558_SARS_coronavirus_TWJ_polyprotein_1ab_21222	0.69813
MG757596_MERS-related_ORF1ab_21237	21234	0.69856	0.74422			AY502930_SARS_coronavirus_TW7_putative_polyprotein	0.69809
MG757593_MERS-related_ORF1ab_21237	21234	0.69869	0.74431			AB257344_SARS_coronavirus_Frankfurt_1_polyprotein_1ab_21222	0.69812
MK167038_Human_coronavirus_HKU1_orf1ab_polyprotein_21546	21543	0.66475	0.70446			NC_004718_SARS_orf1ab_polyprotein_pp1ab	0.69812
MH734115_MERS-related_ORF1ab	21234	0.69931	0.74487			MG772934_Bat_SARS-like_coronavirus_non-structural_polyprotein_1ab_21213	0.68433
KY352407_SARS_ORF1ab_21153	21150	0.6895	0.73597			MG772933_Bat_SARS-like_coronavirus_non-structural_polyprotein_1ab_21279	0.68355
MH121121_Human_coronavirus_OC43_replicase_polyprotein_1ab_21288	21285	0.68901	0.73219			KY417152_Bat_SARS-like_coronavirus_non-structural_polyprotein_1ab_21222	0.69721
MK062184_SARS_coronavirus_Urbani_ORF1ab	21219	0.69791	0.74465			KY417151_Bat_SARS-like_coronavirus_non-structural_polyprotein_1ab_21222	0.69831
MK062183_SARS_coronavirus_Urbani_ORF1ab	21219	0.69813	0.74482			KY417150_Bat_SARS-like_coronavirus_non-structural_polyprotein_1ab_21222	0.69698
MH687978_Betacoronavirus_sp._replicase_polyprotein_21459	21456	0.69232	0.7395			KY417149_Bat_SARS-like_coronavirus_non-structural_polyprotein_1ab_21222	0.6972
MH687977_Betacoronavirus_sp._replicase_polyprotein_21468	21465	0.69353	0.74065			KY417148_Bat_SARS-like_coronavirus_non-structural_polyprotein_1ab_21222	0.69749
MH687976_Betacoronavirus_sp._replicase_polyprotein_21468	21465	0.69256	0.73975			KY417147_Bat_SARS-like_coronavirus_non-structural_polyprotein_1ab_21222	0.69612
MH687974_Betacoronavirus_sp._replicase_polyprotein_21417	21414	0.69315	0.74025			KY417146_Bat_SARS-like_coronavirus_non-structural_polyprotein_1ab_21222	0.69622
MH687973_Betacoronavirus_sp._replicase_polyprotein_21459	21456	0.69242	0.73959			KY417145_Bat_SARS-like_coronavirus_non-structural_polyprotein_1ab_21222	0.69726
MH687972_Betacoronavirus_sp._replicase_polyprotein_21459	21456	0.69242	0.73955			KY417144_Bat_SARS-like_coronavirus_non-structural_polyprotein_1ab_21222	0.69671
MH687971_Betacoronavirus_sp._replicase_polyprotein_21378	21375	0.69304	0.74012			KY417143_Bat_SARS-like_coronavirus_non-structural_polyprotein_1ab_21222	0.69778
MH687970_Betacoronavirus_sp._replicase_polyprotein_21309	21306	0.68816	0.73381			KY417142_Bat_SARS-like_coronavirus_non-structural_polyprotein_1ab_21222	0.69664
MH687969_Betacoronavirus_sp._replicase_polyprotein_21417	21414	0.69268	0.7397			KF294457_Bat_SARS-like_coronavirus_orf1ab_polyprotein_21192	0.69354
MH687968_Betacoronavirus_sp._replicase_polyprotein_21330	21327	0.68725	0.73261			DQ022305_Bat_SARS_coronavirus_HKU3-1_orf1ab_polyprotein	0.69407
MK039553_MERS-related_1AB_polyprotein	21234	0.69864	0.74424			DQ084199_Bat_SARS_coronavirus_HKU3-2_orf1ab_polyprotein_21204	0.69382
MF000460_MERS-related_1AB_polyprotein	21234	0.69872	0.74431			KP886809_Bat_SARS-like_coronavirus_YNLF_34C_replicase_polyprotein_1ab_21222	0.69506
MF000458_MERS-related_1AB_polyprotein_21237	21234	0.69861	0.74422			KP886808_Bat_SARS-like_coronavirus_YNLF_31C_replicase_polyprotein_1ab_21222	0.69482
MF000457_MERS-related_1AB_polyprotein_21237	21234	0.69878	0.74435			KC881006_Bat_SARS-like_coronavirus_Rs3367_non-structural_polyprotein_1ab_21222	0.69697
MG197723_Human_coronavirus_OC43_replicase_polyprotein_1ab_21288	21285	0.68921	0.73238			KF367457_Bat_SARS-like_coronavirus_WIV1_non-structural_polyprotein_1ab_21222	0.69695
MG197722_Human_coronavirus_OC43_replicase_polyprotein_1ab_21288	21285	0.6898	0.73283			GQ153548_Bat_SARS_coronavirus_HKU3-13_orf1ab_polyprotein_21177	0.69368
MG197721_Human_coronavirus_OC43_replicase_polyprotein_1ab_21288	21285	0.68903	0.7323			GQ153547_Bat_SARS_coronavirus_HKU3-12_orf1ab_polyprotein_21204	0.69239
MG197720_Human_coronavirus_OC43_replicase_polyprotein_1ab_21288	21285	0.68908	0.73235			GQ153546_Bat_SARS_coronavirus_HKU3-11_orf1ab_polyprotein_21195	0.69381
MG197719_Human_coronavirus_OC43_replicase_polyprotein_1ab_21288	21285	0.68858	0.73185			GQ153545_Bat_SARS_coronavirus_HKU3-10_orf1ab_polyprotein_21195	0.69389
MG197718_Human_coronavirus_OC43_replicase_polyprotein_1ab_21288	21285	0.68905	0.73231			GQ153544_Bat_SARS_coronavirus_HKU3-9_orf1ab_polyprotein_21195	0.69384
MG197717_Human_coronavirus_OC43_replicase_polyprotein_1ab_21288	21285	0.68978	0.73279			GQ153543_Bat_SARS_coronavirus_HKU3-8_orf1ab_polyprotein_21216	0.69172
MG197716_Human_coronavirus_OC43_replicase_polyprotein_1ab_21288	21285	0.68981	0.73281			GQ153542_Bat_SARS_coronavirus_HKU3-7_orf1ab_polyprotein_21216	0.69169
MG197715_Human_coronavirus_OC43_replicase_polyprotein_1ab_21288	21285	0.68978	0.73281			GQ153541_Bat_SARS_coronavirus_HKU3-6_orf1ab_polyprotein_21204	0.69391
MG197714_Human_coronavirus_OC43_replicase_polyprotein_1ab_21288	21285	0.68855	0.73183			GQ153540_Bat_SARS_coronavirus_HKU3-5_orf1ab_polyprotein_21204	0.69394
MG197713_Human_coronavirus_OC43_replicase_polyprotein_1ab_21288	21285	0.68948	0.73254			GQ153539_Bat_SARS_coronavirus_HKU3-4_orf1ab_polyprotein_21204	0.69402
MG197712_Human_coronavirus_OC43_replicase_polyprotein_1ab_21288	21285	0.68978	0.73275			AY572034_Civet_SARS_CoV_007/2004_replicase_p1AB_21222	0.69803
MG197711_Human_coronavirus_OC43_replicase_polyprotein_1ab_21288	21285	0.68889	0.73219
MG197710_Human_coronavirus_OC43_replicase_polyprotein_1ab_21288	21285	0.68954	0.73261
MG197709_Human_coronavirus_OC43_replicase_polyprotein_1ab_21288	21285	0.68914	0.73232
MH310912_MERS-related_ORF1ab_21237	21234	0.69813	0.74383
MH310911_MERS-related_ORF1ab_21237	21234	0.69879	0.74432
MH310909_MERS-related_ORF1ab_21237	21234	0.69891	0.74457
MG912608_MERS-related_1AB_polyprotein_21237	21234	0.6989	0.7445
MG912607_MERS-related_1AB_polyprotein_21237	21234	0.69879	0.74441
NC_039207_Betacoronavirus_Erinaceus/VMC/DEU/2012_orf1ab_21453	21450	0.67414	0.72088
NC_038294_Betacoronavirus_England_1_ORF1b_21237	21234	0.69865	0.74435
MG912604_MERS-related_1AB_polyprotein	21234	0.6988	0.74434
NC_030886_Rousettus_bat_coronavirus_ORF1ab_20922	20919	0.69897	0.75227
NC_026011_Betacoronavirus_HKU24_replicase_polyprotein_21426	21423	0.69698	0.74426
NC_025217_Bat_Hp-betacoronavirus/Zhejiang2013_non-structural_polyprotein_21744	21741	0.69801	0.74565
NC_019843_MERS-related_1AB_polyprotein_21237	21234	0.69931	0.74495
AC_000192_Murine_hepatitis_virus_strain_JHM_orf1ab_21543	21540	0.70653	0.75435
NC_017083_Rabbit_coronavirus_HKU14_polyprotein_21456	21453	0.69063	0.73574
NC_012936_Rat_coronavirus_Parker_orf1ab_polyprotein_21519	21516	0.70482	0.75205
NC_003045_Bovine_coronavirus_orf1ab_polyprotein_21285	21282	0.69039	0.73374
MH432120_MERS-related_1AB_polyprotein_21237	21234	0.69824	0.74395
MH395139_MERS-related_1AB_polyprotein_21237	21234	0.69854	0.74425
MH371127_MERS-related_1AB_polyprotein_21237	21234	0.69861	0.74428
MG977451_Human_coronavirus_OC43_polyprotein_21288	21285	0.68927	0.73229
MG977452_Human_coronavirus_OC43_polyprotein	21285	0.68947	0.73249
MH454272_MERS-related_1AB_polyprotein_21237	21234	0.69849	0.74417
MH306207_MERS-related_1AB_polyprotein_21237	21234	0.69867	0.74435
MG021452_MERS-related_ORF1ab_21324	21321	0.69664	0.7424
MH043955_Bovine_coronavirus_ORF1ab_polyprotein_21285	21282	0.68963	0.73329
MH043954_Bovine_coronavirus_ORF1ab_polyprotein_21285	21282	0.69046	0.73396
MH043953_Bovine_coronavirus_ORF1ab_polyprotein_21285	21282	0.69017	0.73359
MH043952_Bovine_coronavirus_ORF1ab_polyprotein_21285	21282	0.69033	0.73362
MF083115_Porcine_hemagglutinating_encephalomyelitis_virus_orf1ab_polyprotein_21285	21282	0.69067	0.73407
MH013216_MERS-related_1AB_polyprotein_21237	21234	0.6985	0.74407
MF593268_MERS-related_ORF1ab_polyprotein_21258	21255	0.68917	0.73529
MF314143_Human_coronavirus_OC43_replicase_polyprotein_1ab_21288	21285	0.6889	0.73206
MG772934_Bat_SARS-like_coronavirus_non-structural_polyprotein_1ab_21213	21210	0.68433	0.73086
MG772933_Bat_SARS-like_coronavirus_non-structural_polyprotein_1ab_21279	21276	0.68355	0.73031
MF374985_Human_coronavirus_OC43_replicase_polyprotein_1ab_21288	21285	0.68902	0.73221
MF374983_Human_coronavirus_OC43_replicase_polyprotein_1ab_21288	21285	0.6894	0.73256
MG762674_Rousettus_bat_coronavirus_HKU9_orf1ab_polyprotein_20763	20760	0.68015	0.73104
MG518518_Water_deer_coronavirus_ORF1ab_polyprotein_21285	21282	0.69105	0.73445
MG923481_MERS-related_ORF1ab_21234	21231	0.69867	0.74418
MG923478_MERS-related_ORF1ab_21234	21231	0.69873	0.74421
MG923475_MERS-related_ORF1ab_21234	21231	0.69886	0.74432
MG923471_MERS-related_ORF1ab_21237	21234	0.6996	0.74527
MG923470_MERS-related_ORF1ab_21237	21234	0.69945	0.74515
MG923468_MERS-related_ORF1ab_21234	21231	0.69906	0.74457
MG923467_MERS-related_ORF1ab_21234	21231	0.69899	0.74449
MG923466_MERS-related_ORF1ab_21237	21234	0.69921	0.7447
MG596803_MERS-related_ORF1ab_polyprotein_21231	21228	0.68101	0.7265
MG596802_MERS-related_ORF1ab_polyprotein_21231	21228	0.68124	0.72702
KY688123_MERS-related_1AB_polyprotein_21237	21234	0.69878	0.7444
KY688124_MERS-related_1AB_polyprotein	21234	0.6986	0.74425
KY688119_MERS-related_1AB_polyprotein_21237	21234	0.69871	0.74426
KY673149_MERS-related_polyprotein_ORF1ab_21237	21234	0.69867	0.74437
KY673148_MERS-related_1AB_polyprotein_21237	21234	0.69846	0.74423
KY581700_MERS-related_1AB_polyprotein	21234	0.69875	0.74443
KY581696_MERS-related_1AB_polyprotein_21237	21234	0.69854	0.74419
KY581699_MERS-related_1AB_polyprotein	21234	0.69839	0.74415
KY581694_MERS-related_1AB_polyprotein_21237	21234	0.69836	0.74412
KY581692_MERS-related_1AB_polyprotein_21237	21234	0.6985	0.74421
KY581689_MERS-related_1AB_polyprotein_21237	21234	0.69867	0.74433
KY581690_MERS-related_1AB_polyprotein	21234	0.69868	0.74436
KY581687_MERS-related_1AB_polyprotein_21237	21234	0.69859	0.74426
KY581686_MERS-related_1AB_polyprotein_21237	21234	0.69865	0.74432
KY581685_MERS-related_1AB_polyprotein_21237	21234	0.69871	0.74437
KY581684_MERS-related_1AB_polyprotein_21237	21234	0.69871	0.74437
KY994645_Porcine_hemagglutinating_encephalomyelitis_virus_orf1ab_polyprotein_21285	21282	0.69069	0.7341
AY274119_SARS_replicase_1AB_21222	21219	0.69813	0.7448
KY417152_Bat_SARS-like_coronavirus_non-structural_polyprotein_1ab_21222	21219	0.69721	0.74409
KY417151_Bat_SARS-like_coronavirus_non-structural_polyprotein_1ab_21222	21219	0.69831	0.74526
KY417150_Bat_SARS-like_coronavirus_non-structural_polyprotein_1ab_21222	21219	0.69698	0.74425
KY417149_Bat_SARS-like_coronavirus_non-structural_polyprotein_1ab_21222	21219	0.6972	0.74432
KY417148_Bat_SARS-like_coronavirus_non-structural_polyprotein_1ab_21222	21219	0.69749	0.7444
KY417147_Bat_SARS-like_coronavirus_non-structural_polyprotein_1ab_21222	21219	0.69612	0.74303
KY417146_Bat_SARS-like_coronavirus_non-structural_polyprotein_1ab_21222	21219	0.69622	0.74352
KY417145_Bat_SARS-like_coronavirus_non-structural_polyprotein_1ab_21222	21219	0.69726	0.74428
KY417144_Bat_SARS-like_coronavirus_non-structural_polyprotein_1ab_21222	21219	0.69671	0.74414
KY417143_Bat_SARS-like_coronavirus_non-structural_polyprotein_1ab_21222	21219	0.69778	0.74497
KY417142_Bat_SARS-like_coronavirus_non-structural_polyprotein_1ab_21222	21219	0.69664	0.74374
MG912599_MERS-related_1AB_polyprotein	21234	0.69894	0.74445
MF598722_MERS-related_1AB_polyprotein_21237	21234	0.69853	0.74413
MF598721_MERS-related_1AB_polyprotein_21237	21234	0.69844	0.74403
MF598720_MERS-related_1AB_polyprotein	21234	0.69847	0.74406
MF598716_MERS-related_1AB_polyprotein_21237	21234	0.69852	0.74413
MF598715_MERS-related_1AB_polyprotein_21237	21234	0.69846	0.74404
MF598714_MERS-related_1AB_polyprotein_21237	21234	0.69873	0.74426
MF598712_MERS-related_1AB_polyprotein_21237	21234	0.69922	0.74479
MF598711_MERS-related_1AB_polyprotein_21237	21234	0.69834	0.74399
MF598710_MERS-related_1AB_polyprotein_21237	21234	0.69842	0.74403
MF598709_MERS-related_1AB_polyprotein_21237	21234	0.69851	0.74407
MF598708_MERS-related_1AB_polyprotein	21234	0.69866	0.74427
MF598705_MERS-related_1AB_polyprotein_21237	21234	0.69837	0.74399
MF598713_MERS-related_1AB_polyprotein	21234	0.69836	0.74397
MF598702_MERS-related_1AB_polyprotein_21237	21234	0.69907	0.7446
MF598701_MERS-related_1AB_polyprotein_21237	21234	0.69853	0.74418
MF598700_MERS-related_1AB_polyprotein_21237	21234	0.69895	0.74455
MF598699_MERS-related_1AB_polyprotein_21237	21234	0.69861	0.74423
MF598698_MERS-related_1AB_polyprotein_21237	21234	0.69873	0.74434
MF598697_MERS-related_1AB_polyprotein_21237	21234	0.69879	0.7444
MF598696_MERS-related_1AB_polyprotein_21237	21234	0.69855	0.74411
MF598695_MERS-related_1AB_polyprotein_21237	21234	0.69856	0.74416
MF598694_MERS-related_1AB_polyprotein_21237	21234	0.69887	0.74443
MF598689_MERS-related_1AB_polyprotein_21237	21234	0.69841	0.74415
MF598688_MERS-related_1AB_polyprotein_21237	21234	0.69876	0.74431
MF598687_MERS-related_1AB_polyprotein_21237	21234	0.69843	0.74417
MF598686_MERS-related_1AB_polyprotein_21237	21234	0.69897	0.74454
MF598683_MERS-related_1AB_polyprotein_21237	21234	0.6989	0.74449
MF598682_MERS-related_1AB_polyprotein_21237	21234	0.69868	0.7443
MF598680_MERS-related_1AB_polyprotein_21237	21234	0.69873	0.74431
MF598679_MERS-related_1AB_polyprotein_21237	21234	0.69825	0.74392
MF598678_MERS-related_1AB_polyprotein_21237	21234	0.69834	0.744
MF598676_MERS-related_1AB_polyprotein_21237	21234	0.69839	0.74409
MF598675_MERS-related_1AB_polyprotein_21237	21234	0.69844	0.74413
MF598674_MERS-related_1AB_polyprotein_21237	21234	0.69898	0.74459
MF598673_MERS-related_1AB_polyprotein_21237	21234	0.69865	0.74427
MF598681_MERS-related_1AB_polyprotein	21234	0.69862	0.74436
MF598671_MERS-related_1AB_polyprotein_21237	21234	0.69845	0.74407
MF598670_MERS-related_1AB_polyprotein_21237	21234	0.69831	0.74402
MF598669_MERS-related_1AB_polyprotein_21237	21234	0.69863	0.74425
MF598668_MERS-related_1AB_polyprotein_21237	21234	0.69895	0.74447
MF598667_MERS-related_1AB_polyprotein_21237	21234	0.69863	0.74438
MF598665_MERS-related_1AB_polyprotein_21237	21234	0.69877	0.7444
MF598664_MERS-related_1AB_polyprotein_21237	21234	0.69875	0.74436
MF598663_MERS-related_1AB_polyprotein_21237	21234	0.69883	0.74445
MF598659_MERS-related_1AB_polyprotein_21237	21234	0.6983	0.7439
MF598658_MERS-related_1AB_polyprotein_21237	21234	0.69858	0.74431
MF598685_MERS-related_1AB_polyprotein	21234	0.69875	0.74435
MF598656_MERS-related_1AB_polyprotein_21237	21234	0.69851	0.74424
MF598654_MERS-related_1AB_polyprotein_21237	21234	0.69876	0.74442
MF598653_MERS-related_1AB_polyprotein_21237	21234	0.69848	0.74415
MF598677_MERS-related_1AB_polyprotein	21234	0.6984	0.7441
MF598651_MERS-related_1AB_polyprotein_21237	21234	0.69843	0.74407
MF598650_MERS-related_1AB_polyprotein_21237	21234	0.69866	0.74436
MF598649_MERS-related_1AB_polyprotein_21237	21234	0.69811	0.74392
MF598648_MERS-related_1AB_polyprotein_21237	21234	0.69916	0.74473
MF598647_MERS-related_1AB_polyprotein_21237	21234	0.69853	0.74427
MF598646_MERS-related_1AB_polyprotein_21237	21234	0.69853	0.74416
MF598645_MERS-related_1AB_polyprotein_21237	21234	0.69883	0.74445
MF598644_MERS-related_1AB_polyprotein_21237	21234	0.69875	0.74441
MF598643_MERS-related_1AB_polyprotein_21237	21234	0.69886	0.74437
MF598641_MERS-related_1AB_polyprotein_21237	21234	0.69831	0.74394
MF598640_MERS-related_1AB_polyprotein_21237	21234	0.69862	0.74427
MF598639_MERS-related_1AB_polyprotein_21237	21234	0.69842	0.74414
MF598638_MERS-related_1AB_polyprotein_21237	21234	0.69846	0.74407
MF598637_MERS-related_1AB_polyprotein_21237	21234	0.69832	0.74407
MF598636_MERS-related_1AB_polyprotein_21237	21234	0.69843	0.74415
MF598635_MERS-related_1AB_polyprotein_21237	21234	0.69833	0.74407
MF598632_MERS-related_1AB_polyprotein_21237	21234	0.69882	0.74439
MF598630_MERS-related_1AB_polyprotein_21237	21234	0.69836	0.74397
MF598629_MERS-related_1AB_polyprotein_21237	21234	0.6983	0.74406
MF598626_MERS-related_1AB_polyprotein_21237	21234	0.69845	0.74408
MF598625_MERS-related_1AB_polyprotein_21237	21234	0.6987	0.74428
MF598624_MERS-related_1AB_polyprotein_21237	21234	0.69891	0.74452
MF598623_MERS-related_1AB_polyprotein_21237	21234	0.69845	0.74403
MF598622_MERS-related_1AB_polyprotein_21237	21234	0.69875	0.74435
MF598621_MERS-related_1AB_polyprotein_21237	21234	0.69875	0.74433
MF598620_MERS-related_1AB_polyprotein_21237	21234	0.69874	0.74435
MF598619_MERS-related_1AB_polyprotein_21237	21234	0.69877	0.74447
MF598618_MERS-related_1AB_polyprotein_21237	21234	0.69874	0.74428
MF598617_MERS-related_1AB_polyprotein_21237	21234	0.69873	0.74428
MF598616_MERS-related_1AB_polyprotein_21237	21234	0.69875	0.74437
MF598615_MERS-related_1AB_polyprotein_21237	21234	0.69852	0.74413
MF598614_MERS-related_1AB_polyprotein_21237	21234	0.6982	0.74383
MF598693_MERS-related_1AB_polyprotein	21234	0.69873	0.74432
MF598612_MERS-related_1AB_polyprotein_21237	21234	0.6987	0.74428
MF598611_MERS-related_1AB_polyprotein_21237	21234	0.69886	0.74443
MF598610_MERS-related_1AB_polyprotein_21237	21234	0.69829	0.74391
MF598609_MERS-related_1AB_polyprotein_21237	21234	0.69892	0.74448
MF598608_MERS-related_1AB_polyprotein_21237	21234	0.69894	0.7445
MF598607_MERS-related_1AB_polyprotein_21237	21234	0.69892	0.74449
MF598606_MERS-related_1AB_polyprotein_21237	21234	0.69878	0.74434
MF598717_MERS-related_1AB_polyprotein	21234	0.69836	0.74397
MF598604_MERS-related_1AB_polyprotein_21237	21234	0.69876	0.74435
MF598603_MERS-related_1AB_polyprotein_21237	21234	0.69878	0.74438
MF598602_MERS-related_1AB_polyprotein_21237	21234	0.69891	0.7445
MF598601_MERS-related_1AB_polyprotein	21234	0.69836	0.74397
MF598599_MERS-related_1AB_polyprotein_21237	21234	0.69846	0.74405
MF598597_MERS-related_1AB_polyprotein_21237	21234	0.69834	0.74394
MF598595_MERS-related_1AB_polyprotein_21237	21234	0.69885	0.74442
MF598594_MERS-related_1AB_polyprotein_21237	21234	0.69878	0.74437
MG011359_MERS-related_ORF1ab_21237	21234	0.69846	0.74411
MG011358_MERS-related_ORF1ab_21237	21234	0.69903	0.74461
MG011357_MERS-related_ORF1ab_21237	21234	0.69828	0.74392
MG011354_MERS-related_ORF1ab_21237	21234	0.6987	0.74437
MG011353_MERS-related_ORF1ab_21237	21234	0.69878	0.74445
MG011352_MERS-related_ORF1ab_21237	21234	0.69871	0.74435
MG011351_MERS-related_ORF1ab_21237	21234	0.69844	0.74406
MG011345_MERS-related_ORF1ab_21237	21234	0.69893	0.74445
MG011342_MERS-related_ORF1ab_21237	21234	0.69804	0.74377
MF618252_Murine_hepatitis_virus_ORF1ab_polyprotein_21537	21534	0.70695	0.75491
KY014282_Human_coronavirus_OC43_ORF1ab_polyprotein_21288	21285	0.68933	0.73255
KY014281_Human_coronavirus_OC43_ORF1ab_polyprotein_21288	21285	0.68889	0.73217
MF374984_Human_coronavirus_OC43_replicase_polyprotein_1ab_21288	21285	0.68935	0.73255
MG011362_MERS-related_ORF1ab_21237	21234	0.6991	0.74467
MG011360_MERS-related_ORF1ab_21237	21234	0.69895	0.74452
MG011349_MERS-related_ORF1ab_21237	21234	0.69855	0.74417
MG011348_MERS-related_ORF1ab_21237	21234	0.69867	0.74427
MG011347_MERS-related_ORF1ab_21237	21234	0.69907	0.74461
MG011346_MERS-related_ORF1ab_21237	21234	0.69843	0.74407
MG011343_MERS-related_ORF1ab_21237	21234	0.69884	0.74446
MG011341_MERS-related_ORF1ab_21237	21234	0.69867	0.74432
KT225476_MERS-related_ORF1ab_21237	21234	0.69871	0.7443
KT326819_MERS-related_ORF1ab_21237	21234	0.69887	0.74446
KJ473822_BtTp-BetaCoV/GX2012_ORF1ab_polyprotein_21384	21381	0.67398	0.71894
KJ473820_BtPa-BetaCoV/GD2013_ORF1ab_polyprotein_21549	21546	0.69421	0.74416
KJ473816_BtRs-BetaCoV/YN2013_ORF1ab_polyprotein_21222	21219	0.69615	0.74342
KJ473815_BtRs-BetaCoV/GX2013_ORF1ab_polyprotein_21216	21213	0.69413	0.74179
KJ473814_BtRs-BetaCoV/HuB2013_ORF1ab_polyprotein_21213	21210	0.6983	0.74626
KJ473813_BtRf-BetaCoV/SX2013_ORF1ab_polyprotein_21207	21204	0.69347	0.74128
KJ473812_BtRf-BetaCoV/HeB2013_ORF1ab_polyprotein_21207	21204	0.69325	0.74125
KJ473811_BtRf-BetaCoV/JL2012_ORF1ab_polyprotein_21207	21204	0.69383	0.74191
KJ473821_BtVs-BetaCoV/SC2013_ORF1ab_polyprotein_21540	21537	0.69735	0.74555
KY983585_Human_coronavirus_OC43_replicase_polyprotein_1ab_21288	21285	0.68907	0.73231
KY983583_Human_coronavirus_OC43_replicase_polyprotein_1ab_21288	21285	0.68923	0.73239
KY967360_Human_coronavirus_OC43_replicase_polyprotein_1ab_21288	21285	0.68892	0.73215
KY967358_Human_coronavirus_OC43_replicase_polyprotein_1ab_21288	21285	0.68908	0.73226
KX154691_MERS-related_ORF1ab_21237	21234	0.69884	0.74439
KX154690_MERS-related_ORF1ab_21237	21234	0.6989	0.74446
KX154689_MERS-related_ORF1ab_21237	21234	0.69871	0.7443
KX154687_MERS-related_ORF1ab_21237	21234	0.69826	0.74392
KX154693_MERS-related_ORF1ab	21234	0.69887	0.74451
KX154688_MERS-related_ORF1ab	21234	0.69847	0.74412
KY554975_Human_coronavirus_OC43_replicase_polyprotein_1ab	21285	0.68955	0.73271
KY419112_Porcine_hemagglutinating_encephalomyelitis_virus_replicase_polyprotein_21285	21282	0.6902	0.73354
KY419110_Porcine_hemagglutinating_encephalomyelitis_virus_replicase_polyprotein_21285	21282	0.69016	0.7335
KY419111_Porcine_hemagglutinating_encephalomyelitis_virus_replicase_polyprotein	21285	0.69058	0.73402
KY419105_Porcine_hemagglutinating_encephalomyelitis_virus_replicase_polyprotein_21285	21282	0.69021	0.73355
KY419104_Porcine_hemagglutinating_encephalomyelitis_virus_replicase_polyprotein_21285	21282	0.69029	0.73364
KY419103_Porcine_hemagglutinating_encephalomyelitis_virus_replicase_polyprotein_21288	21285	0.69007	0.73371
KX982264_Bovine_coronavirus_Orf1ab_21276	21273	0.69006	0.73366
KY674920_Human_coronavirus_OC43_replicase_polyprotein_1ab_21288	21285	0.68948	0.73267
KY554973_Human_coronavirus_OC43_replicase_polyprotein_1ab	21285	0.68941	0.73254
KY684759_Human_coronavirus_OC43_Pp1ab_21288	21285	0.68886	0.7321
KX432213_Canine_respiratory_coronavirus_orf1ab_polyprotein_21285	21282	0.68797	0.73141
KX538979_Human_coronavirus_OC43_replicase_polyprotein_1ab_21288	21285	0.68947	0.73257
KX538978_Human_coronavirus_OC43_replicase_polyprotein_1ab_21288	21285	0.68932	0.73246
KX538977_Human_coronavirus_OC43_replicase_polyprotein_1ab_21288	21285	0.68935	0.73251
KX538976_Human_coronavirus_OC43_replicase_polyprotein_1ab_21288	21285	0.68937	0.73248
KX538975_Human_coronavirus_OC43_replicase_polyprotein_1ab_21288	21285	0.68913	0.73238
KX538974_Human_coronavirus_OC43_replicase_polyprotein_1ab_21288	21285	0.68953	0.73262
KX538973_Human_coronavirus_OC43_replicase_polyprotein_1ab_21288	21285	0.68964	0.73272
KX538972_Human_coronavirus_OC43_replicase_polyprotein_1ab_21288	21285	0.68931	0.73243
KX538971_Human_coronavirus_OC43_replicase_polyprotein_1ab_21288	21285	0.68958	0.73267
KX538970_Human_coronavirus_OC43_replicase_polyprotein_1ab_21288	21285	0.68918	0.7323
KX538969_Human_coronavirus_OC43_replicase_polyprotein_1ab_21288	21285	0.68936	0.73254
KX538968_Human_coronavirus_OC43_replicase_polyprotein_1ab_21288	21285	0.68969	0.73276
KX538967_Human_coronavirus_OC43_replicase_polyprotein_1ab_21288	21285	0.68938	0.73256
KX538966_Human_coronavirus_OC43_replicase_polyprotein_1ab_21288	21285	0.68934	0.73243
KX538965_Human_coronavirus_OC43_replicase_polyprotein_1ab_21288	21285	0.68948	0.73265
KX538964_Human_coronavirus_OC43_replicase_polyprotein_1ab_21288	21285	0.6894	0.7325
KY369907_Human_coronavirus_OC43_Pp1ab_21288	21285	0.68924	0.73241
KY369906_Human_coronavirus_OC43_Pp1ab_21288	21285	0.6893	0.73246
KY369905_Human_coronavirus_OC43_Pp1ab_21288	21285	0.68909	0.73231
KX108946_MERS-related_replicase_polyprotein_21237	21234	0.69873	0.74431
KX108945_MERS-related_replicase_polyprotein_21237	21234	0.6989	0.74444
KX108944_MERS-related_replicase_polyprotein_21237	21234	0.6983	0.74389
KX108943_MERS-related_replicase_polyprotein_21237	21234	0.69913	0.74459
KX108942_MERS-related_replicase_polyprotein_21237	21234	0.69876	0.74437
KX108941_MERS-related_replicase_polyprotein_21237	21234	0.69858	0.74422
KX108940_MERS-related_replicase_polyprotein_21237	21234	0.69877	0.74437
KX108939_MERS-related_replicase_polyprotein_21237	21234	0.69859	0.74423
KX108938_MERS-related_replicase_polyprotein_21237	21234	0.69865	0.74429
KX108937_MERS-related_replicase_polyprotein_21237	21234	0.69852	0.74421
KF294457_Bat_SARS-like_coronavirus_orf1ab_polyprotein_21192	21189	0.69354	0.74156
LC061274_Equine_coronavirus_ORF1ab_polyprotein_21354	21351	0.69002	0.73398
LC061273_Equine_coronavirus_ORF1ab_polyprotein_21354	21351	0.69001	0.73396
LC061272_Equine_coronavirus_ORF1ab_polyprotein_21363	21360	0.68996	0.73414
KT861627_MERS-related_ORF1ab_21237	21234	0.6988	0.7444
KT877351_MERS-related_ORF1ab_21237	21234	0.6986	0.74423
KU710265_MERS-related_ORF1ab	21234	0.69837	0.744
AY338175_SARS_coronavirus_Taiwan_TC2_nonstructural_polyprotein_pp1ab_21222	21219	0.69801	0.74472
AY348314_SARS_coronavirus_Taiwan_TC3_nonstructural_polyprotein_pp1ab	21219	0.69815	0.74483
AY278741_SARS_coronavirus_Urbani_nonstructural_polyprotein_pp1ab_21222	21219	0.69806	0.74475
MG757594_MERS-related_ORF1ab	21234	0.69852	0.74418
KU851863_MERS-related_ORF1ab_21237	21234	0.69851	0.74409
KU851862_MERS-related_ORF1ab_21237	21234	0.69847	0.74414
MG757599_MERS-related_ORF1ab	21234	0.69855	0.74421
KU851860_MERS-related_ORF1ab_21237	21234	0.69872	0.74435
KU558923_Betacoronavirus_1_replicase_polyprotein_21285	21282	0.68994	0.7331
KU558922_Betacoronavirus_1_replicase_polyprotein_21285	21282	0.69067	0.73407
KX034099_MERS-related_polyprotein_orf1ab_21237	21234	0.69872	0.74435
MK796425_MERS-related_orf1ab	21234	0.69876	0.74437
KP209313_MERS-related_ORF1ab_21237	21234	0.69856	0.74426
KP209312_MERS-related_ORF1ab_21237	21234	0.69873	0.74443
KP209310_MERS-related_ORF1ab_21237	21234	0.6986	0.74426
KY581691_MERS-related_1AB_polyprotein	21234	0.69862	0.74431
KP209308_MERS-related_ORF1ab_21237	21234	0.69877	0.74444
KP209307_MERS-related_ORF1ab_21237	21234	0.69866	0.74434
DQ022305_Bat_SARS_coronavirus_HKU3-1_orf1ab_polyprotein	21201	0.69407	0.74209
DQ084199_Bat_SARS_coronavirus_HKU3-2_orf1ab_polyprotein_21204	21201	0.69382	0.74191
AF391542_Bovine_coronavirus_replicase_21285	21282	0.69065	0.73399
AF391541_Bovine_coronavirus_replicase_21285	21282	0.69039	0.73374
KT026456_MERS-related_ORF1ab_21234	21231	0.69886	0.74448
KT026454_MERS-related_ORF1ab_21237	21234	0.69879	0.74442
KT026455_MERS-related_ORF1ab	21234	0.69852	0.74417
KT779556_Human_coronavirus_HKU1_orf1ab_polyprotein_21516	21513	0.66572	0.70558
KT779555_Human_coronavirus_HKU1_orf1ab_polyprotein_21516	21513	0.66561	0.7055
KT374057_MERS-related_ORF1ab	21234	0.69876	0.74437
KU308549_MERS-related_ORF1ab	21234	0.6987	0.74433
KT374053_MERS-related_ORF1ab_21237	21234	0.69865	0.74427
KX034100_MERS-related_polyprotein_orf1ab	21234	0.6987	0.74433
KT374051_MERS-related_ORF1ab	21234	0.69886	0.74443
KU131570_Human_coronavirus_OC43_replicase_polyprotein_21288	21285	0.68925	0.7324
KT806055_MERS-related_ORF1ab_21237	21234	0.69844	0.74405
KT806054_MERS-related_ORF1ab_21237	21234	0.69869	0.7443
KT806053_MERS-related_ORF1ab_21237	21234	0.69852	0.74419
KT806052_MERS-related_ORF1ab_21237	21234	0.69869	0.74427
KT806051_MERS-related_ORF1ab_21237	21234	0.69844	0.74402
KT806049_MERS-related_ORF1ab_21237	21234	0.6984	0.74405
KT806048_MERS-related_ORF1ab_21237	21234	0.69892	0.74445
KT806047_MERS-related_ORF1ab_21237	21234	0.69859	0.74423
KT806044_MERS-related_ORF1ab_21237	21234	0.69876	0.74437
KT444582_SARS-like_coronavirus_WIV16_non-structural_polyprotein_1ab_21222	21219	0.69709	0.74441
KU242424_MERS-related_replicase_polyprotein_21237	21234	0.69865	0.74432
KU242423_MERS-related_replicase_polyprotein_21237	21234	0.69863	0.7443
KT368890_MERS-related_polyprotein_ORF1ab_21237	21234	0.69847	0.74411
KT368889_MERS-related_polyprotein_ORF1ab_21237	21234	0.69862	0.74422
KT368887_MERS-related_polyprotein_ORF1ab_21231	21228	0.69871	0.74424
KT368886_MERS-related_polyprotein_ORF1ab	21234	0.69851	0.74413
KT368883_MERS-related_polyprotein_ORF1ab	21234	0.69851	0.7441
KT368879_MERS-related_polyprotein_ORF1ab_21237	21234	0.69872	0.74435
KT368878_MERS-related_polyprotein_ORF1ab_21237	21234	0.69889	0.74448
KT368877_MERS-related_polyprotein_ORF1ab	21234	0.69878	0.74441
KT368875_MERS-related_polyprotein_ORF1ab_21237	21234	0.69884	0.74441
KT368873_MERS-related_polyprotein_ORF1ab_21237	21234	0.69865	0.74429
KT368872_MERS-related_polyprotein_ORF1ab_21237	21234	0.6986	0.74422
KT368871_MERS-related_polyprotein_ORF1ab_21237	21234	0.69847	0.74418
KT368870_MERS-related_polyprotein_ORF1ab_21237	21234	0.69882	0.74441
KT368869_MERS-related_polyprotein_ORF1ab_21237	21234	0.69866	0.74429
KT368868_MERS-related_polyprotein_ORF1ab_21237	21234	0.69876	0.7444
KT368867_MERS-related_polyprotein_ORF1ab	21234	0.6983	0.74395
KT368865_MERS-related_polyprotein_ORF1ab	21234	0.69899	0.74455
KT368860_MERS-related_polyprotein_ORF1ab	21234	0.69887	0.74445
KT368855_MERS-related_polyprotein_ORF1ab_21237	21234	0.69839	0.744
KT368852_MERS-related_polyprotein_ORF1ab_21237	21234	0.69831	0.74395
KT368851_MERS-related_polyprotein_ORF1ab_21237	21234	0.69827	0.74391
KT368854_MERS-related_polyprotein_ORF1ab	21234	0.69834	0.74398
KT368848_MERS-related_polyprotein_ORF1ab	21234	0.69888	0.74445
KT368833_MERS-related_polyprotein_ORF1ab_21237	21234	0.69866	0.74428
KT368831_MERS-related_polyprotein_ORF1ab_21237	21234	0.69822	0.74394
KT368832_MERS-related_polyprotein_ORF1ab	21234	0.69843	0.74412
KT368845_MERS-related_polyprotein_ORF1ab	21234	0.69851	0.74415
KT368857_MERS-related_polyprotein_ORF1ab	21234	0.69841	0.74403
KT368826_MERS-related_polyprotein_ORF1ab_21237	21234	0.6988	0.74441
KT368825_MERS-related_polyprotein_ORF1ab_21237	21234	0.69851	0.74409
KT368824_MERS-related_polyprotein_ORF1ab_21237	21234	0.69899	0.74454
KT751244_MERS-related_replicase_polyprotein_21237	21234	0.6984	0.74402
KT121581_MERS-related_ORF1ab_21237	21234	0.69904	0.74453
KT121579_MERS-related_ORF1ab_21237	21234	0.69898	0.74446
KT121577_MERS-related_ORF1ab_21237	21234	0.69905	0.74452
KT121576_MERS-related_ORF1ab_21237	21234	0.69896	0.74446
KT121580_MERS-related_ORF1ab	21234	0.69902	0.7445
KM027262_MERS-related_orf1ab_21237	21234	0.69877	0.74428
KM027260_MERS-related_orf1ab_21237	21234	0.69878	0.74435
KM027259_MERS-related_orf1ab_21237	21234	0.69863	0.74424
KM027258_MERS-related_orf1ab_21237	21234	0.69874	0.74432
MK039552_MERS-related_1AB_polyprotein	21234	0.69868	0.74426
KM027261_MERS-related_orf1ab	21234	0.69874	0.74431
KJ813439_MERS-related_ORF1ab_21237	21234	0.69893	0.74442
KT029139_MERS-related_orf1ab_21237	21234	0.69881	0.74441
KT006149_MERS-related_ORF1ab_21237	21234	0.69872	0.74433
KF923925_Human_coronavirus_OC43_replicase_polyprotein_1ab_21288	21285	0.68917	0.73235
KF923924_Human_coronavirus_OC43_replicase_polyprotein_1ab_21288	21285	0.68924	0.73237
KF923923_Human_coronavirus_OC43_replicase_polyprotein_1ab_21288	21285	0.68951	0.73263
KF923922_Human_coronavirus_OC43_replicase_polyprotein_1ab_21288	21285	0.68932	0.73249
KF923921_Human_coronavirus_OC43_replicase_polyprotein_1ab_21288	21285	0.68921	0.73235
KF923920_Human_coronavirus_OC43_replicase_polyprotein_1ab_21288	21285	0.68952	0.73262
KF923919_Human_coronavirus_OC43_replicase_polyprotein_1ab_21288	21285	0.68949	0.73265
KF923918_Human_coronavirus_OC43_replicase_polyprotein_1ab_21288	21285	0.6892	0.73242
KF923917_Human_coronavirus_OC43_replicase_polyprotein_1ab_21288	21285	0.68948	0.73263
KF923916_Human_coronavirus_OC43_replicase_polyprotein_1ab_21288	21285	0.68942	0.73256
KF923915_Human_coronavirus_OC43_replicase_polyprotein_1ab_21288	21285	0.68939	0.73253
KF923914_Human_coronavirus_OC43_replicase_polyprotein_1ab_21288	21285	0.68934	0.7325
KF923913_Human_coronavirus_OC43_replicase_polyprotein_1ab_21288	21285	0.68928	0.73246
KF923912_Human_coronavirus_OC43_replicase_polyprotein_1ab_21288	21285	0.68937	0.73252
KF923911_Human_coronavirus_OC43_replicase_polyprotein_1ab_21288	21285	0.68941	0.73257
KF923910_Human_coronavirus_OC43_replicase_polyprotein_1ab_21288	21285	0.6891	0.73232
KF923909_Human_coronavirus_OC43_replicase_polyprotein_1ab_21288	21285	0.68947	0.73262
KF923908_Human_coronavirus_OC43_replicase_polyprotein_1ab_21288	21285	0.6893	0.73249
KF923907_Human_coronavirus_OC43_replicase_polyprotein_1ab_21288	21285	0.68949	0.73265
KF923905_Human_coronavirus_OC43_replicase_polyprotein_1ab_21288	21285	0.68978	0.73286
KF923904_Human_coronavirus_OC43_replicase_polyprotein_1ab_21288	21285	0.68934	0.73243
KF923903_Human_coronavirus_OC43_replicase_polyprotein_1ab_21288	21285	0.68943	0.73254
KF923902_Human_coronavirus_OC43_replicase_polyprotein_1ab_21288	21285	0.6894	0.73253
KF923901_Human_coronavirus_OC43_replicase_polyprotein_1ab_21288	21285	0.68943	0.73259
KF923899_Human_coronavirus_OC43_replicase_polyprotein_1ab_21288	21285	0.68963	0.73283
KF923898_Human_coronavirus_OC43_replicase_polyprotein_1ab_21288	21285	0.68884	0.73203
KF923897_Human_coronavirus_OC43_replicase_polyprotein_1ab_21288	21285	0.68958	0.73267
KF923895_Human_coronavirus_OC43_replicase_polyprotein_1ab_21288	21285	0.68934	0.73253
KF923894_Human_coronavirus_OC43_replicase_polyprotein_1ab_21288	21285	0.68923	0.73238
KF923893_Human_coronavirus_OC43_replicase_polyprotein_1ab_21288	21285	0.68923	0.73239
KF923892_Human_coronavirus_OC43_replicase_polyprotein_1ab_21288	21285	0.68939	0.73254
KF923890_Human_coronavirus_OC43_replicase_polyprotein_1ab_21288	21285	0.68948	0.73264
KF923889_Human_coronavirus_OC43_replicase_polyprotein_1ab_21288	21285	0.68956	0.73263
KF923887_Human_coronavirus_OC43_replicase_polyprotein_1ab_21288	21285	0.68923	0.73233
KF923886_Human_coronavirus_OC43_replicase_polyprotein_1ab_21288	21285	0.68944	0.73269
KP886809_Bat_SARS-like_coronavirus_YNLF_34C_replicase_polyprotein_1ab_21222	21219	0.69506	0.74206
KP886808_Bat_SARS-like_coronavirus_YNLF_31C_replicase_polyprotein_1ab_21222	21219	0.69482	0.74188
KT156561_MERS-related_ORF1ab_21237	21234	0.69883	0.74448
KT156560_MERS-related_ORF1ab_21237	21234	0.69878	0.74445
KR011266_MERS-related_ORF1ab	21234	0.6986	0.74423
KF686344_Human_coronavirus_HKU1_replicase_polyprotein_1ab_21366	21363	0.6654	0.7052
KF686346_Human_coronavirus_HKU1_replicase_polyprotein_1ab	21651	0.66588	0.70577
KF686342_Human_coronavirus_HKU1_replicase_polyprotein_1ab_21414	21411	0.66579	0.70566
KF686341_Human_coronavirus_HKU1_replicase_polyprotein_1ab_21504	21501	0.6656	0.70553
KF686340_Human_coronavirus_HKU1_replicase_polyprotein_1ab_21594	21591	0.66576	0.70565
KF530099_Human_coronavirus_OC43_replicase_polyprotein_1ab_21288	21285	0.68979	0.73299
KF530098_Human_coronavirus_OC43_replicase_polyprotein_1ab_21288	21285	0.68916	0.73229
KF530097_Human_coronavirus_OC43_replicase_polyprotein_1ab_21288	21285	0.68982	0.73309
KF530096_Human_coronavirus_OC43_replicase_polyprotein_1ab_21288	21285	0.6898	0.73291
KF530095_Human_coronavirus_OC43_replicase_polyprotein_1ab_21288	21285	0.68986	0.73298
KF530094_Human_coronavirus_OC43_replicase_polyprotein_1ab_21288	21285	0.68933	0.73256
KF530092_Human_coronavirus_OC43_replicase_polyprotein_1ab_21288	21285	0.68896	0.73224
KF530091_Human_coronavirus_OC43_replicase_polyprotein_1ab_21288	21285	0.68985	0.73293
KF530090_Human_coronavirus_OC43_replicase_polyprotein_1ab_21288	21285	0.68978	0.73305
KF530089_Human_coronavirus_OC43_replicase_polyprotein_1ab_21288	21285	0.68948	0.73263
KF530088_Human_coronavirus_OC43_replicase_polyprotein_1ab_21288	21285	0.6894	0.73258
KF530087_Human_coronavirus_OC43_replicase_polyprotein_1ab_21288	21285	0.69008	0.73328
KF530086_Human_coronavirus_OC43_replicase_polyprotein_1ab_21288	21285	0.68956	0.73286
KF530085_Human_coronavirus_OC43_replicase_polyprotein_1ab_21288	21285	0.68996	0.73321
KF530084_Human_coronavirus_OC43_replicase_polyprotein_1ab_21288	21285	0.6892	0.73235
KF530083_Human_coronavirus_OC43_replicase_polyprotein_1ab_21288	21285	0.68944	0.73276
KF530082_Human_coronavirus_OC43_replicase_polyprotein_1ab_21288	21285	0.68944	0.73261
KF530081_Human_coronavirus_OC43_replicase_polyprotein_1ab_21288	21285	0.68951	0.73271
KF530080_Human_coronavirus_OC43_replicase_polyprotein_1ab_21288	21285	0.68905	0.73227
KF530079_Human_coronavirus_OC43_replicase_polyprotein_1ab_21288	21285	0.68966	0.73285
KF530078_Human_coronavirus_OC43_replicase_polyprotein_1ab_21288	21285	0.68903	0.73227
KF530077_Human_coronavirus_OC43_replicase_polyprotein_1ab_21288	21285	0.68954	0.73284
KF530076_Human_coronavirus_OC43_replicase_polyprotein_1ab_21288	21285	0.68966	0.73282
KF530075_Human_coronavirus_OC43_replicase_polyprotein_1ab_21288	21285	0.69016	0.73335
KF530074_Human_coronavirus_OC43_replicase_polyprotein_1ab_21288	21285	0.68986	0.73313
KF530073_Human_coronavirus_OC43_replicase_polyprotein_1ab_21288	21285	0.69016	0.73342
KF530072_Human_coronavirus_OC43_replicase_polyprotein_1ab_21288	21285	0.68897	0.73221
KF530071_Human_coronavirus_OC43_replicase_polyprotein_1ab_21288	21285	0.6896	0.73278
KF530070_Human_coronavirus_OC43_replicase_polyprotein_1ab_21288	21285	0.6895	0.73273
KF530069_Human_coronavirus_OC43_replicase_polyprotein_1ab_21288	21285	0.68958	0.7327
KF530068_Human_coronavirus_OC43_replicase_polyprotein_1ab_21288	21285	0.68948	0.73265
KF530067_Human_coronavirus_OC43_replicase_polyprotein_1ab_21288	21285	0.68983	0.73287
KF530066_Human_coronavirus_OC43_replicase_polyprotein_1ab_21288	21285	0.69016	0.73343
KF530065_Human_coronavirus_OC43_replicase_polyprotein_1ab_21288	21285	0.69021	0.73348
KF530064_Human_coronavirus_OC43_replicase_polyprotein_1ab_21288	21285	0.68897	0.73221
KF530063_Human_coronavirus_OC43_replicase_polyprotein_1ab_21288	21285	0.6897	0.73293
KF530061_Human_coronavirus_OC43_replicase_polyprotein_1ab_21288	21285	0.69017	0.73343
KF530060_Human_coronavirus_OC43_replicase_polyprotein_1ab_21288	21285	0.69011	0.73331
KF514407_SARS_coronavirus_ExoN1_replicase_polyprotein_1ab_21222	21219	0.69863	0.74533
KF430201_Human_coronavirus_HKU1_replicase_polyprotein_1ab_21594	21591	0.66562	0.7055
KF268339_Murine_coronavirus_replicase_polyprotein_1ab_21537	21534	0.70672	0.75466
KF268338_Murine_coronavirus_replicase_polyprotein_1ab_21537	21534	0.70674	0.75468
KF268337_Murine_coronavirus_replicase_polyprotein_1ab_21537	21534	0.70681	0.75473
JF292920_SARS_coronavirus_MA15_polyprotein_orf1ab	21219	0.69797	0.74469
JX163924_SARS_polyprotein_orf1ab_21222	21219	0.69817	0.74485
KM349744_Betacoronavirus_HKU24_replicase_polyprotein_21426	21423	0.69697	0.74428
KM349743_Betacoronavirus_HKU24_replicase_polyprotein_21426	21423	0.69709	0.74434
KP719933_MERS-related_ORF_1ab_21237	21234	0.69848	0.74421
KP719932_MERS-related_ORF_1ab_21237	21234	0.69888	0.74453
KP719931_MERS-related_ORF_1ab_21237	21234	0.6987	0.74438
KP719930_MERS-related_ORF_1ab	21234	0.6987	0.74434
KP719927_MERS-related_ORF_1ab_21237	21234	0.69865	0.7443
KF923906_Human_coronavirus_OC43_replicase_polyprotein_1ab_21288	21285	0.68955	0.73268
KF923900_Human_coronavirus_OC43_replicase_polyprotein_1ab_21288	21285	0.68956	0.73275
KF923896_Human_coronavirus_OC43_replicase_polyprotein_1ab_21288	21285	0.68918	0.73243
KF923891_Human_coronavirus_OC43_replicase_polyprotein_1ab_21288	21285	0.68933	0.73242
KF923888_Human_coronavirus_OC43_replicase_polyprotein_1ab_21288	21285	0.68907	0.73219
KP198611_Human_coronavirus_OC43_replicase_polyprotein_21288	21285	0.68898	0.73226
KP198610_Human_coronavirus_OC43_replicase_polyprotein_21288	21285	0.68885	0.73216
KP223131_MERS-related_ORF1ab_21237	21234	0.69876	0.74433
KJ958219_Human_coronavirus_OC43_replicase_polyprotein_1ab_21288	21285	0.68925	0.7324
KJ958218_Human_coronavirus_OC43_replicase_polyprotein_1ab_21288	21285	0.68919	0.73242
KJ650098_MERS-related_ORF1ab_21237	21234	0.69868	0.74428
KJ650297_MERS-related_ORF1ab	21234	0.69881	0.74447
KF600652_MERS-related_ORF1ab_21237	21234	0.69899	0.74457
KF600647_MERS-related_ORF1ab_21237	21234	0.69884	0.74449
KF600644_MERS-related_ORF1ab_21237	21234	0.69883	0.74446
KF600632_MERS-related_ORF1ab_21237	21234	0.69887	0.74449
KF600630_MERS-related_ORF1ab_21237	21234	0.69891	0.74453
KF600628_MERS-related_ORF1ab_21237	21234	0.69884	0.74443
KF600613_MERS-related_ORF1ab_21237	21234	0.69877	0.74441
KF600612_MERS-related_ORF1ab_21237	21234	0.6987	0.74435
KF192507_MERS-related_orf1ab_21237	21234	0.69855	0.7443
KF600651_MERS-related_ORF1ab	21234	0.69891	0.74452
KM210277_MERS-related_ORF1ab	21234	0.69895	0.7445
KJ614529_Human_betacoronavirus_2c_Jordan-N3/2012_ORF1ab_21237	21234	0.69898	0.74465
KF958702_MERS-related_ORF1ab	21234	0.69862	0.74426
KJ556336_MERS-related_ORF1ab_19647	19644	0.69926	0.74484
KJ477102_MERS-related_ORF1ab_21237	21234	0.69922	0.74481
KM027256_MERS-related_orf1ab	21234	0.69877	0.74435
KJ713299_MERS-related_ORF1ab_21237	21234	0.69878	0.74437
KJ713298_MERS-related_ORF1ab_21237	21234	0.69865	0.74432
KJ713297_MERS-related_ORF1ab_21237	21234	0.69872	0.74437
KJ713296_MERS-related_ORF1ab_21237	21234	0.69878	0.74432
KJ713295_MERS-related_ORF1ab_21237	21234	0.69855	0.74422
KF906251_Dromedary_camel_coronavirus_HKU23_replicase_polyprotein	21282	0.6895	0.73323
KF906249_Dromedary_camel_coronavirus_HKU23_replicase_polyprotein_21285	21282	0.68968	0.73341
KJ156952_MERS-related_ORF1ab_21237	21234	0.69855	0.74427
KJ156949_MERS-related_ORF1ab_21237	21234	0.69862	0.74426
KJ156944_MERS-related_ORF1ab_21237	21234	0.69855	0.74422
KJ156934_MERS-related_ORF1ab_21237	21234	0.69867	0.74431
KJ156881_MERS-related_ORF1ab_21237	21234	0.69892	0.74459
KJ156866_MERS-related_ORF1ab_21237	21234	0.69894	0.74456
KC545386_Betacoronavirus_Erinaceus/VMC/DEU/2012_orf1ab_21480	21477	0.6764	0.72271
KF745068_MERS-related_ORF1ab_21237	21234	0.69854	0.74421
KC881006_Bat_SARS-like_coronavirus_Rs3367_non-structural_polyprotein_1ab_21222	21219	0.69697	0.74416
KF367457_Bat_SARS-like_coronavirus_WIV1_non-structural_polyprotein_1ab_21222	21219	0.69695	0.74414
KC667074_Human_betacoronavirus_2c_England-Qatar/2012_ORF1ab_21237	21234	0.69868	0.74438
JX860640_Canine_respiratory_coronavirus_orf1ab_21285	21282	0.69046	0.73393
JX162087_SARS_coronavirus_ExoN1_polyprotein_orf1ab_21222	21219	0.69842	0.74511
JN854286_SARS_coronavirus_HKU-39849_orf1ab_polyprotein_21222	21219	0.69804	0.74476
JN874562_Rabbit_coronavirus_HKU14_polyprotein_21339	21336	0.69083	0.73578
JN874561_Rabbit_coronavirus_HKU14_polyprotein_21456	21453	0.69071	0.73572
JN874560_Rabbit_coronavirus_HKU14_polyprotein_21456	21453	0.69089	0.73605
JQ173883_Murine_hepatitis_virus_strain_S/3239-17_1ab_21540	21537	0.70651	0.75414
JQ316196_SARS_coronavirus_HKU-39849_orf1ab_polyprotein_21222	21219	0.69806	0.74474
HM034837_Human_coronavirus_HKU1_polyprotein_1ab_21549	21546	0.66585	0.7057
JN129835_Human_coronavirus_OC43_replicase_polyprotein_21288	21285	0.68966	0.73283
JN129834_Human_coronavirus_OC43_replicase_polyprotein_21276	21273	0.68971	0.73293
DQ811784_Bovine_coronavirus_DB2_polyprotein_orf1ab_21285	21282	0.69081	0.73423
HM211101_Bat_coronavirus_HKU9-10-2_orf1ab_polyprotein_20712	20709	0.68172	0.73112
HM211100_Bat_coronavirus_HKU9-10-1_orf1ab_polyprotein_20772	20769	0.68014	0.73313
HM211099_Bat_coronavirus_HKU9-5-2_orf1ab_polyprotein_20712	20709	0.68249	0.73147
HM211098_Bat_coronavirus_HKU9-5-1_orf1ab_polyprotein_20772	20769	0.68029	0.73321
GU593319_Murine_hepatitis_virus_replicase_polyprotein_1ab_21540	21537	0.70656	0.75417
NC_006577_Human_coronavirus_HKU1_orf1ab_polyprotein	21546	0.66609	0.70587
KF268336_Murine_coronavirus_replicase_polyprotein_1ab	21534	0.70636	0.7542
NC_006213_Human_coronavirus_OC43_Orf1ab	21285	0.68944	0.73272
AY485278_SARS_coronavirus_Sino3-11_orf1ab_polyprotein_21222	21219	0.69812	0.7448
AY485277_SARS_coronavirus_Sino1-11_orf1ab_polyprotein_21222	21219	0.69807	0.74475
FJ882954_SARS_coronavirus_ExoN1_orf1ab_polyprotein_21222	21219	0.69857	0.74518
FJ882941_SARS_coronavirus_ExoN1_orf1ab_polyprotein_21222	21219	0.6983	0.74496
FJ882940_SARS_coronavirus_ExoN1_orf1ab_polyprotein_21222	21219	0.6985	0.74513
FJ882939_SARS_coronavirus_wtic-MB_orf1ab_polyprotein_21222	21219	0.69818	0.74486
FJ882937_SARS_coronavirus_wtic-MB_orf1ab_polyprotein_21222	21219	0.69813	0.7448
FJ882932_SARS_coronavirus_wtic-MB_orf1ab_polyprotein_21222	21219	0.69814	0.74482
FJ882931_SARS_coronavirus_ExoN1_orf1ab_polyprotein_21222	21219	0.69855	0.74519
FJ882929_SARS_coronavirus_ExoN1_orf1ab_polyprotein_21222	21219	0.69826	0.74494
FJ882928_SARS_coronavirus_ExoN1_orf1ab_polyprotein_21222	21219	0.69816	0.74483
JF292921_SARS_coronavirus_wtic-MB_polyprotein_orf1ab	21219	0.69816	0.74483
KF514420_SARS_coronavirus_ExoN1_replicase_polyprotein_1ab	21219	0.69823	0.74491
GQ153548_Bat_SARS_coronavirus_HKU3-13_orf1ab_polyprotein_21177	21174	0.69368	0.74176
GQ153547_Bat_SARS_coronavirus_HKU3-12_orf1ab_polyprotein_21204	21201	0.69239	0.74058
GQ153546_Bat_SARS_coronavirus_HKU3-11_orf1ab_polyprotein_21195	21192	0.69381	0.74186
GQ153545_Bat_SARS_coronavirus_HKU3-10_orf1ab_polyprotein_21195	21192	0.69389	0.74198
GQ153544_Bat_SARS_coronavirus_HKU3-9_orf1ab_polyprotein_21195	21192	0.69384	0.74192
GQ153543_Bat_SARS_coronavirus_HKU3-8_orf1ab_polyprotein_21216	21213	0.69172	0.73976
GQ153542_Bat_SARS_coronavirus_HKU3-7_orf1ab_polyprotein_21216	21213	0.69169	0.73972
GQ153541_Bat_SARS_coronavirus_HKU3-6_orf1ab_polyprotein_21204	21201	0.69391	0.74204
GQ153540_Bat_SARS_coronavirus_HKU3-5_orf1ab_polyprotein_21204	21201	0.69394	0.74203
GQ153539_Bat_SARS_coronavirus_HKU3-4_orf1ab_polyprotein_21204	21201	0.69402	0.74204
AB551247_Murine_hepatitis_virus_replicase_polyprotein_1ab_21507	21504	0.70906	0.75682
FJ588686_SARS_coronavirus_Rs_672/2006_non-structural_polyprotein_pp1ab_20643	20640	0.69792	0.7449
AY391777_Human_coronavirus_OC43_replicase_polyprotein_21288	21285	0.6894	0.73269
AY310120_SARS_coronavirus_FRA_putative_ORF1ab_polyprotein	21219	0.69796	0.74467
DQ415914_Human_coronavirus_HKU1_orf1ab_polyprotein_21516	21513	0.66569	0.70553
DQ415913_Human_coronavirus_HKU1_orf1ab_polyprotein_21429	21426	0.66563	0.70537
DQ415912_Human_coronavirus_HKU1_orf1ab_polyprotein_21489	21486	0.66559	0.70533
DQ415911_Human_coronavirus_HKU1_orf1ab_polyprotein_21546	21543	0.66508	0.70479
DQ415910_Human_coronavirus_HKU1_orf1ab_polyprotein_21426	21423	0.6656	0.70546
DQ415909_Human_coronavirus_HKU1_orf1ab_polyprotein_21396	21393	0.6657	0.70553
DQ415908_Human_coronavirus_HKU1_orf1ab_polyprotein_21576	21573	0.66562	0.70549
DQ415907_Human_coronavirus_HKU1_orf1ab_polyprotein_21516	21513	0.6659	0.7057
DQ415906_Human_coronavirus_HKU1_orf1ab_polyprotein_21486	21483	0.66578	0.70556
DQ415905_Human_coronavirus_HKU1_orf1ab_polyprotein_21486	21483	0.6657	0.70549
DQ415904_Human_coronavirus_HKU1_orf1ab_polyprotein_21186	21183	0.66563	0.70537
DQ415903_Human_coronavirus_HKU1_orf1ab_polyprotein_21549	21546	0.6662	0.70595
DQ415902_Human_coronavirus_HKU1_orf1ab_polyprotein_21489	21486	0.66498	0.70468
DQ415901_Human_coronavirus_HKU1_orf1ab_polyprotein_21726	21723	0.66572	0.70561
DQ415900_Human_coronavirus_HKU1_orf1ab_polyprotein_21441	21438	0.66542	0.70536
DQ415899_Human_coronavirus_HKU1_orf1ab_polyprotein_21549	21546	0.66577	0.70551
DQ415898_Human_coronavirus_HKU1_orf1ab_polyprotein_21459	21456	0.66562	0.7053
DQ415897_Human_coronavirus_HKU1_orf1ab_polyprotein_21489	21486	0.6656	0.70537
DQ415896_Human_coronavirus_HKU1_orf1ab_polyprotein_21489	21486	0.66603	0.70582
GU553364_SARS_coronavirus_HKU-39849_orf1ab_polyprotein	21219	0.69803	0.74473
FJ938066_Bovine_respiratory_coronavirus_bovine/US/OH-440-TC/1996_orf1ab_polyprotein_21285	21282	0.69023	0.73368
FJ938065_Bovine_respiratory_coronavirus_AH187_orf1ab_polyprotein	21282	0.69089	0.73427
AY686864_SARS_coronavirus_B039_replicase_1AB_21222	21219	0.69832	0.74496
AY278489_SARS_coronavirus_GD01_orf1ab_21222	21219	0.69847	0.74508
AY278488_SARS_coronavirus_BJ01_orf1ab_21222	21219	0.69838	0.74498
AY903460_Human_coronavirus_OC43_replicase_polyprotein_21288	21285	0.68945	0.73265
AY903459_Human_coronavirus_OC43_replicase_polyprotein_21288	21285	0.68934	0.7325
FJ882962_SARS_coronavirus_MA15_ExoN1_orf1ab_polyprotein_21222	21219	0.69792	0.74474
FJ882961_SARS_coronavirus_MA15_orf1ab_polyprotein_21222	21219	0.69802	0.74475
FJ882959_SARS_coronavirus_MA15_ExoN1_orf1ab_polyprotein_21222	21219	0.69795	0.74475
FJ882957_SARS_coronavirus_MA15_orf1ab_polyprotein_21222	21219	0.698	0.74472
FJ882953_SARS_coronavirus_MA15_ExoN1_orf1ab_polyprotein_21222	21219	0.69796	0.74472
FJ882952_SARS_coronavirus_MA15_orf1ab_polyprotein_21222	21219	0.69807	0.74477
FJ882951_SARS_coronavirus_MA15_ExoN1_orf1ab_polyprotein_21222	21219	0.69799	0.74475
FJ882948_SARS_coronavirus_MA15_orf1ab_polyprotein_21222	21219	0.69815	0.74484
FJ882945_SARS_coronavirus_MA15_orf1ab_polyprotein_21222	21219	0.69807	0.74478
FJ882942_SARS_coronavirus_MA15_ExoN1_orf1ab_polyprotein_21222	21219	0.69788	0.74468
DQ648857_Bat_CoV_279/2005_ORF1_20607	20604	0.69666	0.74414
DQ648856_Bat_CoV_273/2005_ORF1_21210	21207	0.69462	0.7427
DQ648794_Bat_coronavirus_BtCoV/133/2005_ORF1_21381	21378	0.67305	0.71855
MH940245_Human_coronavirus_HKU1_orf1ab_polyprotein	21456	0.66514	0.70485
DQ011855_Porcine_hemagglutinating_encephalomyelitis_virus_replicase_polyprotein_21288	21285	0.69054	0.73392
AY864805_SARS_coronavirus_BJ162_orf1ab_polyprotein_21222	21219	0.69834	0.74497
AY686863_SARS_coronavirus_A022_replicase_1AB_21222	21219	0.69815	0.74485
AY572038_SARS_coronavirus_civet020_replicase_p1AB_21222	21219	0.69805	0.74479
AY572035_SARS_coronavirus_civet010_replicase_p1AB_21222	21219	0.69819	0.74495
AY572034_Civet_SARS_CoV_007/2004_replicase_p1AB_21222	21219	0.69803	0.74476
AY654624_SARS_coronavirus_TJF_replicase_1ab_21222	21219	0.69807	0.74474
AY390556_SARS_coronavirus_GZ02_nonstructural_polyprotein_21222	21219	0.69836	0.74495
AY508724_SARS_coronavirus_NS-1_nonstructural_polyprotein_21222	21219	0.69825	0.7449
AY357076_SARS_coronavirus_PUMC03_putative_orf1ab_polyprotein_21222	21219	0.69803	0.74472
AY350750_SARS_coronavirus_PUMC01_putative_orf1ab_polyprotein_21222	21219	0.69812	0.74478
AY345988_SARS_coronavirus_CUHK-AG03_putative_orf1ab_polyprotein_21222	21219	0.69808	0.74478
BCU00735_Bovine_coronavirus_orf1ab_polyprotein_21285	21282	0.69081	0.73419
AY278554_SARS_coronavirus_CUHK-W1_putative_orf1ab_polyprotein_21222	21219	0.69832	0.74495
DQ182595_SARS_coronavirus_ZJ0301_orf1ab_polyprotein_21222	21219	0.69816	0.74486
NC_004718_SARS_orf1ab_polyprotein_pp1ab	21219	0.69812	0.7448
AY502925_SARS_coronavirus_TW2_putative_polyprotein	21219	0.69802	0.74474
AY714217_SARS_Coronavirus_CDC#200301157_nonstructural_polyprotein_pp1ab	21219	0.69803	0.74473
AY772062_SARS_coronavirus_WH20_orf1ab_polyprotein_21222	21219	0.69823	0.74488
EU371564_SARS_coronavirus_BJ182-12_orf1ab_21222	21219	0.69793	0.74465
EU371562_SARS_coronavirus_BJ182-4_orf1ab_21222	21219	0.69785	0.74456
EU371563_SARS_coronavirus_BJ182-8_orf1ab	21219	0.69792	0.74464
EU371559_SARS_coronavirus_ZJ02_orf1ab_21222	21219	0.69814	0.74482
FJ415324_Human_enteric_coronavirus_4408_orf1ab_polyprotein_21285	21282	0.69	0.73356
EF446615_Equine_coronavirus_ORF1ab_polyprotein_21387	21384	0.69026	0.73419
AB354579_Bovine_coronavirus_ORF1ab_polyprotein_21285	21282	0.69042	0.73384
EF065515_Bat_coronavirus_HKU9-3_orf1ab_polyprotein_20772	20769	0.68005	0.73304
EF065514_Bat_coronavirus_HKU9-2_orf1ab_polyprotein_20712	20709	0.68195	0.7311
EF065512_Bat_coronavirus_HKU5-5_orf1ab_polyprotein_21540	21537	0.69395	0.74338
EF065511_Bat_coronavirus_HKU5-3_orf1ab_polyprotein_21540	21537	0.69396	0.74338
EF065510_Bat_coronavirus_HKU5-2_orf1ab_polyprotein_21540	21537	0.69389	0.74334
EF065508_Bat_coronavirus_HKU4-4_orf1ab_polyprotein_21390	21387	0.67539	0.72061
EF065507_Bat_coronavirus_HKU4-3_orf1ab_polyprotein	21357	0.67483	0.72008
NC_009019_Tylonycteris_bat_coronavirus_HKU4_orf1ab_polyprotein	21357	0.67489	0.72011
AY864806_SARS_coronavirus_BJ202_orf1ab_polyprotein_21222	21219	0.69817	0.74484
DQ339101_Human_coronavirus_HKU1_polyprotein_21399	21396	0.66549	0.70526
AY502923_SARS_coronavirus_TW10_putative_polyprotein	21219	0.6981	0.74477
AY502929_SARS_coronavirus_TW6_putative_polyprotein	21219	0.69812	0.74479
AP006558_SARS_coronavirus_TWJ_polyprotein_1ab_21222	21219	0.69813	0.74481
AY502930_SARS_coronavirus_TW7_putative_polyprotein	21219	0.69809	0.74476
AB257344_SARS_coronavirus_Frankfurt_1_polyprotein_1ab_21222	21219	0.69812	0.7448

## Sheet: E_NF_DiNuc_All_Name
SeqName	A	C	G	T	SeqLen	PA	PC	PG	PT		SeqName	AA	AC	AG	AT	CA	CC	CG	CT	GA	GC	GG	GT	TA	TC	TG	TT	Sum	AA	AC	AG	AT	CA	CC	CG	CT	GA	GC	GG	GT	TA	TC	TG	TT		AA	AC	AG	AT
MN988713_Wuhan_seafood_market_pneumonia_virus_envelope_MN985325_Wuhan_seafood_market_pneumonia_virus_envelope_MN975262_Wuhan_seafood_market_pneumonia_virus_envelope_MN938384_Wuhan_seafood_market_pneumonia_virus_envelope_NC_045512_Wuhan_seafood_market_pneumonia_virus_envelope	49	45	42	92	228	21.4912	19.7368	18.4211	40.3509		MN988713_Wuhan_seafood_market_pneumonia_virus_envelope_MN985325_Wuhan_seafood_market_pneumonia_virus_envelope_MN975262_Wuhan_seafood_market_pneumonia_virus_envelope_MN938384_Wuhan_seafood_market_pneumonia_virus_envelope_NC_045512_Wuhan_seafood_market_pneumonia_virus_envelope	14	12	10	12	5	4	11	25	8	9	4	21	21	20	17	34	227	6.1674	5.28634	4.40529	5.28634	2.20264	1.76211	4.84581	11.0132	3.52423	3.96476	1.76211	9.2511	9.2511	8.81057	7.48899	14.978	ObsN	2217	1792	1678	2753
MN611520_Pipistrellus_abramus_bat_coronavirus_HKU5-related_envelope	77	65	61	106	309	24.9191	21.0356	19.7411	34.3042		MN611520_Pipistrellus_abramus_bat_coronavirus_HKU5-related_envelope	18	17	16	25	21	18	6	20	10	11	13	27	27	19	26	34	308	5.84416	5.51948	5.19481	8.11688	6.81818	5.84416	1.94805	6.49351	3.24675	3.57143	4.22078	8.76623	8.76623	6.16883	8.44156	11.039	ExpN	2094.09	1444.62	1723.7	3256.93
MN611519_Tylonycteris_pachypus_bat_coronavirus_HKU4-related_envelope	60	49	47	93	249	24.0964	19.6787	18.8755	37.3494		MN611519_Tylonycteris_pachypus_bat_coronavirus_HKU4-related_envelope	15	14	10	20	12	12	9	16	6	9	10	22	26	14	18	35	248	6.04839	5.64516	4.03226	8.06452	4.83871	4.83871	3.62903	6.45161	2.41935	3.62903	4.03226	8.87097	10.4839	5.64516	7.25806	14.1129
MK907287_Erinaceus_hedgehog_coronavirus_HKU31_envelope_MK907286_Erinaceus_hedgehog_coronavirus_HKU31_envelope	64	55	47	83	249	25.7028	22.0884	18.8755	33.3333		MK907287_Erinaceus_hedgehog_coronavirus_HKU31_envelope_MK907286_Erinaceus_hedgehog_coronavirus_HKU31_envelope	13	13	15	22	20	14	7	14	7	13	7	20	23	15	18	27	248	5.24194	5.24194	6.04839	8.87097	8.06452	5.64516	2.82258	5.64516	2.82258	5.24194	2.82258	8.06452	9.27419	6.04839	7.25806	10.8871
MN514967_Dromedary_camel_coronavirus_HKU23_E	62	34	53	103	252	24.6032	13.4921	21.0317	40.873		MN514967_Dromedary_camel_coronavirus_HKU23_E	15	11	11	24	12	9	1	12	7	8	12	26	27	6	29	41	251	5.9761	4.38247	4.38247	9.56175	4.78088	3.58566	0.398406	4.78088	2.78884	3.18725	4.78088	10.3586	10.757	2.39044	11.5538	16.3347
MN514966_Dromedary_camel_coronavirus_HKU23_E	62	36	52	102	252	24.6032	14.2857	20.6349	40.4762		MN514966_Dromedary_camel_coronavirus_HKU23_E	15	11	11	24	13	9	1	13	7	9	12	24	26	7	28	41	251	5.9761	4.38247	4.38247	9.56175	5.17928	3.58566	0.398406	5.17928	2.78884	3.58566	4.78088	9.56175	10.3586	2.78884	11.1554	16.3347
MN514965_Dromedary_camel_coronavirus_HKU23_E	62	33	53	104	252	24.6032	13.0952	21.0317	41.2698		MN514965_Dromedary_camel_coronavirus_HKU23_E	15	11	11	24	11	8	1	13	7	8	12	26	28	6	29	41	251	5.9761	4.38247	4.38247	9.56175	4.38247	3.18725	0.398406	5.17928	2.78884	3.18725	4.78088	10.3586	11.1554	2.39044	11.5538	16.3347
MN514964_Dromedary_camel_coronavirus_HKU23_E	62	33	53	104	252	24.6032	13.0952	21.0317	41.2698		MN514964_Dromedary_camel_coronavirus_HKU23_E	15	11	11	24	12	9	1	11	7	8	12	26	27	5	29	43	251	5.9761	4.38247	4.38247	9.56175	4.78088	3.58566	0.398406	4.38247	2.78884	3.18725	4.78088	10.3586	10.757	1.99203	11.5538	17.1315
MN514963_Dromedary_camel_coronavirus_HKU23_E	63	36	51	102	252	25	14.2857	20.2381	40.4762		MN514963_Dromedary_camel_coronavirus_HKU23_E	16	11	11	24	13	9	1	13	6	9	12	24	27	7	27	41	251	6.3745	4.38247	4.38247	9.56175	5.17928	3.58566	0.398406	5.17928	2.39044	3.58566	4.78088	9.56175	10.757	2.78884	10.757	16.3347
MN514962_Dromedary_camel_coronavirus_HKU23_E	61	29	56	109	255	23.9216	11.3725	21.9608	42.7451		MN514962_Dromedary_camel_coronavirus_HKU23_E	14	10	12	25	10	6	3	10	8	9	11	27	28	4	30	47	254	5.51181	3.93701	4.72441	9.84252	3.93701	2.3622	1.1811	3.93701	3.14961	3.54331	4.33071	10.6299	11.0236	1.5748	11.811	18.5039
MK211379_Coronavirus_BtRt-BetaCoV/GX2018_small_envelope	72	35	46	93	246	29.2683	14.2276	18.6992	37.8049		MK211379_Coronavirus_BtRt-BetaCoV/GX2018_small_envelope	22	13	14	22	11	4	6	14	11	9	5	21	27	9	21	36	245	8.97959	5.30612	5.71429	8.97959	4.4898	1.63265	2.44898	5.71429	4.4898	3.67347	2.04082	8.57143	11.0204	3.67347	8.57143	14.6939
MK211375_Coronavirus_BtRs-BetaCoV/YN2018A_small_envelope	55	47	45	84	231	23.8095	20.3463	19.4805	36.3636		MK211375_Coronavirus_BtRs-BetaCoV/YN2018A_small_envelope	18	14	11	11	8	4	12	23	8	10	5	22	20	19	17	28	230	7.82609	6.08696	4.78261	4.78261	3.47826	1.73913	5.21739	10	3.47826	4.34783	2.17391	9.56522	8.69565	8.26087	7.3913	12.1739
MK211374_Coronavirus_BtRl-BetaCoV/SC2018_small_envelope	55	46	45	85	231	23.8095	19.9134	19.4805	36.7965		MK211374_Coronavirus_BtRl-BetaCoV/SC2018_small_envelope	18	14	10	12	7	4	13	22	9	10	5	21	20	18	17	30	230	7.82609	6.08696	4.34783	5.21739	3.04348	1.73913	5.65217	9.56522	3.91304	4.34783	2.17391	9.13043	8.69565	7.82609	7.3913	13.0435
MK564475_MERS-related_envelope_MK564474_MERS-related_envelope	64	50	48	87	249	25.7028	20.0803	19.2771	34.9398		MK564475_MERS-related_envelope_MK564474_MERS-related_envelope	15	17	12	19	11	16	6	17	8	7	10	23	29	10	20	28	248	6.04839	6.85484	4.83871	7.66129	4.43548	6.45161	2.41935	6.85484	3.22581	2.82258	4.03226	9.27419	11.6935	4.03226	8.06452	11.2903
MK679660_Hedgehog_coronavirus_1_E	67	48	45	89	249	26.9076	19.2771	18.0723	35.743		MK679660_Hedgehog_coronavirus_1_E	16	13	14	23	20	11	5	12	5	10	8	22	25	14	18	32	248	6.45161	5.24194	5.64516	9.27419	8.06452	4.43548	2.01613	4.83871	2.01613	4.03226	3.22581	8.87097	10.0806	5.64516	7.25806	12.9032
MK303621_Human_coronavirus_OC43_envelope_small_membrane	64	33	55	106	258	24.8062	12.7907	21.3178	41.0853		MK303621_Human_coronavirus_OC43_envelope_small_membrane	15	11	12	25	12	8	2	11	8	9	11	27	28	5	30	43	257	5.83658	4.28016	4.66926	9.72763	4.66926	3.11284	0.77821	4.28016	3.11284	3.50195	4.28016	10.5058	10.8949	1.94553	11.6732	16.7315
MN306042_Human_coronavirus_OC43_envelope_MK303624_Human_coronavirus_OC43_envelope_small_membrane_MK303623_Human_coronavirus_OC43_envelope_small_membrane_MK303619_Human_coronavirus_OC43_envelope_small_membrane	63	33	56	106	258	24.4186	12.7907	21.7054	41.0853		MN306042_Human_coronavirus_OC43_envelope_MK303624_Human_coronavirus_OC43_envelope_small_membrane_MK303623_Human_coronavirus_OC43_envelope_small_membrane_MK303619_Human_coronavirus_OC43_envelope_small_membrane	15	11	11	25	12	8	2	11	8	9	12	27	27	5	31	43	257	5.83658	4.28016	4.28016	9.72763	4.66926	3.11284	0.77821	4.28016	3.11284	3.50195	4.66926	10.5058	10.5058	1.94553	12.0623	16.7315
MN120513_MERS-related_envelope_MK462252_MERS-related_E	64	50	48	87	249	25.7028	20.0803	19.2771	34.9398		MN120513_MERS-related_envelope_MK462252_MERS-related_E	15	17	12	19	11	16	6	17	8	7	10	23	29	10	20	28	248	6.04839	6.85484	4.83871	7.66129	4.43548	6.45161	2.41935	6.85484	3.22581	2.82258	4.03226	9.27419	11.6935	4.03226	8.06452	11.2903
MH810163_Yak_coronavirus_E	62	31	58	104	255	24.3137	12.1569	22.7451	40.7843		MH810163_Yak_coronavirus_E	14	10	13	25	12	6	4	9	8	10	11	28	27	5	30	42	254	5.51181	3.93701	5.11811	9.84252	4.72441	2.3622	1.5748	3.54331	3.14961	3.93701	4.33071	11.0236	10.6299	1.9685	11.811	16.5354
KY352407_SARS_E	54	45	42	90	231	23.3766	19.4805	18.1818	38.961		KY352407_SARS_E	15	12	12	14	10	5	8	22	7	10	5	20	21	18	17	34	230	6.52174	5.21739	5.21739	6.08696	4.34783	2.17391	3.47826	9.56522	3.04348	4.34783	2.17391	8.69565	9.13043	7.82609	7.3913	14.7826
MH687978_Betacoronavirus_sp._envelope_MH687977_Betacoronavirus_sp._envelope_MH687976_Betacoronavirus_sp._envelope_MH687974_Betacoronavirus_sp._envelope_MH687973_Betacoronavirus_sp._envelope_MH687972_Betacoronavirus_sp._envelope_MH687971_Betacoronavirus_sp._envelope	64	34	53	98	249	25.7028	13.6546	21.2851	39.3574		MH687978_Betacoronavirus_sp._envelope_MH687977_Betacoronavirus_sp._envelope_MH687976_Betacoronavirus_sp._envelope_MH687974_Betacoronavirus_sp._envelope_MH687973_Betacoronavirus_sp._envelope_MH687972_Betacoronavirus_sp._envelope_MH687971_Betacoronavirus_sp._envelope	15	11	15	23	11	8	1	14	10	9	10	23	27	6	27	38	248	6.04839	4.43548	6.04839	9.27419	4.43548	3.22581	0.403226	5.64516	4.03226	3.62903	4.03226	9.27419	10.8871	2.41935	10.8871	15.3226
MH687970_Betacoronavirus_sp._envelope	67	36	50	102	255	26.2745	14.1176	19.6078	40		MH687970_Betacoronavirus_sp._envelope	14	12	14	26	11	9	3	13	12	7	9	22	29	8	24	41	254	5.51181	4.72441	5.51181	10.2362	4.33071	3.54331	1.1811	5.11811	4.72441	2.75591	3.54331	8.66142	11.4173	3.14961	9.44882	16.1417
MH687969_Betacoronavirus_sp._envelope	65	34	52	98	249	26.1044	13.6546	20.8835	39.3574		MH687969_Betacoronavirus_sp._envelope	15	12	15	23	11	8	1	14	10	8	10	23	28	6	26	38	248	6.04839	4.83871	6.04839	9.27419	4.43548	3.22581	0.403226	5.64516	4.03226	3.22581	4.03226	9.27419	11.2903	2.41935	10.4839	15.3226
MH687968_Betacoronavirus_sp._envelope	68	36	49	102	255	26.6667	14.1176	19.2157	40		MH687968_Betacoronavirus_sp._envelope	14	12	15	26	12	9	2	13	12	7	9	21	29	8	23	42	254	5.51181	4.72441	5.90551	10.2362	4.72441	3.54331	0.787402	5.11811	4.72441	2.75591	3.54331	8.26772	11.4173	3.14961	9.05512	16.5354
NC_030886_Rousettus_bat_coronavirus_small_envelope	57	47	51	76	231	24.6753	20.3463	22.0779	32.9004		NC_030886_Rousettus_bat_coronavirus_small_envelope	10	18	14	14	16	4	7	20	7	12	7	25	23	13	23	17	230	4.34783	7.82609	6.08696	6.08696	6.95652	1.73913	3.04348	8.69565	3.04348	5.21739	3.04348	10.8696	10	5.65217	10	7.3913
NC_025217_Bat_Hp-betacoronavirus/Zhejiang2013_envelope	60	51	48	81	240	25	21.25	20	33.75		NC_025217_Bat_Hp-betacoronavirus/Zhejiang2013_envelope	16	15	14	14	14	6	6	25	5	15	8	20	24	15	20	22	239	6.69456	6.27615	5.85774	5.85774	5.85774	2.51046	2.51046	10.4603	2.09205	6.27615	3.34728	8.3682	10.0418	6.27615	8.3682	9.20502
MG021452_MERS-related_E	61	49	49	90	249	24.498	19.6787	19.6787	36.1446		MG021452_MERS-related_E	14	14	13	19	14	14	6	15	8	9	9	23	24	12	21	33	248	5.64516	5.64516	5.24194	7.66129	5.64516	5.64516	2.41935	6.04839	3.22581	3.62903	3.62903	9.27419	9.67742	4.83871	8.46774	13.3065
MG021451_MERS-related_E	59	51	52	87	249	23.6948	20.4819	20.8835	34.9398		MG021451_MERS-related_E	13	12	13	20	16	16	6	13	8	10	12	22	21	13	21	32	248	5.24194	4.83871	5.24194	8.06452	6.45161	6.45161	2.41935	5.24194	3.22581	4.03226	4.83871	8.87097	8.46774	5.24194	8.46774	12.9032
MF593268_MERS-related_envelope	65	53	48	83	249	26.1044	21.2851	19.2771	33.3333		MF593268_MERS-related_envelope	17	14	14	19	14	18	5	16	7	7	10	24	26	14	19	24	248	6.85484	5.64516	5.64516	7.66129	5.64516	7.25806	2.01613	6.45161	2.82258	2.82258	4.03226	9.67742	10.4839	5.64516	7.66129	9.67742
MG772934_Bat_SARS-like_coronavirus_envelope_MG772933_Bat_SARS-like_coronavirus_envelope	49	44	42	93	228	21.4912	19.2982	18.4211	40.7895		MG772934_Bat_SARS-like_coronavirus_envelope_MG772933_Bat_SARS-like_coronavirus_envelope	14	12	10	12	6	4	10	24	8	9	4	21	20	19	18	36	227	6.1674	5.28634	4.40529	5.28634	2.64317	1.76211	4.40529	10.5727	3.52423	3.96476	1.76211	9.2511	8.81057	8.37004	7.92952	15.859
MG596803_MERS-related_envelope	63	51	49	86	249	25.3012	20.4819	19.6787	34.5382		MG596803_MERS-related_envelope	16	15	13	18	15	12	6	18	6	8	10	25	25	16	20	25	248	6.45161	6.04839	5.24194	7.25806	6.04839	4.83871	2.41935	7.25806	2.41935	3.22581	4.03226	10.0806	10.0806	6.45161	8.06452	10.0806
MG596802_MERS-related_envelope	63	50	49	87	249	25.3012	20.0803	19.6787	34.9398		MG596802_MERS-related_envelope	16	15	13	18	14	12	6	18	6	8	10	25	26	15	20	26	248	6.45161	6.04839	5.24194	7.25806	5.64516	4.83871	2.41935	7.25806	2.41935	3.22581	4.03226	10.0806	10.4839	6.04839	8.06452	10.4839
KY581690_MERS-related_envelope	64	50	48	87	249	25.7028	20.0803	19.2771	34.9398		KY581690_MERS-related_envelope	15	17	12	19	12	15	6	17	8	7	10	23	28	11	20	28	248	6.04839	6.85484	4.83871	7.66129	4.83871	6.04839	2.41935	6.85484	3.22581	2.82258	4.03226	9.27419	11.2903	4.43548	8.06452	11.2903
KY417152_Bat_SARS-like_coronavirus_small_envelope	54	45	45	87	231	23.3766	19.4805	19.4805	37.6623		KY417152_Bat_SARS-like_coronavirus_small_envelope	18	14	10	11	7	3	11	24	8	10	5	22	20	18	19	30	230	7.82609	6.08696	4.34783	4.78261	3.04348	1.30435	4.78261	10.4348	3.47826	4.34783	2.17391	9.56522	8.69565	7.82609	8.26087	13.0435
KY417151_Bat_SARS-like_coronavirus_small_envelope	54	47	45	85	231	23.3766	20.3463	19.4805	36.7965		KY417151_Bat_SARS-like_coronavirus_small_envelope	18	14	10	11	7	4	12	24	8	10	5	22	20	19	18	28	230	7.82609	6.08696	4.34783	4.78261	3.04348	1.73913	5.21739	10.4348	3.47826	4.34783	2.17391	9.56522	8.69565	8.26087	7.82609	12.1739
KY417149_Bat_SARS-like_coronavirus_small_envelope	53	46	46	86	231	22.9437	19.9134	19.9134	37.2294		KY417149_Bat_SARS-like_coronavirus_small_envelope	18	14	9	11	7	4	12	23	7	10	7	22	20	18	18	30	230	7.82609	6.08696	3.91304	4.78261	3.04348	1.73913	5.21739	10	3.04348	4.34783	3.04348	9.56522	8.69565	7.82609	7.82609	13.0435
KY417148_Bat_SARS-like_coronavirus_small_envelope	54	46	46	85	231	23.3766	19.9134	19.9134	36.7965		KY417148_Bat_SARS-like_coronavirus_small_envelope	18	14	10	11	7	3	13	23	8	10	6	22	20	19	17	29	230	7.82609	6.08696	4.34783	4.78261	3.04348	1.30435	5.65217	10	3.47826	4.34783	2.6087	9.56522	8.69565	8.26087	7.3913	12.6087
KY417147_Bat_SARS-like_coronavirus_small_envelope	54	46	46	85	231	23.3766	19.9134	19.9134	36.7965		KY417147_Bat_SARS-like_coronavirus_small_envelope	18	14	10	11	7	4	12	23	8	10	6	22	20	18	18	29	230	7.82609	6.08696	4.34783	4.78261	3.04348	1.73913	5.21739	10	3.47826	4.34783	2.6087	9.56522	8.69565	7.82609	7.82609	12.6087
KY417146_Bat_SARS-like_coronavirus_small_envelope	54	47	47	83	231	23.3766	20.3463	20.3463	35.9307		KY417146_Bat_SARS-like_coronavirus_small_envelope	18	14	10	11	8	4	13	22	8	11	6	22	19	18	18	28	230	7.82609	6.08696	4.34783	4.78261	3.47826	1.73913	5.65217	9.56522	3.47826	4.78261	2.6087	9.56522	8.26087	7.82609	7.82609	12.1739
KY417145_Bat_SARS-like_coronavirus_small_envelope	53	47	47	84	231	22.9437	20.3463	20.3463	36.3636		KY417145_Bat_SARS-like_coronavirus_small_envelope	18	14	9	11	7	4	13	23	7	10	8	22	20	19	17	28	230	7.82609	6.08696	3.91304	4.78261	3.04348	1.73913	5.65217	10	3.04348	4.34783	3.47826	9.56522	8.69565	8.26087	7.3913	12.1739
MK211378_Coronavirus_BtRs-BetaCoV/YN2018D_small_envelope_MK211376_Coronavirus_BtRs-BetaCoV/YN2018B_small_envelope_KY417142_Bat_SARS-like_coronavirus_small_envelope	54	48	46	83	231	23.3766	20.7792	19.9134	35.9307		MK211378_Coronavirus_BtRs-BetaCoV/YN2018D_small_envelope_MK211376_Coronavirus_BtRs-BetaCoV/YN2018B_small_envelope_KY417142_Bat_SARS-like_coronavirus_small_envelope	18	14	10	11	8	4	13	23	8	10	6	22	19	20	17	27	230	7.82609	6.08696	4.34783	4.78261	3.47826	1.73913	5.65217	10	3.47826	4.34783	2.6087	9.56522	8.26087	8.69565	7.3913	11.7391
MG912608_MERS-related_envelope_MG912607_MERS-related_envelope_MG366880_MERS-related_envelope	64	50	48	87	249	25.7028	20.0803	19.2771	34.9398		MG912608_MERS-related_envelope_MG912607_MERS-related_envelope_MG366880_MERS-related_envelope	15	17	12	19	12	16	6	16	8	7	10	23	28	10	20	29	248	6.04839	6.85484	4.83871	7.66129	4.83871	6.45161	2.41935	6.45161	3.22581	2.82258	4.03226	9.27419	11.2903	4.03226	8.06452	11.6935
MF598651_MERS-related_envelope	64	52	47	86	249	25.7028	20.8835	18.8755	34.5382		MF598651_MERS-related_envelope	15	18	11	19	12	17	6	17	8	6	10	23	28	11	20	27	248	6.04839	7.25806	4.43548	7.66129	4.83871	6.85484	2.41935	6.85484	3.22581	2.41935	4.03226	9.27419	11.2903	4.43548	8.06452	10.8871
MF618253_Murine_hepatitis_virus_envelope	67	37	51	97	252	26.5873	14.6825	20.2381	38.4921		MF618253_Murine_hepatitis_virus_envelope	16	8	12	30	11	10	3	13	11	9	11	20	28	10	25	34	251	6.3745	3.18725	4.78088	11.9522	4.38247	3.98406	1.19522	5.17928	4.38247	3.58566	4.38247	7.96813	11.1554	3.98406	9.96016	13.5458
MF618252_Murine_hepatitis_virus_envelope	65	36	52	99	252	25.7937	14.2857	20.6349	39.2857		MF618252_Murine_hepatitis_virus_envelope	14	7	13	30	10	10	3	13	12	9	11	20	28	10	25	36	251	5.57769	2.78884	5.17928	11.9522	3.98406	3.98406	1.19522	5.17928	4.78088	3.58566	4.38247	7.96813	11.1554	3.98406	9.96016	14.3426
KJ473822_BtTp-BetaCoV/GX2012_small_envelope	60	47	47	95	249	24.0964	18.8755	18.8755	38.1526		KJ473822_BtTp-BetaCoV/GX2012_small_envelope	15	13	10	21	11	12	8	16	6	9	10	22	27	13	19	36	248	6.04839	5.24194	4.03226	8.46774	4.43548	4.83871	3.22581	6.45161	2.41935	3.62903	4.03226	8.87097	10.8871	5.24194	7.66129	14.5161
KJ473820_BtPa-BetaCoV/GD2013_small_envelope	61	52	49	87	249	24.498	20.8835	19.6787	34.9398		KJ473820_BtPa-BetaCoV/GD2013_small_envelope	13	12	15	20	17	15	6	14	6	10	8	25	24	15	20	28	248	5.24194	4.83871	6.04839	8.06452	6.85484	6.04839	2.41935	5.64516	2.41935	4.03226	3.22581	10.0806	9.67742	6.04839	8.06452	11.2903
KJ473816_BtRs-BetaCoV/YN2013_small_envelope	54	46	46	85	231	23.3766	19.9134	19.9134	36.7965		KJ473816_BtRs-BetaCoV/YN2013_small_envelope	16	14	12	11	8	4	12	22	9	10	5	22	20	18	17	30	230	6.95652	6.08696	5.21739	4.78261	3.47826	1.73913	5.21739	9.56522	3.91304	4.34783	2.17391	9.56522	8.69565	7.82609	7.3913	13.0435
KJ473814_BtRs-BetaCoV/HuB2013_small_envelope	55	45	46	85	231	23.8095	19.4805	19.9134	36.7965		KJ473814_BtRs-BetaCoV/HuB2013_small_envelope	16	15	12	11	9	4	11	21	9	9	5	23	20	17	18	30	230	6.95652	6.52174	5.21739	4.78261	3.91304	1.73913	4.78261	9.13043	3.91304	3.91304	2.17391	10	8.69565	7.3913	7.82609	13.0435
KJ473813_BtRf-BetaCoV/SX2013_small_envelope	54	43	45	89	231	23.3766	18.6147	19.4805	38.5281		KJ473813_BtRf-BetaCoV/SX2013_small_envelope	17	14	9	13	7	4	12	20	7	10	4	24	22	15	20	32	230	7.3913	6.08696	3.91304	5.65217	3.04348	1.73913	5.21739	8.69565	3.04348	4.34783	1.73913	10.4348	9.56522	6.52174	8.69565	13.913
KJ473812_BtRf-BetaCoV/HeB2013_small_envelope	53	44	45	89	231	22.9437	19.0476	19.4805	38.5281		KJ473812_BtRf-BetaCoV/HeB2013_small_envelope	17	14	9	12	7	4	12	21	7	10	4	24	21	16	20	32	230	7.3913	6.08696	3.91304	5.21739	3.04348	1.73913	5.21739	9.13043	3.04348	4.34783	1.73913	10.4348	9.13043	6.95652	8.69565	13.913
KJ473811_BtRf-BetaCoV/JL2012_small_envelope	54	44	48	85	231	23.3766	19.0476	20.7792	36.7965		KJ473811_BtRf-BetaCoV/JL2012_small_envelope	18	13	10	12	7	4	11	22	7	11	7	23	21	16	20	28	230	7.82609	5.65217	4.34783	5.21739	3.04348	1.73913	4.78261	9.56522	3.04348	4.78261	3.04348	10	9.13043	6.95652	8.69565	12.1739
KJ473821_BtVs-BetaCoV/SC2013_small_envelope	62	51	50	86	249	24.8996	20.4819	20.0803	34.5382		KJ473821_BtVs-BetaCoV/SC2013_small_envelope	14	13	15	19	16	16	5	14	8	11	9	22	23	11	21	31	248	5.64516	5.24194	6.04839	7.66129	6.45161	6.45161	2.01613	5.64516	3.22581	4.43548	3.62903	8.87097	9.27419	4.43548	8.46774	12.5
JX993988_Bat_coronavirus_Cp/Yunnan2011_envelope	54	46	46	85	231	23.3766	19.9134	19.9134	36.7965		JX993988_Bat_coronavirus_Cp/Yunnan2011_envelope	16	14	12	11	7	3	12	24	9	10	5	22	21	19	17	28	230	6.95652	6.08696	5.21739	4.78261	3.04348	1.30435	5.21739	10.4348	3.91304	4.34783	2.17391	9.56522	9.13043	8.26087	7.3913	12.1739
JX993987_Bat_coronavirus_Rp/Shaanxi2011_envelope	55	46	44	86	231	23.8095	19.9134	19.0476	37.2294		JX993987_Bat_coronavirus_Rp/Shaanxi2011_envelope	17	15	11	11	9	4	11	22	7	9	5	23	21	18	17	30	230	7.3913	6.52174	4.78261	4.78261	3.91304	1.73913	4.78261	9.56522	3.04348	3.91304	2.17391	10	9.13043	7.82609	7.3913	13.0435
KJ473815_BtRs-BetaCoV/GX2013_small_envelope_KU973692_SARS_envelope	54	48	46	83	231	23.3766	20.7792	19.9134	35.9307		KJ473815_BtRs-BetaCoV/GX2013_small_envelope_KU973692_SARS_envelope	16	14	12	11	8	5	12	23	9	10	5	22	20	19	17	27	230	6.95652	6.08696	5.21739	4.78261	3.47826	2.17391	5.21739	10	3.91304	4.34783	2.17391	9.56522	8.69565	8.26087	7.3913	11.7391
KY967356_Human_coronavirus_OC43_envelope	63	33	55	104	255	24.7059	12.9412	21.5686	40.7843		KY967356_Human_coronavirus_OC43_envelope	14	11	13	25	12	8	2	11	8	9	11	26	28	5	29	42	254	5.51181	4.33071	5.11811	9.84252	4.72441	3.14961	0.787402	4.33071	3.14961	3.54331	4.33071	10.2362	11.0236	1.9685	11.4173	16.5354
KX154693_MERS-related_E	64	51	47	87	249	25.7028	20.4819	18.8755	34.9398		KX154693_MERS-related_E	15	17	12	19	12	16	6	17	8	7	9	23	28	11	20	28	248	6.04839	6.85484	4.83871	7.66129	4.83871	6.45161	2.41935	6.85484	3.22581	2.82258	3.62903	9.27419	11.2903	4.43548	8.06452	11.2903
KY419113_Porcine_hemagglutinating_encephalomyelitis_virus_envelope_KY419111_Porcine_hemagglutinating_encephalomyelitis_virus_envelope_KY419109_Porcine_hemagglutinating_encephalomyelitis_virus_envelope_KY419107_Porcine_hemagglutinating_encephalomyelitis_virus_envelope_KY419106_Porcine_hemagglutinating_encephalomyelitis_virus_envelope	60	31	57	107	255	23.5294	12.1569	22.3529	41.9608		KY419113_Porcine_hemagglutinating_encephalomyelitis_virus_envelope_KY419111_Porcine_hemagglutinating_encephalomyelitis_virus_envelope_KY419109_Porcine_hemagglutinating_encephalomyelitis_virus_envelope_KY419107_Porcine_hemagglutinating_encephalomyelitis_virus_envelope_KY419106_Porcine_hemagglutinating_encephalomyelitis_virus_envelope	14	11	12	23	10	7	3	11	8	9	12	27	27	4	30	46	254	5.51181	4.33071	4.72441	9.05512	3.93701	2.75591	1.1811	4.33071	3.14961	3.54331	4.72441	10.6299	10.6299	1.5748	11.811	18.1102
KY419112_Porcine_hemagglutinating_encephalomyelitis_virus_envelope_KY419110_Porcine_hemagglutinating_encephalomyelitis_virus_envelope_KY419105_Porcine_hemagglutinating_encephalomyelitis_virus_envelope_KY419104_Porcine_hemagglutinating_encephalomyelitis_virus_envelope	61	31	58	105	255	23.9216	12.1569	22.7451	41.1765		KY419112_Porcine_hemagglutinating_encephalomyelitis_virus_envelope_KY419110_Porcine_hemagglutinating_encephalomyelitis_virus_envelope_KY419105_Porcine_hemagglutinating_encephalomyelitis_virus_envelope_KY419104_Porcine_hemagglutinating_encephalomyelitis_virus_envelope	14	11	13	23	11	6	2	12	8	9	13	27	27	5	30	43	254	5.51181	4.33071	5.11811	9.05512	4.33071	2.3622	0.787402	4.72441	3.14961	3.54331	5.11811	10.6299	10.6299	1.9685	11.811	16.9291
KY419103_Porcine_hemagglutinating_encephalomyelitis_virus_envelope	61	33	58	103	255	23.9216	12.9412	22.7451	40.3922		KY419103_Porcine_hemagglutinating_encephalomyelitis_virus_envelope	14	12	13	22	12	7	2	12	8	9	13	27	26	5	30	42	254	5.51181	4.72441	5.11811	8.66142	4.72441	2.75591	0.787402	4.72441	3.14961	3.54331	5.11811	10.6299	10.2362	1.9685	11.811	16.5354
KY674943_Human_coronavirus_HKU1_envelope_small_membrane_KY674942_Human_coronavirus_HKU1_envelope_small_membrane_KY674941_Human_coronavirus_HKU1_envelope_small_membrane	63	32	38	116	249	25.3012	12.8514	15.261	46.5863		KY674943_Human_coronavirus_HKU1_envelope_small_membrane_KY674942_Human_coronavirus_HKU1_envelope_small_membrane_KY674941_Human_coronavirus_HKU1_envelope_small_membrane	14	11	14	23	11	4	2	15	7	7	6	18	30	10	16	60	248	5.64516	4.43548	5.64516	9.27419	4.43548	1.6129	0.806452	6.04839	2.82258	2.82258	2.41935	7.25806	12.0968	4.03226	6.45161	24.1935
KX108943_MERS-related_envelope	64	52	47	86	249	25.7028	20.8835	18.8755	34.5382		KX108943_MERS-related_envelope	15	17	12	19	13	16	6	17	7	7	10	23	28	12	19	27	248	6.04839	6.85484	4.83871	7.66129	5.24194	6.45161	2.41935	6.85484	2.82258	2.82258	4.03226	9.27419	11.2903	4.83871	7.66129	10.8871
KF294457_Bat_SARS-like_coronavirus_envelope	54	46	46	85	231	23.3766	19.9134	19.9134	36.7965		KF294457_Bat_SARS-like_coronavirus_envelope	15	15	12	11	9	4	11	22	9	9	6	22	20	18	17	30	230	6.52174	6.52174	5.21739	4.78261	3.91304	1.73913	4.78261	9.56522	3.91304	3.91304	2.6087	9.56522	8.69565	7.82609	7.3913	13.0435
LC061274_Equine_coronavirus_small_envelope	63	32	55	105	255	24.7059	12.549	21.5686	41.1765		LC061274_Equine_coronavirus_small_envelope	16	9	13	25	11	8	2	11	6	9	12	27	29	6	28	42	254	6.29921	3.54331	5.11811	9.84252	4.33071	3.14961	0.787402	4.33071	2.3622	3.54331	4.72441	10.6299	11.4173	2.3622	11.0236	16.5354
LC061273_Equine_coronavirus_small_envelope	63	32	54	106	255	24.7059	12.549	21.1765	41.5686		LC061273_Equine_coronavirus_small_envelope	16	9	12	26	11	8	2	11	6	9	12	26	29	6	28	43	254	6.29921	3.54331	4.72441	10.2362	4.33071	3.14961	0.787402	4.33071	2.3622	3.54331	4.72441	10.2362	11.4173	2.3622	11.0236	16.9291
LC061272_Equine_coronavirus_small_envelope	65	34	54	102	255	25.4902	13.3333	21.1765	40		LC061272_Equine_coronavirus_small_envelope	16	11	13	25	13	8	2	11	6	9	12	26	29	6	27	40	254	6.29921	4.33071	5.11811	9.84252	5.11811	3.14961	0.787402	4.33071	2.3622	3.54331	4.72441	10.2362	11.4173	2.3622	10.6299	15.748
KT861627_MERS-related_E	64	50	48	87	249	25.7028	20.0803	19.2771	34.9398		KT861627_MERS-related_E	15	16	12	20	12	15	6	17	8	7	10	23	28	12	20	27	248	6.04839	6.45161	4.83871	8.06452	4.83871	6.04839	2.41935	6.85484	3.22581	2.82258	4.03226	9.27419	11.2903	4.83871	8.06452	10.8871
KX344031_Human_coronavirus_OC43_envelope_small_membrane	62	33	55	105	255	24.3137	12.9412	21.5686	41.1765		KX344031_Human_coronavirus_OC43_envelope_small_membrane	14	11	12	25	12	8	1	12	8	9	12	25	27	5	30	43	254	5.51181	4.33071	4.72441	9.84252	4.72441	3.14961	0.393701	4.72441	3.14961	3.54331	4.72441	9.84252	10.6299	1.9685	11.811	16.9291
FJ884687_Murine_hepatitis_virus_strain_A59_envelope_FJ884686_Murine_hepatitis_virus_strain_A59_envelope	64	37	51	100	252	25.3968	14.6825	20.2381	39.6825		FJ884687_Murine_hepatitis_virus_strain_A59_envelope_FJ884686_Murine_hepatitis_virus_strain_A59_envelope	13	8	13	29	10	10	3	14	12	9	10	20	28	10	25	37	251	5.17928	3.18725	5.17928	11.5538	3.98406	3.98406	1.19522	5.57769	4.78088	3.58566	3.98406	7.96813	11.1554	3.98406	9.96016	14.741
FJ647226_Murine_coronavirus_MHV-JHM.IA_envelope	71	41	55	100	267	26.5918	15.3558	20.5993	37.4532		FJ647226_Murine_coronavirus_MHV-JHM.IA_envelope	16	9	15	30	11	12	5	13	12	9	10	24	31	11	25	33	266	6.01504	3.38346	5.6391	11.2782	4.13534	4.51128	1.8797	4.88722	4.51128	3.38346	3.7594	9.02256	11.6541	4.13534	9.3985	12.406
FJ647224_Murine_coronavirus_MHV-3_envelope	69	40	58	100	267	25.8427	14.9813	21.7228	37.4532		FJ647224_Murine_coronavirus_MHV-3_envelope	16	8	15	29	11	13	6	10	11	10	11	26	30	9	26	35	266	6.01504	3.00752	5.6391	10.9023	4.13534	4.88722	2.25564	3.7594	4.13534	3.7594	4.13534	9.77444	11.2782	3.38346	9.77444	13.1579
FJ647223_Murine_coronavirus_MHV-1_envelope	71	40	56	100	267	26.5918	14.9813	20.9738	37.4532		FJ647223_Murine_coronavirus_MHV-1_envelope	18	9	14	29	11	13	5	11	12	9	11	24	29	9	26	36	266	6.76692	3.38346	5.26316	10.9023	4.13534	4.88722	1.8797	4.13534	4.51128	3.38346	4.13534	9.02256	10.9023	3.38346	9.77444	13.5338
MH043953_Bovine_coronavirus_small_envelope_EF424621_Sable_antelope_coronavirus_US/OH1/2003_envelope	60	30	56	103	249	24.0964	12.0482	22.49	41.3655		MH043953_Bovine_coronavirus_small_envelope_EF424621_Sable_antelope_coronavirus_US/OH1/2003_envelope	14	10	12	24	11	7	2	10	8	9	12	26	26	4	30	43	248	5.64516	4.03226	4.83871	9.67742	4.43548	2.82258	0.806452	4.03226	3.22581	3.62903	4.83871	10.4839	10.4839	1.6129	12.0968	17.3387
KY994645_Porcine_hemagglutinating_encephalomyelitis_virus_envelope_KU558923_Betacoronavirus_1_envelope_KU558922_Betacoronavirus_1_envelope	61	31	57	106	255	23.9216	12.1569	22.3529	41.5686		KY994645_Porcine_hemagglutinating_encephalomyelitis_virus_envelope_KU558923_Betacoronavirus_1_envelope_KU558922_Betacoronavirus_1_envelope	14	10	12	25	11	7	2	11	8	9	12	27	27	5	31	43	254	5.51181	3.93701	4.72441	9.84252	4.33071	2.75591	0.787402	4.33071	3.14961	3.54331	4.72441	10.6299	10.6299	1.9685	12.2047	16.9291
AF208066_Murine_hepatitis_virus_envelope_glycoprotein_AF207902_Murine_hepatitis_virus_strain_ML-11_envelope_glycoprotein_E_AF201929_Murine_hepatitis_virus_strain_2_envelope_glycoprotein	70	39	57	101	267	26.2172	14.6067	21.3483	37.8277		AF208066_Murine_hepatitis_virus_envelope_glycoprotein_AF207902_Murine_hepatitis_virus_strain_ML-11_envelope_glycoprotein_E_AF201929_Murine_hepatitis_virus_strain_2_envelope_glycoprotein	16	8	16	29	11	11	5	12	12	9	10	26	30	11	26	34	266	6.01504	3.00752	6.01504	10.9023	4.13534	4.13534	1.8797	4.51128	4.51128	3.38346	3.7594	9.77444	11.2782	4.13534	9.77444	12.782
KU131570_Human_coronavirus_OC43_E	62	32	55	109	258	24.031	12.4031	21.3178	42.2481		KU131570_Human_coronavirus_OC43_E	15	11	11	24	12	7	1	12	8	9	12	26	26	5	31	47	257	5.83658	4.28016	4.28016	9.33852	4.66926	2.72374	0.389105	4.66926	3.11284	3.50195	4.66926	10.1167	10.1167	1.94553	12.0623	18.2879
KT368845_MERS-related_envelope_KT368844_MERS-related_envelope_KT368843_MERS-related_envelope_KT368828_MERS-related_envelope	64	51	48	86	249	25.7028	20.4819	19.2771	34.5382		KT368845_MERS-related_envelope_KT368844_MERS-related_envelope_KT368843_MERS-related_envelope_KT368828_MERS-related_envelope	15	17	12	19	12	16	6	17	8	6	10	24	28	12	20	26	248	6.04839	6.85484	4.83871	7.66129	4.83871	6.45161	2.41935	6.85484	3.22581	2.41935	4.03226	9.67742	11.2903	4.83871	8.06452	10.4839
KT368824_MERS-related_envelope	64	52	48	85	249	25.7028	20.8835	19.2771	34.1365		KT368824_MERS-related_envelope	15	17	12	19	12	17	6	17	8	7	10	23	28	11	20	26	248	6.04839	6.85484	4.83871	7.66129	4.83871	6.85484	2.41935	6.85484	3.22581	2.82258	4.03226	9.27419	11.2903	4.43548	8.06452	10.4839
MF598722_MERS-related_envelope_MF598721_MERS-related_envelope_MF598720_MERS-related_envelope_MF598719_MERS-related_envelope_MF598717_MERS-related_envelope_MF598716_MERS-related_envelope_MF598715_MERS-related_envelope_MF598714_MERS-related_envelope_MF598713_MERS-related_envelope_MF598711_MERS-related_envelope_MF598710_MERS-related_envelope_MF598709_MERS-related_envelope_MF598708_MERS-related_envel…	64	51	47	87	249	25.7028	20.4819	18.8755	34.9398		MF598722_MERS-related_envelope_MF598721_MERS-related_envelope_MF598720_MERS-related_envelope_MF598719_MERS-related_envelope_MF598717_MERS-related_envelope_MF598716_MERS-related_envelope_MF598715_MERS-related_envelope_MF598714_MERS-related_envelope_MF598713_MERS-related_envelope_MF598711_MERS-related_envelope_MF598710_MERS-related_envelope_MF598709_MERS-related_envelope_MF598708_MERS-related_envel…	15	17	12	19	12	16	6	17	7	7	10	23	29	11	19	28	248	6.04839	6.85484	4.83871	7.66129	4.83871	6.45161	2.41935	6.85484	2.82258	2.82258	4.03226	9.27419	11.6935	4.43548	7.66129	11.2903
KP886809_Bat_SARS-like_coronavirus_YNLF_34C_envelope	53	46	47	85	231	22.9437	19.9134	20.3463	36.7965		KP886809_Bat_SARS-like_coronavirus_YNLF_34C_envelope	18	13	10	11	6	4	14	22	8	10	6	23	20	19	17	29	230	7.82609	5.65217	4.34783	4.78261	2.6087	1.73913	6.08696	9.56522	3.47826	4.34783	2.6087	10	8.69565	8.26087	7.3913	12.6087
KP886808_Bat_SARS-like_coronavirus_YNLF_31C_envelope	54	46	46	85	231	23.3766	19.9134	19.9134	36.7965		KP886808_Bat_SARS-like_coronavirus_YNLF_31C_envelope	18	14	10	11	7	4	13	22	8	9	6	23	20	19	17	29	230	7.82609	6.08696	4.34783	4.78261	3.04348	1.73913	5.65217	9.56522	3.47826	3.91304	2.6087	10	8.69565	8.26087	7.3913	12.6087
KF686341_Human_coronavirus_HKU1_envelope_small_membrane	62	31	38	118	249	24.8996	12.4498	15.261	47.3896		KF686341_Human_coronavirus_HKU1_envelope_small_membrane	14	11	13	23	11	4	2	14	7	7	6	18	29	9	17	63	248	5.64516	4.43548	5.24194	9.27419	4.43548	1.6129	0.806452	5.64516	2.82258	2.82258	2.41935	7.25806	11.6935	3.62903	6.85484	25.4032
KF686340_Human_coronavirus_HKU1_envelope_small_membrane	62	33	38	116	249	24.8996	13.253	15.261	46.5863		KF686340_Human_coronavirus_HKU1_envelope_small_membrane	14	11	13	23	11	4	2	16	7	7	6	18	29	11	17	59	248	5.64516	4.43548	5.24194	9.27419	4.43548	1.6129	0.806452	6.45161	2.82258	2.82258	2.41935	7.25806	11.6935	4.43548	6.85484	23.7903
KF530084_Human_coronavirus_OC43_envelope_small_membrane	61	34	57	103	255	23.9216	13.3333	22.3529	40.3922		KF530084_Human_coronavirus_OC43_envelope_small_membrane	14	11	12	24	11	8	3	12	8	9	12	27	27	6	30	40	254	5.51181	4.33071	4.72441	9.44882	4.33071	3.14961	1.1811	4.72441	3.14961	3.54331	4.72441	10.6299	10.6299	2.3622	11.811	15.748
KF530078_Human_coronavirus_OC43_envelope_small_membrane_KF530075_Human_coronavirus_OC43_envelope_small_membrane	62	33	56	107	258	24.031	12.7907	21.7054	41.4729		KF530078_Human_coronavirus_OC43_envelope_small_membrane_KF530075_Human_coronavirus_OC43_envelope_small_membrane	15	11	11	24	12	8	1	12	8	9	12	27	26	5	32	44	257	5.83658	4.28016	4.28016	9.33852	4.66926	3.11284	0.389105	4.66926	3.11284	3.50195	4.66926	10.5058	10.1167	1.94553	12.4514	17.1206
KF530072_Human_coronavirus_OC43_envelope_small_membrane	61	32	57	108	258	23.6434	12.4031	22.093	41.8605		KF530072_Human_coronavirus_OC43_envelope_small_membrane	15	10	11	24	12	7	1	12	7	10	13	27	26	5	32	45	257	5.83658	3.89105	4.28016	9.33852	4.66926	2.72374	0.389105	4.66926	2.72374	3.89105	5.05837	10.5058	10.1167	1.94553	12.4514	17.5097
MN310476_Human_coronavirus_OC43_envelope_KF530099_Human_coronavirus_OC43_envelope_small_membrane_KF530098_Human_coronavirus_OC43_envelope_small_membrane_KF530069_Human_coronavirus_OC43_envelope_small_membrane	62	34	56	103	255	24.3137	13.3333	21.9608	40.3922		MN310476_Human_coronavirus_OC43_envelope_KF530099_Human_coronavirus_OC43_envelope_small_membrane_KF530098_Human_coronavirus_OC43_envelope_small_membrane_KF530069_Human_coronavirus_OC43_envelope_small_membrane	14	11	12	25	12	8	2	12	8	9	12	26	27	6	30	40	254	5.51181	4.33071	4.72441	9.84252	4.72441	3.14961	0.787402	4.72441	3.14961	3.54331	4.72441	10.2362	10.6299	2.3622	11.811	15.748
KF530064_Human_coronavirus_OC43_envelope_small_membrane	63	33	55	107	258	24.4186	12.7907	21.3178	41.4729		KF530064_Human_coronavirus_OC43_envelope_small_membrane	15	11	11	25	12	8	1	12	8	9	12	26	27	5	31	44	257	5.83658	4.28016	4.28016	9.72763	4.66926	3.11284	0.389105	4.66926	3.11284	3.50195	4.66926	10.1167	10.5058	1.94553	12.0623	17.1206
KF530063_Human_coronavirus_OC43_envelope_small_membrane	63	34	56	105	258	24.4186	13.1783	21.7054	40.6977		KF530063_Human_coronavirus_OC43_envelope_small_membrane	15	11	11	25	12	8	2	12	8	9	12	27	27	6	31	41	257	5.83658	4.28016	4.28016	9.72763	4.66926	3.11284	0.77821	4.66926	3.11284	3.50195	4.66926	10.5058	10.5058	2.33463	12.0623	15.9533
KF530097_Human_coronavirus_OC43_envelope_small_membrane_KF530090_Human_coronavirus_OC43_envelope_small_membrane_KF530087_Human_coronavirus_OC43_envelope_small_membrane_KF530086_Human_coronavirus_OC43_envelope_small_membrane_KF530085_Human_coronavirus_OC43_envelope_small_membrane_KF530083_Human_coronavirus_OC43_envelope_small_membrane_KF530077_Human_coronavirus_OC43_envelope_small_membrane_KF53007…	62	33	57	106	258	24.031	12.7907	22.093	41.0853		KF530097_Human_coronavirus_OC43_envelope_small_membrane_KF530090_Human_coronavirus_OC43_envelope_small_membrane_KF530087_Human_coronavirus_OC43_envelope_small_membrane_KF530086_Human_coronavirus_OC43_envelope_small_membrane_KF530085_Human_coronavirus_OC43_envelope_small_membrane_KF530083_Human_coronavirus_OC43_envelope_small_membrane_KF530077_Human_coronavirus_OC43_envelope_small_membrane_KF53007…	15	11	11	24	12	8	2	11	8	9	12	28	26	5	32	43	257	5.83658	4.28016	4.28016	9.33852	4.66926	3.11284	0.77821	4.28016	3.11284	3.50195	4.66926	10.8949	10.1167	1.94553	12.4514	16.7315
AC_000192_Murine_hepatitis_virus_strain_JHM_envelop_protein_E_FJ647222_Murine_coronavirus_SA59/RJHM_envelope_FJ647221_Murine_coronavirus_repA59/RJHM_envelope_FJ647219_Murine_coronavirus_RJHM/A_envelope_JX169867_Murine_coronavirus_envelope_JX169866_Murine_coronavirus_envelope	71	42	55	99	267	26.5918	15.7303	20.5993	37.0787		AC_000192_Murine_hepatitis_virus_strain_JHM_envelop_protein_E_FJ647222_Murine_coronavirus_SA59/RJHM_envelope_FJ647221_Murine_coronavirus_repA59/RJHM_envelope_FJ647219_Murine_coronavirus_RJHM/A_envelope_JX169867_Murine_coronavirus_envelope_JX169866_Murine_coronavirus_envelope	16	9	15	30	11	12	6	13	12	9	10	24	31	12	24	32	266	6.01504	3.38346	5.6391	11.2782	4.13534	4.51128	2.25564	4.88722	4.51128	3.38346	3.7594	9.02256	11.6541	4.51128	9.02256	12.0301
NC_026011_Betacoronavirus_HKU24_envelope_KM349744_Betacoronavirus_HKU24_envelope_KM349743_Betacoronavirus_HKU24_envelope	65	37	52	95	249	26.1044	14.8594	20.8835	38.1526		NC_026011_Betacoronavirus_HKU24_envelope_KM349744_Betacoronavirus_HKU24_envelope_KM349743_Betacoronavirus_HKU24_envelope	15	11	15	24	11	9	2	15	10	9	10	22	28	8	25	34	248	6.04839	4.43548	6.04839	9.67742	4.43548	3.62903	0.806452	6.04839	4.03226	3.62903	4.03226	8.87097	11.2903	3.22581	10.0806	13.7097
MF314143_Human_coronavirus_OC43_envelope_KY014282_Human_coronavirus_OC43_envelope_KY014281_Human_coronavirus_OC43_envelope_KY967360_Human_coronavirus_OC43_envelope_KF530092_Human_coronavirus_OC43_envelope_small_membrane_KF530080_Human_coronavirus_OC43_envelope_small_membrane_KP198611_Human_coronavirus_OC43_envelope_KP198610_Human_coronavirus_OC43_envelope	62	32	56	108	258	24.031	12.4031	21.7054	41.8605		MF314143_Human_coronavirus_OC43_envelope_KY014282_Human_coronavirus_OC43_envelope_KY014281_Human_coronavirus_OC43_envelope_KY967360_Human_coronavirus_OC43_envelope_KF530092_Human_coronavirus_OC43_envelope_small_membrane_KF530080_Human_coronavirus_OC43_envelope_small_membrane_KP198611_Human_coronavirus_OC43_envelope_KP198610_Human_coronavirus_OC43_envelope	15	11	11	24	12	7	1	12	8	9	12	27	26	5	32	45	257	5.83658	4.28016	4.28016	9.33852	4.66926	2.72374	0.389105	4.66926	3.11284	3.50195	4.66926	10.5058	10.1167	1.94553	12.4514	17.5097
KC869678_Coronavirus_Neoromicia/PML-PHE1/RSA/2011_E	64	54	47	84	249	25.7028	21.6867	18.8755	33.7349		KC869678_Coronavirus_Neoromicia/PML-PHE1/RSA/2011_E	17	15	13	18	14	19	5	16	6	7	10	24	26	13	19	26	248	6.85484	6.04839	5.24194	7.25806	5.64516	7.66129	2.01613	6.45161	2.41935	2.82258	4.03226	9.67742	10.4839	5.24194	7.66129	10.4839
KF600644_MERS-related_E	65	50	48	86	249	26.1044	20.0803	19.2771	34.5382		KF600644_MERS-related_E	16	16	12	20	12	16	6	16	8	7	10	23	28	11	20	27	248	6.45161	6.45161	4.83871	8.06452	4.83871	6.45161	2.41935	6.45161	3.22581	2.82258	4.03226	9.27419	11.2903	4.43548	8.06452	10.8871
KF600630_MERS-related_E	63	51	49	86	249	25.3012	20.4819	19.6787	34.5382		KF600630_MERS-related_E	14	17	13	18	12	16	6	17	8	7	10	24	28	11	20	27	248	5.64516	6.85484	5.24194	7.25806	4.83871	6.45161	2.41935	6.85484	3.22581	2.82258	4.03226	9.67742	11.2903	4.43548	8.06452	10.8871
KF569996_Rhinolophus_affinis_coronavirus_envelope	55	46	45	85	231	23.8095	19.9134	19.4805	36.7965		KF569996_Rhinolophus_affinis_coronavirus_envelope	17	14	12	11	9	4	11	22	8	10	5	22	20	18	17	30	230	7.3913	6.08696	5.21739	4.78261	3.91304	1.73913	4.78261	9.56522	3.47826	4.34783	2.17391	9.56522	8.69565	7.82609	7.3913	13.0435
KF906251_Dromedary_camel_coronavirus_HKU23_envelope_KF906250_Dromedary_camel_coronavirus_HKU23_envelope_KF906249_Dromedary_camel_coronavirus_HKU23_envelope	61	31	56	107	255	23.9216	12.1569	21.9608	41.9608		KF906251_Dromedary_camel_coronavirus_HKU23_envelope_KF906250_Dromedary_camel_coronavirus_HKU23_envelope_KF906249_Dromedary_camel_coronavirus_HKU23_envelope	14	11	12	24	11	7	3	10	8	9	12	26	27	4	29	47	254	5.51181	4.33071	4.72441	9.44882	4.33071	2.75591	1.1811	3.93701	3.14961	3.54331	4.72441	10.2362	10.6299	1.5748	11.4173	18.5039
KJ156881_MERS-related_E	64	52	48	85	249	25.7028	20.8835	19.2771	34.1365		KJ156881_MERS-related_E	15	17	12	19	12	17	7	16	8	7	10	23	28	11	19	27	248	6.04839	6.85484	4.83871	7.66129	4.83871	6.85484	2.82258	6.45161	3.22581	2.82258	4.03226	9.27419	11.2903	4.43548	7.66129	10.8871
NC_039207_Betacoronavirus_Erinaceus/VMC/DEU/2012_E_KC545386_Betacoronavirus_Erinaceus/VMC/DEU/2012_E	67	48	45	89	249	26.9076	19.2771	18.0723	35.743		NC_039207_Betacoronavirus_Erinaceus/VMC/DEU/2012_E_KC545386_Betacoronavirus_Erinaceus/VMC/DEU/2012_E	16	13	14	23	18	11	5	14	5	11	8	21	27	13	18	31	248	6.45161	5.24194	5.64516	9.27419	7.25806	4.43548	2.01613	5.64516	2.01613	4.43548	3.22581	8.46774	10.8871	5.24194	7.25806	12.5
KY417144_Bat_SARS-like_coronavirus_small_envelope_KC881005_Bat_SARS-like_coronavirus_RsSHC014_envelope	54	47	44	86	231	23.3766	20.3463	19.0476	37.2294		KY417144_Bat_SARS-like_coronavirus_small_envelope_KC881005_Bat_SARS-like_coronavirus_RsSHC014_envelope	18	14	10	11	8	4	12	23	7	10	5	22	20	19	17	30	230	7.82609	6.08696	4.34783	4.78261	3.47826	1.73913	5.21739	10	3.04348	4.34783	2.17391	9.56522	8.69565	8.26087	7.3913	13.0435
KY417150_Bat_SARS-like_coronavirus_small_envelope_KT444582_SARS-like_coronavirus_WIV16_envelope_KC881006_Bat_SARS-like_coronavirus_Rs3367_envelope_KF367457_Bat_SARS-like_coronavirus_WIV1_envelope	54	46	45	86	231	23.3766	19.9134	19.4805	37.2294		KY417150_Bat_SARS-like_coronavirus_small_envelope_KT444582_SARS-like_coronavirus_WIV16_envelope_KC881006_Bat_SARS-like_coronavirus_Rs3367_envelope_KF367457_Bat_SARS-like_coronavirus_WIV1_envelope	18	14	10	11	7	4	12	23	8	10	5	22	20	18	18	30	230	7.82609	6.08696	4.34783	4.78261	3.04348	1.73913	5.21739	10	3.47826	4.34783	2.17391	9.56522	8.69565	7.82609	7.82609	13.0435
MN723544_MERS-related_envelope_MN723543_MERS-related_envelope_MN723542_MERS-related_envelope_MK967708_MERS-related_E_MN507638_MERS-related_E_MK280984_MERS-related_E_MN365233_MERS-related_E_MN365232_MERS-related_E_MN120514_MERS-related_envelope_KJ477103_MERS-related_E_MK796425_MERS-related_envelope_MH259486_MERS-related_envelope_MH259485_MERS-related_envelope_MH029552_MERS-related_envelope_MK48383…	64	51	48	86	249	25.7028	20.4819	19.2771	34.5382		MN723544_MERS-related_envelope_MN723543_MERS-related_envelope_MN723542_MERS-related_envelope_MK967708_MERS-related_E_MN507638_MERS-related_E_MK280984_MERS-related_E_MN365233_MERS-related_E_MN365232_MERS-related_E_MN120514_MERS-related_envelope_KJ477103_MERS-related_E_MK796425_MERS-related_envelope_MH259486_MERS-related_envelope_MH259485_MERS-related_envelope_MH029552_MERS-related_envelope_MK48383…	15	17	12	19	12	16	6	17	8	7	10	23	28	11	20	27	248	6.04839	6.85484	4.83871	7.66129	4.83871	6.45161	2.41935	6.85484	3.22581	2.82258	4.03226	9.27419	11.2903	4.43548	8.06452	10.8871
JX860640_Canine_respiratory_coronavirus_E	61	31	57	106	255	23.9216	12.1569	22.3529	41.5686		JX860640_Canine_respiratory_coronavirus_E	14	10	12	25	12	7	2	10	8	9	12	27	26	5	31	44	254	5.51181	3.93701	4.72441	9.84252	4.72441	2.75591	0.787402	3.93701	3.14961	3.54331	4.72441	10.6299	10.2362	1.9685	12.2047	17.3228
NC_012936_Rat_coronavirus_Parker_envelope_JF792617_Rat_coronavirus_envelope	70	39	56	102	267	26.2172	14.6067	20.9738	38.2022		NC_012936_Rat_coronavirus_Parker_envelope_JF792617_Rat_coronavirus_envelope	16	9	15	29	10	11	6	12	12	9	10	25	31	10	25	36	266	6.01504	3.38346	5.6391	10.9023	3.7594	4.13534	2.25564	4.51128	4.51128	3.38346	3.7594	9.3985	11.6541	3.7594	9.3985	13.5338
JN874561_Rabbit_coronavirus_HKU14_envelope	69	36	57	108	270	25.5556	13.3333	21.1111	40		JN874561_Rabbit_coronavirus_HKU14_envelope	17	11	11	29	13	9	2	12	9	8	11	29	29	8	33	38	269	6.3197	4.08922	4.08922	10.7807	4.83271	3.34572	0.743494	4.46097	3.34572	2.97398	4.08922	10.7807	10.7807	2.97398	12.2677	14.1264
NC_017083_Rabbit_coronavirus_HKU14_envelope_JN874562_Rabbit_coronavirus_HKU14_envelope_JN874560_Rabbit_coronavirus_HKU14_envelope	69	37	57	107	270	25.5556	13.7037	21.1111	39.6296		NC_017083_Rabbit_coronavirus_HKU14_envelope_JN874562_Rabbit_coronavirus_HKU14_envelope_JN874560_Rabbit_coronavirus_HKU14_envelope	17	11	11	29	13	9	2	13	9	8	11	29	29	9	33	36	269	6.3197	4.08922	4.08922	10.7807	4.83271	3.34572	0.743494	4.83271	3.34572	2.97398	4.08922	10.7807	10.7807	3.34572	12.2677	13.3829
JQ173883_Murine_hepatitis_virus_strain_S/3239-17_envelope	70	41	55	101	267	26.2172	15.3558	20.5993	37.8277		JQ173883_Murine_hepatitis_virus_strain_S/3239-17_envelope	16	10	14	29	9	13	6	13	12	9	11	23	32	9	24	36	266	6.01504	3.7594	5.26316	10.9023	3.38346	4.88722	2.25564	4.88722	4.51128	3.38346	4.13534	8.64662	12.0301	3.38346	9.02256	13.5338
KF686346_Human_coronavirus_HKU1_envelope_small_membrane_KF686344_Human_coronavirus_HKU1_envelope_small_membrane_KF686343_Human_coronavirus_HKU1_envelope_small_membrane_KF686342_Human_coronavirus_HKU1_envelope_small_membrane_KF430201_Human_coronavirus_HKU1_envelope_small_membrane_HM034837_Human_coronavirus_HKU1_envelope	62	32	38	117	249	24.8996	12.8514	15.261	46.988		KF686346_Human_coronavirus_HKU1_envelope_small_membrane_KF686344_Human_coronavirus_HKU1_envelope_small_membrane_KF686343_Human_coronavirus_HKU1_envelope_small_membrane_KF686342_Human_coronavirus_HKU1_envelope_small_membrane_KF430201_Human_coronavirus_HKU1_envelope_small_membrane_HM034837_Human_coronavirus_HKU1_envelope	14	11	13	23	11	4	2	15	7	7	6	18	29	10	17	61	248	5.64516	4.43548	5.24194	9.27419	4.43548	1.6129	0.806452	6.04839	2.82258	2.82258	2.41935	7.25806	11.6935	4.03226	6.85484	24.5968
DQ412043_Bat_SARS_CoV_Rm1/2004_envelope	55	47	45	84	231	23.8095	20.3463	19.4805	36.3636		DQ412043_Bat_SARS_CoV_Rm1/2004_envelope	17	15	11	11	10	4	10	23	8	9	6	22	19	19	18	28	230	7.3913	6.52174	4.78261	4.78261	4.34783	1.73913	4.34783	10	3.47826	3.91304	2.6087	9.56522	8.26087	8.26087	7.82609	12.1739
GU593319_Murine_hepatitis_virus_structural_protein_E	70	41	55	101	267	26.2172	15.3558	20.5993	37.8277		GU593319_Murine_hepatitis_virus_structural_protein_E	15	10	15	29	10	13	5	13	12	9	11	23	32	9	24	36	266	5.6391	3.7594	5.6391	10.9023	3.7594	4.88722	1.8797	4.88722	4.51128	3.38346	4.13534	8.64662	12.0301	3.38346	9.02256	13.5338
FJ647227_Murine_coronavirus_repJHM/RA59_envelope_FJ647225_Murine_coronavirus_inf-MHV-A59_envelope_FJ647220_Murine_coronavirus_RA59/SJHM_envelope_FJ647218_Murine_coronavirus_RA59/R13_envelope_AF208067_Murine_hepatitis_virus_envelope_glycoprotein_KF268339_Murine_coronavirus_envelope_small_membrane_KF268338_Murine_coronavirus_envelope_small_membrane_KF268337_Murine_coronavirus_envelope_small_membran…	64	37	52	99	252	25.3968	14.6825	20.6349	39.2857		FJ647227_Murine_coronavirus_repJHM/RA59_envelope_FJ647225_Murine_coronavirus_inf-MHV-A59_envelope_FJ647220_Murine_coronavirus_RA59/SJHM_envelope_FJ647218_Murine_coronavirus_RA59/R13_envelope_AF208067_Murine_hepatitis_virus_envelope_glycoprotein_KF268339_Murine_coronavirus_envelope_small_membrane_KF268338_Murine_coronavirus_envelope_small_membrane_KF268337_Murine_coronavirus_envelope_small_membran…	13	8	13	29	10	10	3	14	12	9	11	20	28	10	25	36	251	5.17928	3.18725	5.17928	11.5538	3.98406	3.98406	1.19522	5.57769	4.78088	3.58566	4.38247	7.96813	11.1554	3.98406	9.96016	14.3426
NC_006213_Human_coronavirus_OC43_envelope_KF530096_Human_coronavirus_OC43_envelope_small_membrane_KF530095_Human_coronavirus_OC43_envelope_small_membrane_KF530094_Human_coronavirus_OC43_envelope_small_membrane_KF530091_Human_coronavirus_OC43_envelope_small_membrane_KF530089_Human_coronavirus_OC43_envelope_small_membrane_KF530088_Human_coronavirus_OC43_envelope_small_membrane_KF530082_Human_corona…	61	33	57	104	255	23.9216	12.9412	22.3529	40.7843		NC_006213_Human_coronavirus_OC43_envelope_KF530096_Human_coronavirus_OC43_envelope_small_membrane_KF530095_Human_coronavirus_OC43_envelope_small_membrane_KF530094_Human_coronavirus_OC43_envelope_small_membrane_KF530091_Human_coronavirus_OC43_envelope_small_membrane_KF530089_Human_coronavirus_OC43_envelope_small_membrane_KF530088_Human_coronavirus_OC43_envelope_small_membrane_KF530082_Human_corona…	14	11	12	24	12	8	2	11	8	9	12	27	26	5	31	42	254	5.51181	4.33071	4.72441	9.44882	4.72441	3.14961	0.787402	4.33071	3.14961	3.54331	4.72441	10.6299	10.2362	1.9685	12.2047	16.5354
AY485278_SARS_coronavirus_Sino3-11_envelope	54	47	45	85	231	23.3766	20.3463	19.4805	36.7965		AY485278_SARS_coronavirus_Sino3-11_envelope	18	14	10	11	7	4	12	24	8	10	6	21	20	19	17	29	230	7.82609	6.08696	4.34783	4.78261	3.04348	1.73913	5.21739	10.4348	3.47826	4.34783	2.6087	9.13043	8.69565	8.26087	7.3913	12.6087
AY485277_SARS_coronavirus_Sino1-11_envelope	53	47	45	83	228	23.2456	20.614	19.7368	36.4035		AY485277_SARS_coronavirus_Sino1-11_envelope	18	14	9	11	6	4	13	24	8	10	6	21	20	19	17	27	227	7.92952	6.1674	3.96476	4.84581	2.64317	1.76211	5.72687	10.5727	3.52423	4.40529	2.64317	9.2511	8.81057	8.37004	7.48899	11.8943
FJ882960_SARS_coronavirus_ExoN1_envelope	53	47	47	84	231	22.9437	20.3463	20.3463	36.3636		FJ882960_SARS_coronavirus_ExoN1_envelope	18	13	10	11	7	4	13	23	8	11	6	22	19	19	18	28	230	7.82609	5.65217	4.34783	4.78261	3.04348	1.73913	5.65217	10	3.47826	4.78261	2.6087	9.56522	8.26087	8.26087	7.82609	12.1739
KF514407_SARS_coronavirus_ExoN1_envelope_small_membrane_JX162087_SARS_coronavirus_ExoN1_envelope_FJ882956_SARS_coronavirus_ExoN1_envelope	55	47	46	83	231	23.8095	20.3463	19.9134	35.9307		KF514407_SARS_coronavirus_ExoN1_envelope_small_membrane_JX162087_SARS_coronavirus_ExoN1_envelope_FJ882956_SARS_coronavirus_ExoN1_envelope	18	14	10	12	8	4	13	22	8	10	6	22	20	19	17	27	230	7.82609	6.08696	4.34783	5.21739	3.47826	1.73913	5.65217	9.56522	3.47826	4.34783	2.6087	9.56522	8.69565	8.26087	7.3913	11.7391
FJ882944_SARS_coronavirus_ExoN1_envelope	53	47	46	85	231	22.9437	20.3463	19.9134	36.7965		FJ882944_SARS_coronavirus_ExoN1_envelope	18	13	10	11	7	4	13	23	8	10	6	22	19	20	17	29	230	7.82609	5.65217	4.34783	4.78261	3.04348	1.73913	5.65217	10	3.47826	4.34783	2.6087	9.56522	8.26087	8.69565	7.3913	12.6087
FJ882955_SARS_coronavirus_ExoN1_envelope_FJ882931_SARS_coronavirus_ExoN1_envelope	54	48	46	83	231	23.3766	20.7792	19.9134	35.9307		FJ882955_SARS_coronavirus_ExoN1_envelope_FJ882931_SARS_coronavirus_ExoN1_envelope	18	15	10	10	7	5	13	23	8	10	6	22	20	18	17	28	230	7.82609	6.52174	4.34783	4.34783	3.04348	2.17391	5.65217	10	3.47826	4.34783	2.6087	9.56522	8.69565	7.82609	7.3913	12.1739
AB551247_Murine_hepatitis_virus_envelope	71	40	57	99	267	26.5918	14.9813	21.3483	37.0787		AB551247_Murine_hepatitis_virus_envelope	16	10	16	28	10	10	6	14	11	9	10	27	33	11	25	30	266	6.01504	3.7594	6.01504	10.5263	3.7594	3.7594	2.25564	5.26316	4.13534	3.38346	3.7594	10.1504	12.406	4.13534	9.3985	11.2782
FJ588686_SARS_coronavirus_Rs_672/2006_small_envelope	54	46	46	85	231	23.3766	19.9134	19.9134	36.7965		FJ588686_SARS_coronavirus_Rs_672/2006_small_envelope	18	14	10	11	7	4	13	22	8	10	6	22	20	18	17	30	230	7.82609	6.08696	4.34783	4.78261	3.04348	1.73913	5.65217	9.56522	3.47826	4.34783	2.6087	9.56522	8.69565	7.82609	7.3913	13.0435
GU553365_SARS_coronavirus_HKU-39849_envelope	54	46	46	85	231	23.3766	19.9134	19.9134	36.7965		GU553365_SARS_coronavirus_HKU-39849_envelope	18	14	10	11	7	4	13	22	8	10	6	22	20	18	17	30	230	7.82609	6.08696	4.34783	4.78261	3.04348	1.73913	5.65217	9.56522	3.47826	4.34783	2.6087	9.56522	8.69565	7.82609	7.3913	13.0435
DQ811784_Bovine_coronavirus_DB2_envelope_FJ938063_Bovine_coronavirus_E-DB2-TC_envelope	61	31	57	106	255	23.9216	12.1569	22.3529	41.5686		DQ811784_Bovine_coronavirus_DB2_envelope_FJ938063_Bovine_coronavirus_E-DB2-TC_envelope	14	11	12	24	11	7	3	10	8	9	12	27	27	4	30	45	254	5.51181	4.33071	4.72441	9.44882	4.33071	2.75591	1.1811	3.93701	3.14961	3.54331	4.72441	10.6299	10.6299	1.5748	11.811	17.7165
AY278489_SARS_coronavirus_GD01_envelope_protein_E	55	47	45	84	231	23.8095	20.3463	19.4805	36.3636		AY278489_SARS_coronavirus_GD01_envelope_protein_E	18	14	10	12	8	4	12	23	8	10	6	21	20	19	17	28	230	7.82609	6.08696	4.34783	5.21739	3.47826	1.73913	5.21739	10	3.47826	4.34783	2.6087	9.13043	8.69565	8.26087	7.3913	12.1739
DQ071615_Bat_SARS_CoV_Rp3/2004_small_envelope_E	56	46	44	85	231	24.2424	19.9134	19.0476	36.7965		DQ071615_Bat_SARS_CoV_Rp3/2004_small_envelope_E	18	15	11	11	8	4	11	23	8	9	5	22	21	18	17	29	230	7.82609	6.52174	4.78261	4.78261	3.47826	1.73913	4.78261	10	3.47826	3.91304	2.17391	9.56522	9.13043	7.82609	7.3913	12.6087
MN306053_Human_coronavirus_OC43_envelope_MN306041_Human_coronavirus_OC43_envelope_MN306036_Human_coronavirus_OC43_envelope_MK303622_Human_coronavirus_OC43_envelope_small_membrane_MK303620_Human_coronavirus_OC43_envelope_small_membrane_MH121121_Human_coronavirus_OC43_envelope_MG977452_Human_coronavirus_OC43_envelope_MG977451_Human_coronavirus_OC43_envelope_MG977449_Human_coronavirus_OC43_envelope_…	62	33	56	104	255	24.3137	12.9412	21.9608	40.7843		MN306053_Human_coronavirus_OC43_envelope_MN306041_Human_coronavirus_OC43_envelope_MN306036_Human_coronavirus_OC43_envelope_MK303622_Human_coronavirus_OC43_envelope_small_membrane_MK303620_Human_coronavirus_OC43_envelope_small_membrane_MH121121_Human_coronavirus_OC43_envelope_MG977452_Human_coronavirus_OC43_envelope_MG977451_Human_coronavirus_OC43_envelope_MG977449_Human_coronavirus_OC43_envelope_…	14	11	12	25	12	8	2	11	8	9	12	26	27	5	30	42	254	5.51181	4.33071	4.72441	9.84252	4.72441	3.14961	0.787402	4.33071	3.14961	3.54331	4.72441	10.2362	10.6299	1.9685	11.811	16.5354
MN306043_Human_coronavirus_OC43_envelope_MK303625_Human_coronavirus_OC43_envelope_small_membrane_KF530081_Human_coronavirus_OC43_envelope_small_membrane_KF530070_Human_coronavirus_OC43_envelope_small_membrane_KF530068_Human_coronavirus_OC43_envelope_small_membrane_AY903459_Human_coronavirus_OC43_E	69	37	56	105	267	25.8427	13.8577	20.9738	39.3258		MN306043_Human_coronavirus_OC43_envelope_MK303625_Human_coronavirus_OC43_envelope_small_membrane_KF530081_Human_coronavirus_OC43_envelope_small_membrane_KF530070_Human_coronavirus_OC43_envelope_small_membrane_KF530068_Human_coronavirus_OC43_envelope_small_membrane_AY903459_Human_coronavirus_OC43_E	17	12	11	28	14	9	2	12	9	9	12	26	28	7	31	39	266	6.39098	4.51128	4.13534	10.5263	5.26316	3.38346	0.75188	4.51128	3.38346	3.38346	4.51128	9.77444	10.5263	2.63158	11.6541	14.6617
FJ882961_SARS_coronavirus_MA15_envelope	54	46	46	85	231	23.3766	19.9134	19.9134	36.7965		FJ882961_SARS_coronavirus_MA15_envelope	18	14	10	11	6	3	13	24	8	10	6	22	21	19	17	28	230	7.82609	6.08696	4.34783	4.78261	2.6087	1.30435	5.65217	10.4348	3.47826	4.34783	2.6087	9.56522	9.13043	8.26087	7.3913	12.1739
FJ882959_SARS_coronavirus_MA15_ExoN1_envelope	54	46	46	85	231	23.3766	19.9134	19.9134	36.7965		FJ882959_SARS_coronavirus_MA15_ExoN1_envelope	18	14	10	11	7	4	13	22	8	10	6	22	20	18	17	30	230	7.82609	6.08696	4.34783	4.78261	3.04348	1.73913	5.65217	9.56522	3.47826	4.34783	2.6087	9.56522	8.69565	7.82609	7.3913	13.0435
DQ648857_Bat_CoV_279/2005_envelope	56	46	44	85	231	24.2424	19.9134	19.0476	36.7965		DQ648857_Bat_CoV_279/2005_envelope	17	15	12	11	10	4	10	22	8	9	5	22	20	18	17	30	230	7.3913	6.52174	5.21739	4.78261	4.34783	1.73913	4.34783	9.56522	3.47826	3.91304	2.17391	9.56522	8.69565	7.82609	7.3913	13.0435
DQ412042_Bat_SARS_CoV_Rf1/2004_envelope_DQ648856_Bat_CoV_273/2005_envelope	53	45	45	88	231	22.9437	19.4805	19.4805	38.0952		DQ412042_Bat_SARS_CoV_Rf1/2004_envelope_DQ648856_Bat_CoV_273/2005_envelope	17	14	9	12	7	5	12	21	7	10	4	24	21	16	20	31	230	7.3913	6.08696	3.91304	5.21739	3.04348	2.17391	5.21739	9.13043	3.04348	4.34783	1.73913	10.4348	9.13043	6.95652	8.69565	13.4783
DQ648794_Bat_coronavirus_BtCoV/133/2005_envelope	59	48	47	95	249	23.6948	19.2771	18.8755	38.1526		DQ648794_Bat_coronavirus_BtCoV/133/2005_envelope	14	14	10	20	11	12	9	16	6	9	10	22	27	13	18	37	248	5.64516	5.64516	4.03226	8.06452	4.43548	4.83871	3.62903	6.45161	2.41935	3.62903	4.03226	8.87097	10.8871	5.24194	7.25806	14.9194
DQ011855_Porcine_hemagglutinating_encephalomyelitis_virus_envelope	60	31	58	106	255	23.5294	12.1569	22.7451	41.5686		DQ011855_Porcine_hemagglutinating_encephalomyelitis_virus_envelope	14	10	12	24	11	7	3	10	8	9	13	27	26	5	30	45	254	5.51181	3.93701	4.72441	9.44882	4.33071	2.75591	1.1811	3.93701	3.14961	3.54331	5.11811	10.6299	10.2362	1.9685	11.811	17.7165
BCU00735_Bovine_coronavirus_small_envelope	61	31	58	105	255	23.9216	12.1569	22.7451	41.1765		BCU00735_Bovine_coronavirus_small_envelope	14	11	12	24	11	7	3	10	9	9	13	26	26	4	30	45	254	5.51181	4.33071	4.72441	9.44882	4.33071	2.75591	1.1811	3.93701	3.54331	3.54331	5.11811	10.2362	10.2362	1.5748	11.811	17.7165
EU371564_SARS_coronavirus_BJ182-12_envelope_protein_E	54	48	45	84	231	23.3766	20.7792	19.4805	36.3636		EU371564_SARS_coronavirus_BJ182-12_envelope_protein_E	18	15	9	11	7	4	13	24	8	10	6	21	20	19	17	28	230	7.82609	6.52174	3.91304	4.78261	3.04348	1.73913	5.65217	10.4348	3.47826	4.34783	2.6087	9.13043	8.69565	8.26087	7.3913	12.1739
MG757142_Bovine_coronavirus_envelope_MG757141_Bovine_coronavirus_envelope_MG757140_Bovine_coronavirus_envelope_MG757139_Bovine_coronavirus_envelope_MG757138_Bovine_coronavirus_envelope_MH043955_Bovine_coronavirus_small_envelope_MH043954_Bovine_coronavirus_small_envelope_MH043952_Bovine_coronavirus_small_envelope_MG518518_Water_deer_coronavirus_envelope_KX982264_Bovine_coronavirus_envelope_FJ42519…	61	30	57	107	255	23.9216	11.7647	22.3529	41.9608		MG757142_Bovine_coronavirus_envelope_MG757141_Bovine_coronavirus_envelope_MG757140_Bovine_coronavirus_envelope_MG757139_Bovine_coronavirus_envelope_MG757138_Bovine_coronavirus_envelope_MH043955_Bovine_coronavirus_small_envelope_MH043954_Bovine_coronavirus_small_envelope_MH043952_Bovine_coronavirus_small_envelope_MG518518_Water_deer_coronavirus_envelope_KX982264_Bovine_coronavirus_envelope_FJ42519…	14	10	12	25	11	7	2	10	8	9	12	27	27	4	31	45	254	5.51181	3.93701	4.72441	9.84252	4.33071	2.75591	0.787402	3.93701	3.14961	3.54331	4.72441	10.6299	10.6299	1.5748	12.2047	17.7165
EF446615_Equine_coronavirus_small_envelope	64	34	54	103	255	25.098	13.3333	21.1765	40.3922		EF446615_Equine_coronavirus_small_envelope	16	11	13	24	12	8	2	12	6	9	12	26	29	6	27	41	254	6.29921	4.33071	5.11811	9.44882	4.72441	3.14961	0.787402	4.72441	2.3622	3.54331	4.72441	10.2362	11.4173	2.3622	10.6299	16.1417
AB354579_Bovine_coronavirus_small_envelope	61	32	56	106	255	23.9216	12.549	21.9608	41.5686		AB354579_Bovine_coronavirus_small_envelope	14	12	11	24	11	7	3	11	8	9	12	26	27	4	30	45	254	5.51181	4.72441	4.33071	9.44882	4.33071	2.75591	1.1811	4.33071	3.14961	3.54331	4.72441	10.2362	10.6299	1.5748	11.811	17.7165
AY348314_SARS_coronavirus_Taiwan_TC3_E_AY338175_SARS_coronavirus_Taiwan_TC2_E_AY502932_SARS_coronavirus_TW9_putative_envelope_protein_E_AY502924_SARS_coronavirus_TW11_putative_envelope_protein_E_AY502923_SARS_coronavirus_TW10_putative_envelope_protein_E_AP006561_SARS_coronavirus_TWY_envelope_protein_E_AP006560_SARS_coronavirus_TWS_envelope_protein_E_AP006559_SARS_coronavirus_TWK_envelope_protein_…	54	46	46	85	231	23.3766	19.9134	19.9134	36.7965		AY348314_SARS_coronavirus_Taiwan_TC3_E_AY338175_SARS_coronavirus_Taiwan_TC2_E_AY502932_SARS_coronavirus_TW9_putative_envelope_protein_E_AY502924_SARS_coronavirus_TW11_putative_envelope_protein_E_AY502923_SARS_coronavirus_TW10_putative_envelope_protein_E_AP006561_SARS_coronavirus_TWY_envelope_protein_E_AP006560_SARS_coronavirus_TWS_envelope_protein_E_AP006559_SARS_coronavirus_TWK_envelope_protein_…	18	14	10	11	6	4	13	23	8	10	6	22	21	18	17	29	230	7.82609	6.08696	4.34783	4.78261	2.6087	1.73913	5.65217	10	3.47826	4.34783	2.6087	9.56522	9.13043	7.82609	7.3913	12.6087
MK211377_Coronavirus_BtRs-BetaCoV/YN2018C_small_envelope_MK062184_SARS_coronavirus_Urbani_envelope_MK062183_SARS_coronavirus_Urbani_envelope_MK062182_SARS_coronavirus_Urbani_envelope_MK062181_SARS_coronavirus_Urbani_envelope_MK062180_SARS_coronavirus_Urbani_envelope_MK062179_SARS_coronavirus_Urbani_envelope_NC_004718_SARS_protein_E_AY274119_SARS_small_envelope_E_KY417143_Bat_SARS-like_coronavirus…	54	47	46	84	231	23.3766	20.3463	19.9134	36.3636		MK211377_Coronavirus_BtRs-BetaCoV/YN2018C_small_envelope_MK062184_SARS_coronavirus_Urbani_envelope_MK062183_SARS_coronavirus_Urbani_envelope_MK062182_SARS_coronavirus_Urbani_envelope_MK062181_SARS_coronavirus_Urbani_envelope_MK062180_SARS_coronavirus_Urbani_envelope_MK062179_SARS_coronavirus_Urbani_envelope_NC_004718_SARS_protein_E_AY274119_SARS_small_envelope_E_KY417143_Bat_SARS-like_coronavirus…	18	14	10	11	7	4	13	23	8	10	6	22	20	19	17	28	230	7.82609	6.08696	4.34783	4.78261	3.04348	1.73913	5.65217	10	3.47826	4.34783	2.6087	9.56522	8.69565	8.26087	7.3913	12.1739
[truncated: 12 more columns]

## Sheet: M_NF_DiNuc_All_Name
SeqName	A	C	G	T	SeqLen	PA	PC	PG	PT	GC%	SeqName	AA	AC	AG	AT	CA	CC	CG	CT	GA	GC	GG	GT	TA	TC	TG	TT	Sum	AA	AC	AG	AT	CA	CC	CG	CT	GA	GC	GG	GT	TA	TC	TG	TT		AA	AC	AG	AT
MN985325_Wuhan_seafood_market_pneumonia_virus_membrane_glycoprotein_669_MN975262_Wuhan_seafood_market_pneumonia_virus_membrane_glycoprotein_669_MN938384_Wuhan_seafood_market_pneumonia_virus_membrane_glycoprotein_669_NC_045512_Wuhan_seafood_market_pneumonia_virus_membrane_glycoprotein_669	171	146	139	213	669	25.5605	21.8236	20.7773	31.8386	42.6009	MN985325_Wuhan_seafood_market_pneumonia_virus_membrane_glycoprotein_669_MN975262_Wuhan_seafood_market_pneumonia_virus_membrane_glycoprotein_669_MN938384_Wuhan_seafood_market_pneumonia_virus_membrane_glycoprotein_669_NC_045512_Wuhan_seafood_market_pneumonia_virus_membrane_glycoprotein_669	46	42	35	47	47	23	20	56	31	41	28	39	46	40	56	71	668	6.88623	6.28743	5.23952	7.03593	7.03593	3.44311	2.99401	8.38323	4.64072	6.13772	4.19162	5.83832	6.88623	5.98802	8.38323	10.6287	ObsN	11445	9700	8255	14889
MN611520_Pipistrellus_abramus_bat_coronavirus_HKU5-related_membrane_663	158	162	151	192	663	23.8311	24.4344	22.7753	28.9593	47.2097	MN611520_Pipistrellus_abramus_bat_coronavirus_HKU5-related_membrane_663	41	37	30	49	46	35	24	57	28	46	36	41	42	44	61	45	662	6.19335	5.58912	4.53172	7.40181	6.94864	5.28701	3.62538	8.61027	4.22961	6.94864	5.43807	6.19335	6.34441	6.64653	9.2145	6.79758	ExpN	11560.2	8549.23	9452.82	14853.6
MN611519_Tylonycteris_pachypus_bat_coronavirus_HKU4-related_membrane_660	175	120	139	226	660	26.5152	18.1818	21.0606	34.2424	39.2424	MN611519_Tylonycteris_pachypus_bat_coronavirus_HKU4-related_membrane_660	38	27	39	71	36	23	16	45	26	32	33	47	74	38	51	63	659	5.76631	4.09712	5.91806	10.7739	5.46282	3.49014	2.42792	6.82853	3.94537	4.85584	5.00759	7.13202	11.2291	5.76631	7.739	9.55994
MK907287_Erinaceus_hedgehog_coronavirus_HKU31_membrane_657_MK907286_Erinaceus_hedgehog_coronavirus_HKU31_membrane_657	176	113	140	228	657	26.7884	17.1994	21.309	34.7032	38.5084	MK907287_Erinaceus_hedgehog_coronavirus_HKU31_membrane_657_MK907286_Erinaceus_hedgehog_coronavirus_HKU31_membrane_657	48	35	39	54	32	20	10	51	31	29	32	47	64	29	59	76	656	7.31707	5.33537	5.94512	8.23171	4.87805	3.04878	1.52439	7.77439	4.72561	4.42073	4.87805	7.16463	9.7561	4.42073	8.9939	11.5854
MN514967_Dromedary_camel_coronavirus_HKU23_M_693	197	110	142	244	693	28.4271	15.873	20.4906	35.2092	36.3636	MN514967_Dromedary_camel_coronavirus_HKU23_M_693	49	42	37	68	39	23	11	37	32	22	34	54	76	23	60	85	692	7.08092	6.06936	5.34682	9.82659	5.63584	3.3237	1.5896	5.34682	4.62428	3.17919	4.91329	7.80347	10.9827	3.3237	8.67052	12.2832
MN514966_Dromedary_camel_coronavirus_HKU23_M_693	201	111	140	241	693	29.0043	16.0173	20.202	34.7763	36.2193	MN514966_Dromedary_camel_coronavirus_HKU23_M_693	50	42	37	71	39	24	12	36	33	23	34	50	78	22	57	84	692	7.22543	6.06936	5.34682	10.2601	5.63584	3.46821	1.7341	5.20231	4.76879	3.3237	4.91329	7.22543	11.2717	3.17919	8.23699	12.1387
MN514965_Dromedary_camel_coronavirus_HKU23_M_693_MN514964_Dromedary_camel_coronavirus_HKU23_M_693	198	111	141	243	693	28.5714	16.0173	20.3463	35.0649	36.3636	MN514965_Dromedary_camel_coronavirus_HKU23_M_693_MN514964_Dromedary_camel_coronavirus_HKU23_M_693	49	43	37	68	39	23	12	37	32	22	34	53	77	23	58	85	692	7.08092	6.21387	5.34682	9.82659	5.63584	3.3237	1.7341	5.34682	4.62428	3.17919	4.91329	7.65896	11.1272	3.3237	8.3815	12.2832
MN514963_Dromedary_camel_coronavirus_HKU23_M_693	200	109	141	243	693	28.86	15.7287	20.3463	35.0649	36.075	MN514963_Dromedary_camel_coronavirus_HKU23_M_693	50	41	37	71	38	25	12	34	33	23	34	51	78	20	58	87	692	7.22543	5.92486	5.34682	10.2601	5.49133	3.61272	1.7341	4.91329	4.76879	3.3237	4.91329	7.36994	11.2717	2.89017	8.3815	12.5723
MN514962_Dromedary_camel_coronavirus_HKU23_M_693	193	106	145	249	693	27.8499	15.2958	20.9235	35.9307	36.2193	MN514962_Dromedary_camel_coronavirus_HKU23_M_693	49	37	35	71	34	20	12	40	33	24	35	53	76	25	63	85	692	7.08092	5.34682	5.0578	10.2601	4.91329	2.89017	1.7341	5.78035	4.76879	3.46821	5.0578	7.65896	10.9827	3.61272	9.10405	12.2832
MN365233_MERS-related_M_660	165	146	140	209	660	25	22.1212	21.2121	31.6667	43.3333	MN365233_MERS-related_M_660	41	35	29	60	40	33	22	51	32	38	30	39	51	40	59	59	659	6.22155	5.31108	4.40061	9.1047	6.0698	5.00759	3.33839	7.739	4.85584	5.76631	4.55235	5.91806	7.739	6.0698	8.95296	8.95296
MN310476_Human_coronavirus_OC43_membrane_693	203	105	137	248	693	29.2929	15.1515	19.7691	35.7864	34.9206	MN310476_Human_coronavirus_OC43_membrane_693	54	38	34	76	37	20	13	35	32	25	32	48	79	22	58	89	692	7.80347	5.49133	4.91329	10.9827	5.34682	2.89017	1.87861	5.0578	4.62428	3.61272	4.62428	6.93642	11.4162	3.17919	8.3815	12.8613
MK564475_MERS-related_membrane_660_MK564474_MERS-related_membrane_660	163	144	142	211	660	24.697	21.8182	21.5152	31.9697	43.3333	MK564475_MERS-related_membrane_660_MK564474_MERS-related_membrane_660	40	34	29	60	37	33	23	51	33	39	30	39	52	38	60	61	659	6.0698	5.15933	4.40061	9.1047	5.61457	5.00759	3.49014	7.739	5.00759	5.91806	4.55235	5.91806	7.89074	5.76631	9.1047	9.25645
MH259485_MERS-related_membrane_660	164	147	141	208	660	24.8485	22.2727	21.3636	31.5152	43.6364	MH259485_MERS-related_membrane_660	40	35	29	60	39	34	23	51	33	39	30	38	51	39	59	59	659	6.0698	5.31108	4.40061	9.1047	5.91806	5.15933	3.49014	7.739	5.00759	5.91806	4.55235	5.76631	7.739	5.91806	8.95296	8.95296
MK679660_Hedgehog_coronavirus_1_M_657	170	116	142	229	657	25.8752	17.656	21.6134	34.8554	39.2694	MK679660_Hedgehog_coronavirus_1_M_657	37	34	45	53	32	20	9	55	27	35	33	47	73	27	55	74	656	5.64024	5.18293	6.85976	8.07927	4.87805	3.04878	1.37195	8.38415	4.11585	5.33537	5.03049	7.16463	11.128	4.11585	8.38415	11.2805
MN306043_Human_coronavirus_OC43_membrane_693_MK303625_Human_coronavirus_OC43_membrane_693	204	106	137	246	693	29.4372	15.2958	19.7691	35.4978	35.0649	MN306043_Human_coronavirus_OC43_membrane_693_MK303625_Human_coronavirus_OC43_membrane_693	54	38	34	77	38	21	12	35	33	25	32	47	78	22	59	87	692	7.80347	5.49133	4.91329	11.1272	5.49133	3.03468	1.7341	5.0578	4.76879	3.61272	4.62428	6.79191	11.2717	3.17919	8.52601	12.5723
MK462256_MERS-related_M_660	165	144	141	210	660	25	21.8182	21.3636	31.8182	43.1818	MK462256_MERS-related_M_660	41	34	29	61	39	32	22	51	33	38	30	39	51	40	60	59	659	6.22155	5.15933	4.40061	9.25645	5.91806	4.85584	3.33839	7.739	5.00759	5.76631	4.55235	5.91806	7.739	6.0698	9.1047	8.95296
MK462251_MERS-related_M_660	165	143	141	211	660	25	21.6667	21.3636	31.9697	43.0303	MK462251_MERS-related_M_660	41	34	29	61	39	33	21	50	33	38	30	39	51	38	61	61	659	6.22155	5.15933	4.40061	9.25645	5.91806	5.00759	3.18665	7.58725	5.00759	5.76631	4.55235	5.91806	7.739	5.76631	9.25645	9.25645
MK462250_MERS-related_M_660	166	145	140	209	660	25.1515	21.9697	21.2121	31.6667	43.1818	MK462250_MERS-related_M_660	42	35	29	60	39	33	22	51	33	38	29	39	51	39	60	59	659	6.37329	5.31108	4.40061	9.1047	5.91806	5.00759	3.33839	7.739	5.00759	5.76631	4.40061	5.91806	7.739	5.91806	9.1047	8.95296
MK462249_MERS-related_M_660	165	144	141	210	660	25	21.8182	21.3636	31.8182	43.1818	MK462249_MERS-related_M_660	41	35	29	60	38	33	22	51	33	38	30	39	52	38	60	60	659	6.22155	5.31108	4.40061	9.1047	5.76631	5.00759	3.33839	7.739	5.00759	5.76631	4.55235	5.91806	7.89074	5.76631	9.1047	9.1047
MK129253_MERS-related_membrane_660	164	143	140	213	660	24.8485	21.6667	21.2121	32.2727	42.8788	MK129253_MERS-related_membrane_660	40	34	28	62	39	31	22	51	33	37	30	39	51	41	60	61	659	6.0698	5.15933	4.24886	9.40819	5.91806	4.7041	3.33839	7.739	5.00759	5.61457	4.55235	5.91806	7.739	6.22155	9.1047	9.25645
MG757142_Bovine_coronavirus_membrane_693_MG757141_Bovine_coronavirus_membrane_693_MG757140_Bovine_coronavirus_membrane_693_MG757139_Bovine_coronavirus_membrane_693_MG757138_Bovine_coronavirus_membrane_693	191	115	143	244	693	27.5613	16.5945	20.6349	35.2092	37.2294	MG757142_Bovine_coronavirus_membrane_693_MG757141_Bovine_coronavirus_membrane_693_MG757140_Bovine_coronavirus_membrane_693_MG757139_Bovine_coronavirus_membrane_693_MG757138_Bovine_coronavirus_membrane_693	49	42	35	64	39	23	10	43	32	24	33	54	70	26	65	83	692	7.08092	6.06936	5.0578	9.24855	5.63584	3.3237	1.44509	6.21387	4.62428	3.46821	4.76879	7.80347	10.1156	3.75723	9.39306	11.9942
MG757601_MERS-related_M_660	165	144	141	210	660	25	21.8182	21.3636	31.8182	43.1818	MG757601_MERS-related_M_660	41	35	29	60	39	33	22	50	33	38	30	39	51	38	60	61	659	6.22155	5.31108	4.40061	9.1047	5.91806	5.00759	3.33839	7.58725	5.00759	5.76631	4.55235	5.91806	7.739	5.76631	9.1047	9.25645
MH810163_Yak_coronavirus_M_693	192	115	143	243	693	27.7056	16.5945	20.6349	35.0649	37.2294	MH810163_Yak_coronavirus_M_693	45	42	36	68	42	22	14	37	34	24	31	54	70	27	62	84	692	6.50289	6.06936	5.20231	9.82659	6.06936	3.17919	2.02312	5.34682	4.91329	3.46821	4.47977	7.80347	10.1156	3.90173	8.95954	12.1387
MK167038_Human_coronavirus_HKU1_membrane_glycoprotein_672	170	95	128	279	672	25.2976	14.1369	19.0476	41.5179	33.1845	MK167038_Human_coronavirus_HKU1_membrane_glycoprotein_672	39	28	32	70	21	13	8	53	28	23	28	49	81	31	60	107	671	5.81222	4.17288	4.769	10.4322	3.12966	1.93741	1.19225	7.89866	4.17288	3.42772	4.17288	7.30253	12.0715	4.61997	8.94188	15.9463
MK357909_MERS-related_M_660_MK357908_MERS-related_M_660_MH734115_MERS-related_M_660_MH734114_MERS-related_M_660	163	145	142	210	660	24.697	21.9697	21.5152	31.8182	43.4848	MK357909_MERS-related_M_660_MK357908_MERS-related_M_660_MH734115_MERS-related_M_660_MH734114_MERS-related_M_660	40	35	29	59	37	33	23	52	33	39	30	39	52	38	60	60	659	6.0698	5.31108	4.40061	8.95296	5.61457	5.00759	3.49014	7.89074	5.00759	5.91806	4.55235	5.91806	7.89074	5.76631	9.1047	9.1047
KY352407_SARS_M_666	160	138	151	217	666	24.024	20.7207	22.6727	32.5826	43.3934	KY352407_SARS_M_666	37	42	30	50	43	18	19	58	26	48	39	38	53	30	63	71	665	5.56391	6.31579	4.51128	7.5188	6.46617	2.70677	2.85714	8.7218	3.90977	7.21805	5.86466	5.71429	7.96992	4.51128	9.47368	10.6767
MK062184_SARS_coronavirus_Urbani_membrane_666	163	150	156	197	666	24.4745	22.5225	23.4234	29.5796	45.9459	MK062184_SARS_coronavirus_Urbani_membrane_666	47	45	28	42	42	30	26	52	33	44	39	40	40	31	63	63	665	7.06767	6.76692	4.21053	6.31579	6.31579	4.51128	3.90977	7.81955	4.96241	6.61654	5.86466	6.01504	6.01504	4.66165	9.47368	9.47368
MK062183_SARS_coronavirus_Urbani_membrane_666	162	150	157	197	666	24.3243	22.5225	23.5736	29.5796	46.0961	MK062183_SARS_coronavirus_Urbani_membrane_666	46	45	28	42	42	30	26	52	33	44	40	40	40	31	63	63	665	6.91729	6.76692	4.21053	6.31579	6.31579	4.51128	3.90977	7.81955	4.96241	6.61654	6.01504	6.01504	6.01504	4.66165	9.47368	9.47368
MK062182_SARS_coronavirus_Urbani_membrane_666	164	149	153	200	666	24.6246	22.3724	22.973	30.03	45.3453	MK062182_SARS_coronavirus_Urbani_membrane_666	47	44	29	43	41	31	23	54	31	43	39	40	44	31	62	63	665	7.06767	6.61654	4.3609	6.46617	6.16541	4.66165	3.45865	8.1203	4.66165	6.46617	5.86466	6.01504	6.61654	4.66165	9.32331	9.47368
MK062181_SARS_coronavirus_Urbani_membrane_666	163	149	154	200	666	24.4745	22.3724	23.1231	30.03	45.4955	MK062181_SARS_coronavirus_Urbani_membrane_666	46	44	29	43	41	31	23	54	31	43	40	40	44	31	62	63	665	6.91729	6.61654	4.3609	6.46617	6.16541	4.66165	3.45865	8.1203	4.66165	6.46617	6.01504	6.01504	6.61654	4.66165	9.32331	9.47368
MH687978_Betacoronavirus_sp._membrane_696_MH687977_Betacoronavirus_sp._membrane_696_MH687976_Betacoronavirus_sp._membrane_696_MH687974_Betacoronavirus_sp._membrane_696_MH687973_Betacoronavirus_sp._membrane_696_MH687972_Betacoronavirus_sp._membrane_696_MH687971_Betacoronavirus_sp._membrane_696	195	118	154	229	696	28.0172	16.954	22.1264	32.9023	39.0805	MH687978_Betacoronavirus_sp._membrane_696_MH687977_Betacoronavirus_sp._membrane_696_MH687976_Betacoronavirus_sp._membrane_696_MH687974_Betacoronavirus_sp._membrane_696_MH687973_Betacoronavirus_sp._membrane_696_MH687972_Betacoronavirus_sp._membrane_696_MH687971_Betacoronavirus_sp._membrane_696	51	32	39	72	44	26	17	31	38	27	39	50	61	33	59	76	695	7.33813	4.60432	5.61151	10.3597	6.33094	3.74101	2.44604	4.46043	5.46763	3.88489	5.61151	7.19424	8.77698	4.7482	8.48921	10.9353
MH687970_Betacoronavirus_sp._membrane_693	187	118	148	240	693	26.9841	17.0274	21.3564	34.632	38.3838	MH687970_Betacoronavirus_sp._membrane_693	47	35	38	66	38	25	14	41	35	26	34	53	66	32	62	80	692	6.79191	5.0578	5.49133	9.53757	5.49133	3.61272	2.02312	5.92486	5.0578	3.75723	4.91329	7.65896	9.53757	4.62428	8.95954	11.5607
MH687969_Betacoronavirus_sp._membrane_696	195	118	154	229	696	28.0172	16.954	22.1264	32.9023	39.0805	MH687969_Betacoronavirus_sp._membrane_696	50	33	39	72	44	26	17	31	37	27	39	51	63	32	59	75	695	7.19424	4.7482	5.61151	10.3597	6.33094	3.74101	2.44604	4.46043	5.32374	3.88489	5.61151	7.33813	9.06475	4.60432	8.48921	10.7914
MH687968_Betacoronavirus_sp._membrane_693	181	117	141	254	693	26.1183	16.8831	20.3463	36.6522	37.2294	MH687968_Betacoronavirus_sp._membrane_693	38	36	37	69	33	24	11	49	34	25	27	55	75	32	66	81	692	5.49133	5.20231	5.34682	9.9711	4.76879	3.46821	1.5896	7.08092	4.91329	3.61272	3.90173	7.94798	10.8382	4.62428	9.53757	11.7052
MF000460_MERS-related_membrane_660_MF000459_MERS-related_membrane_660_MF000458_MERS-related_membrane_660_MF000457_MERS-related_membrane_660	165	146	141	208	660	25	22.1212	21.3636	31.5152	43.4848	MF000460_MERS-related_membrane_660_MF000459_MERS-related_membrane_660_MF000458_MERS-related_membrane_660_MF000457_MERS-related_membrane_660	41	36	29	59	39	33	23	51	33	38	30	39	51	39	59	59	659	6.22155	5.46282	4.40061	8.95296	5.91806	5.00759	3.49014	7.739	5.00759	5.76631	4.55235	5.91806	7.739	5.91806	8.95296	8.95296
NC_039207_Betacoronavirus_Erinaceus/VMC/DEU/2012_M_657	166	119	145	227	657	25.2664	18.1126	22.07	34.551	40.1826	NC_039207_Betacoronavirus_Erinaceus/VMC/DEU/2012_M_657	37	35	45	48	35	19	9	56	28	33	33	51	65	32	58	72	656	5.64024	5.33537	6.85976	7.31707	5.33537	2.89634	1.37195	8.53659	4.26829	5.03049	5.03049	7.77439	9.90854	4.87805	8.84146	10.9756
NC_030886_Rousettus_bat_coronavirus_membrane_666	153	153	160	200	666	22.973	22.973	24.024	30.03	46.997	NC_030886_Rousettus_bat_coronavirus_membrane_666	37	35	33	47	46	33	23	51	29	47	37	47	40	38	67	55	665	5.56391	5.26316	4.96241	7.06767	6.91729	4.96241	3.45865	7.66917	4.3609	7.06767	5.56391	7.06767	6.01504	5.71429	10.0752	8.27068
NC_025217_Bat_Hp-betacoronavirus/Zhejiang2013_membrane_672	166	142	158	206	672	24.7024	21.131	23.5119	30.6548	44.6429	NC_025217_Bat_Hp-betacoronavirus/Zhejiang2013_membrane_672	43	43	37	42	47	24	21	50	38	43	32	45	37	32	68	69	671	6.40835	6.40835	5.51416	6.25931	7.00447	3.57675	3.12966	7.45156	5.66319	6.40835	4.769	6.70641	5.51416	4.769	10.1341	10.2832
NC_017083_Rabbit_coronavirus_HKU14_membrane_693	194	113	144	242	693	27.9942	16.3059	20.7792	34.9206	37.0851	NC_017083_Rabbit_coronavirus_HKU14_membrane_693	47	43	34	69	41	18	14	40	33	25	35	51	72	27	61	82	692	6.79191	6.21387	4.91329	9.9711	5.92486	2.60116	2.02312	5.78035	4.76879	3.61272	5.0578	7.36994	10.4046	3.90173	8.81503	11.8497
NC_012936_Rat_coronavirus_Parker_membrane_687	176	129	154	228	687	25.6186	18.7773	22.4163	33.1878	41.1936	NC_012936_Rat_coronavirus_Parker_membrane_687	44	41	34	56	36	30	22	41	31	33	30	60	64	25	68	71	686	6.41399	5.97668	4.95627	8.16327	5.24781	4.37318	3.207	5.97668	4.51895	4.8105	4.37318	8.74636	9.32945	3.64431	9.91254	10.3499
MH432120_MERS-related_membrane_660	166	144	141	209	660	25.1515	21.8182	21.3636	31.6667	43.1818	MH432120_MERS-related_membrane_660	41	34	29	62	39	33	22	50	33	38	30	39	52	39	60	58	659	6.22155	5.15933	4.40061	9.40819	5.91806	5.00759	3.33839	7.58725	5.00759	5.76631	4.55235	5.91806	7.89074	5.91806	9.1047	8.80121
MG021452_MERS-related_M_657	174	145	140	198	657	26.484	22.07	21.309	30.137	43.379	MG021452_MERS-related_M_657	45	44	38	46	49	23	16	57	36	32	30	42	43	46	56	53	656	6.85976	6.70732	5.79268	7.0122	7.46951	3.5061	2.43902	8.68902	5.4878	4.87805	4.57317	6.40244	6.55488	7.0122	8.53659	8.07927
MF083115_Porcine_hemagglutinating_encephalomyelitis_virus_membrane_693	191	119	144	239	693	27.5613	17.1717	20.7792	34.4877	37.9509	MF083115_Porcine_hemagglutinating_encephalomyelitis_virus_membrane_693	48	41	36	65	38	26	13	42	31	25	36	52	73	27	59	80	692	6.93642	5.92486	5.20231	9.39306	5.49133	3.75723	1.87861	6.06936	4.47977	3.61272	5.20231	7.51445	10.5491	3.90173	8.52601	11.5607
MG021451_MERS-related_M_657	168	144	143	202	657	25.5708	21.9178	21.7656	30.7458	43.6834	MG021451_MERS-related_M_657	46	38	35	48	42	30	23	49	33	35	27	48	46	41	58	57	656	7.0122	5.79268	5.33537	7.31707	6.40244	4.57317	3.5061	7.46951	5.03049	5.33537	4.11585	7.31707	7.0122	6.25	8.84146	8.68902
MF593268_MERS-related_membrane_660	168	134	140	218	660	25.4545	20.303	21.2121	33.0303	41.5152	MF593268_MERS-related_membrane_660	44	33	35	56	44	25	14	51	33	37	27	42	46	39	64	69	659	6.67678	5.00759	5.31108	8.49772	6.67678	3.79363	2.12443	7.739	5.00759	5.61457	4.09712	6.37329	6.98027	5.91806	9.71168	10.4704
MG772934_Bat_SARS-like_coronavirus_membrane_669_MG772933_Bat_SARS-like_coronavirus_membrane_669	169	139	146	215	669	25.2616	20.7773	21.8236	32.1375	42.6009	MG772934_Bat_SARS-like_coronavirus_membrane_669_MG772933_Bat_SARS-like_coronavirus_membrane_669	45	42	38	43	48	22	16	53	32	42	31	41	43	33	61	78	668	6.73653	6.28743	5.68862	6.43713	7.18563	3.29341	2.39521	7.93413	4.79042	6.28743	4.64072	6.13772	6.43713	4.94012	9.13174	11.6766
MF374983_Human_coronavirus_OC43_membrane_693	203	106	137	247	693	29.2929	15.2958	19.7691	35.6421	35.0649	MF374983_Human_coronavirus_OC43_membrane_693	53	38	34	77	38	21	13	34	33	24	32	48	78	23	58	88	692	7.65896	5.49133	4.91329	11.1272	5.49133	3.03468	1.87861	4.91329	4.76879	3.46821	4.62428	6.93642	11.2717	3.3237	8.3815	12.7168
MG762674_Rousettus_bat_coronavirus_HKU9_membrane_glycoprotein_675	145	139	160	231	675	21.4815	20.5926	23.7037	34.2222	44.2963	MG762674_Rousettus_bat_coronavirus_HKU9_membrane_glycoprotein_675	35	30	32	47	39	30	22	48	27	46	34	53	43	33	72	83	674	5.19288	4.45104	4.74777	6.97329	5.78635	4.45104	3.26409	7.12166	4.00593	6.82493	5.04451	7.8635	6.37982	4.89614	10.6825	12.3145
MG518518_Water_deer_coronavirus_membrane_693	188	112	148	245	693	27.1284	16.1616	21.3564	35.3535	37.518	MG518518_Water_deer_coronavirus_membrane_693	46	40	37	64	36	22	14	40	33	24	34	57	72	26	63	84	692	6.6474	5.78035	5.34682	9.24855	5.20231	3.17919	2.02312	5.78035	4.76879	3.46821	4.91329	8.23699	10.4046	3.75723	9.10405	12.1387
MG923481_MERS-related_M_660_MG923480_MERS-related_M_660_MG923479_MERS-related_M_660_MG923478_MERS-related_M_660_MG923477_MERS-related_M_660_MG923476_MERS-related_M_660_MG923475_MERS-related_M_660	163	144	142	211	660	24.697	21.8182	21.5152	31.9697	43.3333	MG923481_MERS-related_M_660_MG923480_MERS-related_M_660_MG923479_MERS-related_M_660_MG923478_MERS-related_M_660_MG923477_MERS-related_M_660_MG923476_MERS-related_M_660_MG923475_MERS-related_M_660	40	35	29	59	38	33	22	51	33	38	30	40	51	38	61	61	659	6.0698	5.31108	4.40061	8.95296	5.76631	5.00759	3.33839	7.739	5.00759	5.76631	4.55235	6.0698	7.739	5.76631	9.25645	9.25645
MG923474_MERS-related_M_660	163	143	142	212	660	24.697	21.6667	21.5152	32.1212	43.1818	MG923474_MERS-related_M_660	40	35	29	59	37	33	22	51	33	38	30	40	52	37	61	62	659	6.0698	5.31108	4.40061	8.95296	5.61457	5.00759	3.33839	7.739	5.00759	5.76631	4.55235	6.0698	7.89074	5.61457	9.25645	9.40819
MG923473_MERS-related_M_660	164	145	141	210	660	24.8485	21.9697	21.3636	31.8182	43.3333	MG923473_MERS-related_M_660	40	34	30	60	39	33	22	51	33	39	30	38	51	39	59	61	659	6.0698	5.15933	4.55235	9.1047	5.91806	5.00759	3.33839	7.739	5.00759	5.91806	4.55235	5.76631	7.739	5.91806	8.95296	9.25645
MG923472_MERS-related_M_660	162	145	142	211	660	24.5455	21.9697	21.5152	31.9697	43.4848	MG923472_MERS-related_M_660	40	34	29	59	38	33	22	52	32	39	30	40	51	39	61	60	659	6.0698	5.15933	4.40061	8.95296	5.76631	5.00759	3.33839	7.89074	4.85584	5.91806	4.55235	6.0698	7.739	5.91806	9.25645	9.1047
MG923468_MERS-related_M_660_MG923467_MERS-related_M_660_MG923466_MERS-related_M_660	164	143	141	212	660	24.8485	21.6667	21.3636	32.1212	43.0303	MG923468_MERS-related_M_660_MG923467_MERS-related_M_660_MG923466_MERS-related_M_660	41	34	29	60	37	33	23	50	33	38	30	39	52	38	59	63	659	6.22155	5.15933	4.40061	9.1047	5.61457	5.00759	3.49014	7.58725	5.00759	5.76631	4.55235	5.91806	7.89074	5.76631	8.95296	9.55994
MG596803_MERS-related_membrane_657	171	133	137	216	657	26.0274	20.2435	20.8524	32.8767	41.0959	MG596803_MERS-related_membrane_657	46	39	37	48	43	27	13	50	30	36	25	46	51	31	62	72	656	7.0122	5.94512	5.64024	7.31707	6.55488	4.11585	1.98171	7.62195	4.57317	5.4878	3.81098	7.0122	7.77439	4.72561	9.45122	10.9756
MG596802_MERS-related_membrane_657	170	135	137	215	657	25.8752	20.5479	20.8524	32.7245	41.4003	MG596802_MERS-related_membrane_657	46	40	36	47	42	27	13	53	29	35	26	47	52	33	62	68	656	7.0122	6.09756	5.4878	7.16463	6.40244	4.11585	1.98171	8.07927	4.42073	5.33537	3.96341	7.16463	7.92683	5.03049	9.45122	10.3659
KY994645_Porcine_hemagglutinating_encephalomyelitis_virus_membrane_693	192	118	143	240	693	27.7056	17.0274	20.6349	34.632	37.6623	KY994645_Porcine_hemagglutinating_encephalomyelitis_virus_membrane_693	48	40	37	66	38	26	12	42	31	25	35	52	74	27	59	80	692	6.93642	5.78035	5.34682	9.53757	5.49133	3.75723	1.7341	6.06936	4.47977	3.61272	5.0578	7.51445	10.6936	3.90173	8.52601	11.5607
KY417152_Bat_SARS-like_coronavirus_membrane_glycoprotein_666	161	145	157	203	666	24.1742	21.7718	23.5736	30.4805	45.3453	KY417152_Bat_SARS-like_coronavirus_membrane_glycoprotein_666	47	42	28	43	40	26	23	56	34	44	41	38	39	33	65	66	665	7.06767	6.31579	4.21053	6.46617	6.01504	3.90977	3.45865	8.42105	5.11278	6.61654	6.16541	5.71429	5.86466	4.96241	9.77444	9.92481
KY417150_Bat_SARS-like_coronavirus_membrane_glycoprotein_666	165	146	154	201	666	24.7748	21.9219	23.1231	30.1802	45.045	KY417150_Bat_SARS-like_coronavirus_membrane_glycoprotein_666	46	44	31	43	43	25	23	55	34	45	38	37	41	32	62	66	665	6.91729	6.61654	4.66165	6.46617	6.46617	3.7594	3.45865	8.27068	5.11278	6.76692	5.71429	5.56391	6.16541	4.81203	9.32331	9.92481
KY417149_Bat_SARS-like_coronavirus_membrane_glycoprotein_666	162	146	155	203	666	24.3243	21.9219	23.2733	30.4805	45.1952	KY417149_Bat_SARS-like_coronavirus_membrane_glycoprotein_666	47	43	29	42	42	24	23	57	34	45	40	36	38	34	63	68	665	7.06767	6.46617	4.3609	6.31579	6.31579	3.60902	3.45865	8.57143	5.11278	6.76692	6.01504	5.41353	5.71429	5.11278	9.47368	10.2256
KY417148_Bat_SARS-like_coronavirus_membrane_glycoprotein_666	160	149	154	203	666	24.024	22.3724	23.1231	30.4805	45.4955	KY417148_Bat_SARS-like_coronavirus_membrane_glycoprotein_666	47	44	29	39	40	27	24	58	35	45	37	37	37	33	64	69	665	7.06767	6.61654	4.3609	5.86466	6.01504	4.06015	3.60902	8.7218	5.26316	6.76692	5.56391	5.56391	5.56391	4.96241	9.62406	10.3759
KY417147_Bat_SARS-like_coronavirus_membrane_glycoprotein_666	166	148	153	199	666	24.9249	22.2222	22.973	29.8799	45.1952	KY417147_Bat_SARS-like_coronavirus_membrane_glycoprotein_666	47	44	30	44	44	23	24	57	31	47	39	36	43	34	60	62	665	7.06767	6.61654	4.51128	6.61654	6.61654	3.45865	3.60902	8.57143	4.66165	7.06767	5.86466	5.41353	6.46617	5.11278	9.02256	9.32331
KY417146_Bat_SARS-like_coronavirus_membrane_glycoprotein_666	162	144	156	204	666	24.3243	21.6216	23.4234	30.6306	45.045	KY417146_Bat_SARS-like_coronavirus_membrane_glycoprotein_666	46	43	28	44	41	23	25	55	32	45	40	39	42	33	63	66	665	6.91729	6.46617	4.21053	6.61654	6.16541	3.45865	3.7594	8.27068	4.81203	6.76692	6.01504	5.86466	6.31579	4.96241	9.47368	9.92481
KY417145_Bat_SARS-like_coronavirus_membrane_glycoprotein_666	161	148	156	201	666	24.1742	22.2222	23.4234	30.1802	45.6456	KY417145_Bat_SARS-like_coronavirus_membrane_glycoprotein_666	47	44	29	40	40	26	25	57	35	46	38	37	38	32	64	67	665	7.06767	6.61654	4.3609	6.01504	6.01504	3.90977	3.7594	8.57143	5.26316	6.91729	5.71429	5.56391	5.71429	4.81203	9.62406	10.0752
KY417144_Bat_SARS-like_coronavirus_membrane_glycoprotein_666	165	142	155	204	666	24.7748	21.3213	23.2733	30.6306	44.5946	KY417144_Bat_SARS-like_coronavirus_membrane_glycoprotein_666	47	42	29	46	41	25	21	55	34	44	41	36	42	31	64	67	665	7.06767	6.31579	4.3609	6.91729	6.16541	3.7594	3.15789	8.27068	5.11278	6.61654	6.16541	5.41353	6.31579	4.66165	9.62406	10.0752
KY417143_Bat_SARS-like_coronavirus_membrane_glycoprotein_666	160	150	154	202	666	24.024	22.5225	23.1231	30.3303	45.6456	KY417143_Bat_SARS-like_coronavirus_membrane_glycoprotein_666	47	44	29	39	39	26	26	59	35	46	37	36	38	34	62	68	665	7.06767	6.61654	4.3609	5.86466	5.86466	3.90977	3.90977	8.87218	5.26316	6.91729	5.56391	5.41353	5.71429	5.11278	9.32331	10.2256
KY417142_Bat_SARS-like_coronavirus_membrane_glycoprotein_666	163	148	152	203	666	24.4745	22.2222	22.8228	30.4805	45.045	KY417142_Bat_SARS-like_coronavirus_membrane_glycoprotein_666	47	48	28	39	42	25	23	58	32	44	37	39	41	31	64	67	665	7.06767	7.21805	4.21053	5.86466	6.31579	3.7594	3.45865	8.7218	4.81203	6.61654	5.56391	5.86466	6.16541	4.66165	9.62406	10.0752
MG912608_MERS-related_membrane_660_MG912607_MERS-related_membrane_660_MG366880_MERS-related_membrane_660	165	144	141	210	660	25	21.8182	21.3636	31.8182	43.1818	MG912608_MERS-related_membrane_660_MG912607_MERS-related_membrane_660_MG366880_MERS-related_membrane_660	41	34	29	61	39	33	22	50	33	38	30	39	51	39	60	60	659	6.22155	5.15933	4.40061	9.25645	5.91806	5.00759	3.33839	7.58725	5.00759	5.76631	4.55235	5.91806	7.739	5.91806	9.1047	9.1047
MF598702_MERS-related_membrane_660	163	145	141	211	660	24.697	21.9697	21.3636	31.9697	43.3333	MF598702_MERS-related_membrane_660	40	35	29	59	39	34	21	51	32	39	30	39	51	37	61	62	659	6.0698	5.31108	4.40061	8.95296	5.91806	5.15933	3.18665	7.739	4.85584	5.91806	4.55235	5.91806	7.739	5.61457	9.25645	9.40819
MF598648_MERS-related_membrane_660	163	145	142	210	660	24.697	21.9697	21.5152	31.8182	43.4848	MF598648_MERS-related_membrane_660	40	35	29	59	38	34	22	51	33	39	30	39	51	37	61	61	659	6.0698	5.31108	4.40061	8.95296	5.76631	5.15933	3.33839	7.739	5.00759	5.91806	4.55235	5.91806	7.739	5.61457	9.25645	9.25645
MF598656_MERS-related_membrane_660_MF598632_MERS-related_membrane_660	164	145	141	210	660	24.8485	21.9697	21.3636	31.8182	43.3333	MF598656_MERS-related_membrane_660_MF598632_MERS-related_membrane_660	40	35	29	60	39	33	22	51	33	38	30	39	51	39	60	60	659	6.0698	5.31108	4.40061	9.1047	5.91806	5.00759	3.33839	7.739	5.00759	5.76631	4.55235	5.91806	7.739	5.91806	9.1047	9.1047
MF598676_MERS-related_membrane_660_MF598645_MERS-related_membrane_660_MF598620_MERS-related_membrane_660	164	145	142	209	660	24.8485	21.9697	21.5152	31.6667	43.4848	MF598676_MERS-related_membrane_660_MF598645_MERS-related_membrane_660_MF598620_MERS-related_membrane_660	41	35	29	59	38	33	23	51	33	38	30	40	51	39	60	59	659	6.22155	5.31108	4.40061	8.95296	5.76631	5.00759	3.49014	7.739	5.00759	5.76631	4.55235	6.0698	7.739	5.91806	9.1047	8.95296
KJ473822_BtTp-BetaCoV/GX2012_membrane_glycoprotein_660	175	120	137	228	660	26.5152	18.1818	20.7576	34.5455	38.9394	KJ473822_BtTp-BetaCoV/GX2012_membrane_glycoprotein_660	37	30	37	71	36	22	17	45	26	32	33	45	75	36	50	67	659	5.61457	4.55235	5.61457	10.7739	5.46282	3.33839	2.57967	6.82853	3.94537	4.85584	5.00759	6.82853	11.3809	5.46282	7.58725	10.1669
KJ473820_BtPa-BetaCoV/GD2013_membrane_glycoprotein_663	162	156	147	198	663	24.4344	23.5294	22.1719	29.8643	45.7014	KJ473820_BtPa-BetaCoV/GD2013_membrane_glycoprotein_663	43	37	31	50	47	33	23	53	26	45	35	41	45	41	58	54	662	6.49547	5.58912	4.68278	7.55287	7.0997	4.98489	3.47432	8.00604	3.92749	6.79758	5.28701	6.19335	6.79758	6.19335	8.76133	8.1571
KJ473816_BtRs-BetaCoV/YN2013_membrane_glycoprotein_666	163	149	151	203	666	24.4745	22.3724	22.6727	30.4805	45.045	KJ473816_BtRs-BetaCoV/YN2013_membrane_glycoprotein_666	47	48	28	39	43	25	24	57	32	44	36	39	40	32	63	68	665	7.06767	7.21805	4.21053	5.86466	6.46617	3.7594	3.60902	8.57143	4.81203	6.61654	5.41353	5.86466	6.01504	4.81203	9.47368	10.2256
KJ473815_BtRs-BetaCoV/GX2013_membrane_glycoprotein_666	166	148	152	200	666	24.9249	22.2222	22.8228	30.03	45.045	KJ473815_BtRs-BetaCoV/GX2013_membrane_glycoprotein_666	49	47	29	40	42	23	25	58	32	46	40	34	42	32	58	68	665	7.36842	7.06767	4.3609	6.01504	6.31579	3.45865	3.7594	8.7218	4.81203	6.91729	6.01504	5.11278	6.31579	4.81203	8.7218	10.2256
KJ473814_BtRs-BetaCoV/HuB2013_membrane_glycoprotein_666	170	145	150	201	666	25.5255	21.7718	22.5225	30.1802	44.2943	KJ473814_BtRs-BetaCoV/HuB2013_membrane_glycoprotein_666	49	43	33	44	46	23	22	54	32	45	36	37	42	34	59	66	665	7.36842	6.46617	4.96241	6.61654	6.91729	3.45865	3.30827	8.1203	4.81203	6.76692	5.41353	5.56391	6.31579	5.11278	8.87218	9.92481
KJ473813_BtRf-BetaCoV/SX2013_membrane_glycoprotein_666_KJ473812_BtRf-BetaCoV/HeB2013_membrane_glycoprotein_666	162	150	153	201	666	24.3243	22.5225	22.973	30.1802	45.4955	KJ473813_BtRf-BetaCoV/SX2013_membrane_glycoprotein_666_KJ473812_BtRf-BetaCoV/HeB2013_membrane_glycoprotein_666	48	43	30	40	41	25	23	61	33	47	37	36	39	35	63	64	665	7.21805	6.46617	4.51128	6.01504	6.16541	3.7594	3.45865	9.17293	4.96241	7.06767	5.56391	5.41353	5.86466	5.26316	9.47368	9.62406
KJ473811_BtRf-BetaCoV/JL2012_membrane_glycoprotein_666	162	152	151	201	666	24.3243	22.8228	22.6727	30.1802	45.4955	KJ473811_BtRf-BetaCoV/JL2012_membrane_glycoprotein_666	48	43	29	41	41	25	22	64	33	47	37	34	39	37	63	62	665	7.21805	6.46617	4.3609	6.16541	6.16541	3.7594	3.30827	9.62406	4.96241	7.06767	5.56391	5.11278	5.86466	5.56391	9.47368	9.32331
KJ473821_BtVs-BetaCoV/SC2013_membrane_glycoprotein_657	163	170	138	186	657	24.8097	25.8752	21.0046	28.3105	46.8798	KJ473821_BtVs-BetaCoV/SC2013_membrane_glycoprotein_657	46	45	30	41	47	37	27	59	30	45	26	37	39	43	55	49	656	7.0122	6.85976	4.57317	6.25	7.16463	5.64024	4.11585	8.9939	4.57317	6.85976	3.96341	5.64024	5.94512	6.55488	8.38415	7.46951
JX993988_Bat_coronavirus_Cp/Yunnan2011_membrane_666	166	142	149	209	666	24.9249	21.3213	22.3724	31.3814	43.6937	JX993988_Bat_coronavirus_Cp/Yunnan2011_membrane_666	46	46	31	42	45	19	18	60	31	45	37	36	43	32	63	71	665	6.91729	6.91729	4.66165	6.31579	6.76692	2.85714	2.70677	9.02256	4.66165	6.76692	5.56391	5.41353	6.46617	4.81203	9.47368	10.6767
JX993987_Bat_coronavirus_Rp/Shaanxi2011_membrane_666	162	144	160	200	666	24.3243	21.6216	24.024	30.03	45.6456	JX993987_Bat_coronavirus_Rp/Shaanxi2011_membrane_666	47	43	32	39	40	23	25	56	37	45	41	37	37	33	62	68	665	7.06767	6.46617	4.81203	5.86466	6.01504	3.45865	3.7594	8.42105	5.56391	6.76692	6.16541	5.56391	5.56391	4.96241	9.32331	10.2256
KU973692_SARS_membrane_666	162	147	155	202	666	24.3243	22.0721	23.2733	30.3303	45.3453	KU973692_SARS_membrane_666	47	43	30	41	42	26	23	56	34	44	40	37	38	34	62	68	665	7.06767	6.46617	4.51128	6.16541	6.31579	3.90977	3.45865	8.42105	5.11278	6.61654	6.01504	5.56391	5.71429	5.11278	9.32331	10.2256
KY967360_Human_coronavirus_OC43_membrane_693	202	113	135	243	693	29.1486	16.3059	19.4805	35.0649	35.7864	KY967360_Human_coronavirus_OC43_membrane_693	53	40	35	73	42	25	11	35	31	26	31	47	75	22	58	88	692	7.65896	5.78035	5.0578	10.5491	6.06936	3.61272	1.5896	5.0578	4.47977	3.75723	4.47977	6.79191	10.8382	3.17919	8.3815	12.7168
KX154694_MERS-related_M_660	166	144	141	209	660	25.1515	21.8182	21.3636	31.6667	43.1818	KX154694_MERS-related_M_660	41	35	29	61	39	33	22	50	33	38	30	39	52	38	60	59	659	6.22155	5.31108	4.40061	9.25645	5.91806	5.00759	3.33839	7.58725	5.00759	5.76631	4.55235	5.91806	7.89074	5.76631	9.1047	8.95296
MH310909_MERS-related_M_660_MG011358_MERS-related_M_660_MG011357_MERS-related_M_660_MG011351_MERS-related_M_660_MG011345_MERS-related_M_660_MG011342_MERS-related_M_660_MG011356_MERS-related_M_660_MG011350_MERS-related_M_660_MG011349_MERS-related_M_660_MG011348_MERS-related_M_660_KX154693_MERS-related_M_660_KX154692_MERS-related_M_660_KX154691_MERS-related_M_660_KX154690_MERS-related_M_660_KX15468…	165	145	140	210	660	25	21.9697	21.2121	31.8182	43.1818	MH310909_MERS-related_M_660_MG011358_MERS-related_M_660_MG011357_MERS-related_M_660_MG011351_MERS-related_M_660_MG011345_MERS-related_M_660_MG011342_MERS-related_M_660_MG011356_MERS-related_M_660_MG011350_MERS-related_M_660_MG011349_MERS-related_M_660_MG011348_MERS-related_M_660_KX154693_MERS-related_M_660_KX154692_MERS-related_M_660_KX154691_MERS-related_M_660_KX154690_MERS-related_M_660_KX15468…	41	35	28	61	39	33	22	51	33	37	30	39	51	40	60	59	659	6.22155	5.31108	4.24886	9.25645	5.91806	5.00759	3.33839	7.739	5.00759	5.61457	4.55235	5.91806	7.739	6.0698	9.1047	8.95296
MG011346_MERS-related_M_660_MG011344_MERS-related_M_660_KX154688_MERS-related_M_660_KX154685_MERS-related_M_660	164	145	141	210	660	24.8485	21.9697	21.3636	31.8182	43.3333	MG011346_MERS-related_M_660_MG011344_MERS-related_M_660_KX154688_MERS-related_M_660_KX154685_MERS-related_M_660	41	35	28	60	39	33	22	51	32	37	31	40	51	40	60	59	659	6.22155	5.31108	4.24886	9.1047	5.91806	5.00759	3.33839	7.739	4.85584	5.61457	4.7041	6.0698	7.739	6.0698	9.1047	8.95296
KY419110_Porcine_hemagglutinating_encephalomyelitis_virus_membrane_693	192	117	143	241	693	27.7056	16.8831	20.6349	34.7763	37.518	KY419110_Porcine_hemagglutinating_encephalomyelitis_virus_membrane_693	49	42	36	64	37	23	13	44	30	23	36	54	75	29	58	79	692	7.08092	6.06936	5.20231	9.24855	5.34682	3.3237	1.87861	6.35838	4.33526	3.3237	5.20231	7.80347	10.8382	4.19075	8.3815	11.4162
KY419113_Porcine_hemagglutinating_encephalomyelitis_virus_membrane_693_KY419111_Porcine_hemagglutinating_encephalomyelitis_virus_membrane_693_KY419109_Porcine_hemagglutinating_encephalomyelitis_virus_membrane_693_KY419107_Porcine_hemagglutinating_encephalomyelitis_virus_membrane_693	188	117	144	244	693	27.1284	16.8831	20.7792	35.2092	37.6623	KY419113_Porcine_hemagglutinating_encephalomyelitis_virus_membrane_693_KY419111_Porcine_hemagglutinating_encephalomyelitis_virus_membrane_693_KY419109_Porcine_hemagglutinating_encephalomyelitis_virus_membrane_693_KY419107_Porcine_hemagglutinating_encephalomyelitis_virus_membrane_693	46	38	37	66	34	26	11	46	29	25	35	55	78	28	61	77	692	6.6474	5.49133	5.34682	9.53757	4.91329	3.75723	1.5896	6.6474	4.19075	3.61272	5.0578	7.94798	11.2717	4.04624	8.81503	11.1272
KY419106_Porcine_hemagglutinating_encephalomyelitis_virus_membrane_693	187	119	144	243	693	26.9841	17.1717	20.7792	35.0649	37.9509	KY419106_Porcine_hemagglutinating_encephalomyelitis_virus_membrane_693	46	38	37	65	36	26	11	46	28	27	35	54	76	28	61	78	692	6.6474	5.49133	5.34682	9.39306	5.20231	3.75723	1.5896	6.6474	4.04624	3.90173	5.0578	7.80347	10.9827	4.04624	8.81503	11.2717
KY419112_Porcine_hemagglutinating_encephalomyelitis_virus_membrane_693_KY419105_Porcine_hemagglutinating_encephalomyelitis_virus_membrane_693_KY419104_Porcine_hemagglutinating_encephalomyelitis_virus_membrane_693	192	118	143	240	693	27.7056	17.0274	20.6349	34.632	37.6623	KY419112_Porcine_hemagglutinating_encephalomyelitis_virus_membrane_693_KY419105_Porcine_hemagglutinating_encephalomyelitis_virus_membrane_693_KY419104_Porcine_hemagglutinating_encephalomyelitis_virus_membrane_693	49	43	36	63	38	23	13	44	30	23	36	54	74	29	58	79	692	7.08092	6.21387	5.20231	9.10405	5.49133	3.3237	1.87861	6.35838	4.33526	3.3237	5.20231	7.80347	10.6936	4.19075	8.3815	11.4162
KY419103_Porcine_hemagglutinating_encephalomyelitis_virus_membrane_693	194	117	140	242	693	27.9942	16.8831	20.202	34.9206	37.0851	KY419103_Porcine_hemagglutinating_encephalomyelitis_virus_membrane_693	50	41	37	65	39	24	9	45	30	24	34	52	74	28	60	80	692	7.22543	5.92486	5.34682	9.39306	5.63584	3.46821	1.30058	6.50289	4.33526	3.46821	4.91329	7.51445	10.6936	4.04624	8.67052	11.5607
KX982264_Bovine_coronavirus_membrane_693	190	116	143	244	693	27.417	16.7388	20.6349	35.2092	37.3737	KX982264_Bovine_coronavirus_membrane_693	48	42	35	64	39	24	10	43	32	24	33	54	70	26	65	83	692	6.93642	6.06936	5.0578	9.24855	5.63584	3.46821	1.44509	6.21387	4.62428	3.46821	4.76879	7.80347	10.1156	3.75723	9.39306	11.9942
KY674921_Human_coronavirus_HKU1_membrane_glycoprotein_672	171	97	126	278	672	25.4464	14.4345	18.75	41.369	33.1845	KY674921_Human_coronavirus_HKU1_membrane_glycoprotein_672	39	29	31	71	22	14	9	52	28	22	28	48	81	32	58	107	671	5.81222	4.32191	4.61997	10.5812	3.27869	2.08644	1.34128	7.74963	4.17288	3.27869	4.17288	7.1535	12.0715	4.769	8.64382	15.9463
KX432213_Canine_respiratory_coronavirus_membrane_693	195	112	141	245	693	28.1385	16.1616	20.3463	35.3535	36.5079	KX432213_Canine_respiratory_coronavirus_membrane_693	51	38	33	72	38	24	12	38	33	25	32	51	72	25	64	84	692	7.36994	5.49133	4.76879	10.4046	5.49133	3.46821	1.7341	5.49133	4.76879	3.61272	4.62428	7.36994	10.4046	3.61272	9.24855	12.1387
KX538979_Human_coronavirus_OC43_membrane_693	202	107	136	248	693	29.1486	15.4401	19.6248	35.7864	35.0649	KX538979_Human_coronavirus_OC43_membrane_693	53	38	34	76	38	21	13	35	32	25	31	48	78	23	58	89	692	7.65896	5.49133	4.91329	10.9827	5.49133	3.03468	1.87861	5.0578	4.62428	3.61272	4.47977	6.93642	11.2717	3.3237	8.3815	12.8613
KX538977_Human_coronavirus_OC43_membrane_693_KX538969_Human_coronavirus_OC43_membrane_693	202	108	137	246	693	29.1486	15.5844	19.7691	35.4978	35.3535	KX538977_Human_coronavirus_OC43_membrane_693_KX538969_Human_coronavirus_OC43_membrane_693	53	39	34	75	39	21	13	35	32	25	32	48	77	23	58	88	692	7.65896	5.63584	4.91329	10.8382	5.63584	3.03468	1.87861	5.0578	4.62428	3.61272	4.62428	6.93642	11.1272	3.3237	8.3815	12.7168
KY369907_Human_coronavirus_OC43_M_693	203	107	137	246	693	29.2929	15.4401	19.7691	35.4978	35.2092	KY369907_Human_coronavirus_OC43_M_693	53	38	34	77	39	21	13	34	32	25	32	48	78	23	58	87	692	7.65896	5.49133	4.91329	11.1272	5.63584	3.03468	1.87861	4.91329	4.62428	3.61272	4.62428	6.93642	11.2717	3.3237	8.3815	12.5723
MN306053_Human_coronavirus_OC43_membrane_693_MN306042_Human_coronavirus_OC43_membrane_693_MN306041_Human_coronavirus_OC43_membrane_693_MN306036_Human_coronavirus_OC43_membrane_693_MN026164_Human_coronavirus_OC43_M_693_MK303624_Human_coronavirus_OC43_membrane_693_MK303623_Human_coronavirus_OC43_membrane_693_MK303622_Human_coronavirus_OC43_membrane_693_MK303621_Human_coronavirus_OC43_membrane_693_M…	202	107	137	247	693	29.1486	15.4401	19.7691	35.6421	35.2092	MN306053_Human_coronavirus_OC43_membrane_693_MN306042_Human_coronavirus_OC43_membrane_693_MN306041_Human_coronavirus_OC43_membrane_693_MN306036_Human_coronavirus_OC43_membrane_693_MN026164_Human_coronavirus_OC43_M_693_MK303624_Human_coronavirus_OC43_membrane_693_MK303623_Human_coronavirus_OC43_membrane_693_MK303622_Human_coronavirus_OC43_membrane_693_MK303621_Human_coronavirus_OC43_membrane_693_M…	53	38	34	76	38	21	13	35	32	25	32	48	78	23	58	88	692	7.65896	5.49133	4.91329	10.9827	5.49133	3.03468	1.87861	5.0578	4.62428	3.61272	4.62428	6.93642	11.2717	3.3237	8.3815	12.7168
KY369905_Human_coronavirus_OC43_M_693	202	108	137	246	693	29.1486	15.5844	19.7691	35.4978	35.3535	KY369905_Human_coronavirus_OC43_M_693	53	38	34	76	39	21	13	35	32	25	32	48	77	24	58	87	692	7.65896	5.49133	4.91329	10.9827	5.63584	3.03468	1.87861	5.0578	4.62428	3.61272	4.62428	6.93642	11.1272	3.46821	8.3815	12.5723
KX108943_MERS-related_membrane_660	162	144	141	213	660	24.5455	21.8182	21.3636	32.2727	43.1818	KX108943_MERS-related_membrane_660	39	35	28	60	37	34	23	50	33	38	31	38	52	37	59	65	659	5.91806	5.31108	4.24886	9.1047	5.61457	5.15933	3.49014	7.58725	5.00759	5.76631	4.7041	5.76631	7.89074	5.61457	8.95296	9.86343
KX108942_MERS-related_membrane_660_KX108941_MERS-related_membrane_660_KX108940_MERS-related_membrane_660_KX108939_MERS-related_membrane_660	163	147	142	208	660	24.697	22.2727	21.5152	31.5152	43.7879	KX108942_MERS-related_membrane_660_KX108941_MERS-related_membrane_660_KX108940_MERS-related_membrane_660_KX108939_MERS-related_membrane_660	40	36	29	58	38	35	23	51	33	39	30	39	51	37	60	60	659	6.0698	5.46282	4.40061	8.80121	5.76631	5.31108	3.49014	7.739	5.00759	5.91806	4.55235	5.91806	7.739	5.61457	9.1047	9.1047
KX108938_MERS-related_membrane_660	163	146	142	209	660	24.697	22.1212	21.5152	31.6667	43.6364	KX108938_MERS-related_membrane_660	40	35	29	59	38	35	23	50	33	39	30	39	51	37	60	61	659	6.0698	5.31108	4.40061	8.95296	5.76631	5.31108	3.49014	7.58725	5.00759	5.91806	4.55235	5.91806	7.739	5.61457	9.1047	9.25645
KF294457_Bat_SARS-like_coronavirus_membrane_666	168	142	154	202	666	25.2252	21.3213	23.1231	30.3303	44.4444	KF294457_Bat_SARS-like_coronavirus_membrane_666	51	42	32	42	44	22	22	54	35	44	39	36	37	34	61	70	665	7.66917	6.31579	4.81203	6.31579	6.61654	3.30827	3.30827	8.1203	5.26316	6.61654	5.86466	5.41353	5.56391	5.11278	9.17293	10.5263
LC061274_Equine_coronavirus_membrane_693_LC061273_Equine_coronavirus_membrane_693	189	114	140	250	693	27.2727	16.4502	20.202	36.075	36.6522	LC061274_Equine_coronavirus_membrane_693_LC061273_Equine_coronavirus_membrane_693	49	37	37	65	41	20	13	40	29	25	33	53	69	32	57	92	692	7.08092	5.34682	5.34682	9.39306	5.92486	2.89017	1.87861	5.78035	4.19075	3.61272	4.76879	7.65896	9.9711	4.62428	8.23699	13.2948
LC061272_Equine_coronavirus_membrane_693	191	114	140	248	693	27.5613	16.4502	20.202	35.7864	36.6522	LC061272_Equine_coronavirus_membrane_693	49	38	38	65	42	23	12	37	29	25	32	54	70	28	58	92	692	7.08092	5.49133	5.49133	9.39306	6.06936	3.3237	1.7341	5.34682	4.19075	3.61272	4.62428	7.80347	10.1156	4.04624	8.3815	13.2948
KT861627_MERS-related_M_660	162	146	143	209	660	24.5455	22.1212	21.6667	31.6667	43.7879	KT861627_MERS-related_M_660	39	34	30	59	38	34	23	51	33	40	30	39	51	38	60	60	659	5.91806	5.15933	4.55235	8.95296	5.76631	5.15933	3.49014	7.739	5.00759	6.0698	4.55235	5.91806	7.739	5.76631	9.1047	9.1047
KY554975_Human_coronavirus_OC43_membrane_693_KY554974_Human_coronavirus_OC43_membrane_693_KY554973_Human_coronavirus_OC43_membrane_693_KY554972_Human_coronavirus_OC43_membrane_693_KX344031_Human_coronavirus_OC43_membrane_693	203	106	137	247	693	29.2929	15.2958	19.7691	35.6421	35.0649	KY554975_Human_coronavirus_OC43_membrane_693_KY554974_Human_coronavirus_OC43_membrane_693_KY554973_Human_coronavirus_OC43_membrane_693_KY554972_Human_coronavirus_OC43_membrane_693_KX344031_Human_coronavirus_OC43_membrane_693	54	38	34	76	38	20	13	35	32	25	32	48	78	23	58	88	692	7.80347	5.49133	4.91329	10.9827	5.49133	2.89017	1.87861	5.0578	4.62428	3.61272	4.62428	6.93642	11.2717	3.3237	8.3815	12.7168
FJ425188_Sambar_deer_coronavirus_US/OH-WD388-TC/1994_membrane_693	192	112	146	243	693	27.7056	16.1616	21.0678	35.0649	37.2294	FJ425188_Sambar_deer_coronavirus_US/OH-WD388-TC/1994_membrane_693	48	40	37	66	39	22	12	39	33	23	34	56	71	27	63	82	692	6.93642	5.78035	5.34682	9.53757	5.63584	3.17919	1.7341	5.63584	4.76879	3.3237	4.91329	8.09249	10.2601	3.90173	9.10405	11.8497
FJ425190_Sambar_deer_coronavirus_US/OH-WD388-TC/1994_membrane_693_FJ425189_Sambar_deer_coronavirus_US/OH-WD388/1994_membrane_693_FJ425186_Waterbuck_coronavirus_US/OH-WD358/1994_membrane_693_FJ425185_Waterbuck_coronavirus_US/OH-WD358-GnC/1994_membrane_693_FJ425184_Waterbuck_coronavirus_US/OH-WD358-TC/1994_membrane_693	192	113	146	242	693	27.7056	16.3059	21.0678	34.9206	37.3737	FJ425190_Sambar_deer_coronavirus_US/OH-WD388-TC/1994_membrane_693_FJ425189_Sambar_deer_coronavirus_US/OH-WD388/1994_membrane_693_FJ425186_Waterbuck_coronavirus_US/OH-WD358/1994_membrane_693_FJ425185_Waterbuck_coronavirus_US/OH-WD358-GnC/1994_membrane_693_FJ425184_Waterbuck_coronavirus_US/OH-WD358-TC/1994_membrane_693	48	40	37	66	40	22	12	39	33	23	34	56	70	28	63	81	692	6.93642	5.78035	5.34682	9.53757	5.78035	3.17919	1.7341	5.63584	4.76879	3.3237	4.91329	8.09249	10.1156	4.04624	9.10405	11.7052
AY348314_SARS_coronavirus_Taiwan_TC3_M_666	164	149	154	199	666	24.6246	22.3724	23.1231	29.8799	45.4955	AY348314_SARS_coronavirus_Taiwan_TC3_M_666	46	47	29	41	42	27	24	56	31	44	39	40	44	31	62	62	665	6.91729	7.06767	4.3609	6.16541	6.31579	4.06015	3.60902	8.42105	4.66165	6.61654	5.86466	6.01504	6.61654	4.66165	9.32331	9.32331
FJ884687_Murine_hepatitis_virus_strain_A59_membrane_687_FJ884686_Murine_hepatitis_virus_strain_A59_membrane_687	176	135	152	224	687	25.6186	19.6507	22.1252	32.6055	41.7758	FJ884687_Murine_hepatitis_virus_strain_A59_membrane_687_FJ884686_Murine_hepatitis_virus_strain_A59_membrane_687	41	43	37	54	38	31	25	41	31	32	32	57	65	29	58	72	686	5.97668	6.26822	5.39359	7.87172	5.53936	4.51895	3.64431	5.97668	4.51895	4.66472	4.66472	8.30904	9.47522	4.22741	8.45481	10.4956
FJ647226_Murine_coronavirus_MHV-JHM.IA_membrane_687	174	137	154	222	687	25.3275	19.9418	22.4163	32.3144	42.3581	FJ647226_Murine_coronavirus_MHV-JHM.IA_membrane_687	41	41	37	54	38	35	24	40	30	32	33	59	64	29	60	69	686	5.97668	5.97668	5.39359	7.87172	5.53936	5.10204	3.49854	5.8309	4.37318	4.66472	4.8105	8.60058	9.32945	4.22741	8.74636	10.0583
FJ647224_Murine_coronavirus_MHV-3_membrane_687	176	136	153	222	687	25.6186	19.7962	22.2707	32.3144	42.067	FJ647224_Murine_coronavirus_MHV-3_membrane_687	40	40	39	56	38	30	24	44	31	35	32	55	66	31	58	67	686	5.8309	5.8309	5.68513	8.16327	5.53936	4.37318	3.49854	6.41399	4.51895	5.10204	4.66472	8.01749	9.62099	4.51895	8.45481	9.76676
FJ647223_Murine_coronavirus_MHV-1_membrane_687	176	137	152	222	687	25.6186	19.9418	22.1252	32.3144	42.067	FJ647223_Murine_coronavirus_MHV-1_membrane_687	41	43	37	54	39	33	25	40	31	33	31	57	64	28	59	71	686	5.97668	6.26822	5.39359	7.87172	5.68513	4.8105	3.64431	5.8309	4.51895	4.8105	4.51895	8.30904	9.32945	4.08163	8.60058	10.3499
FJ647222_Murine_coronavirus_SA59/RJHM_membrane_687_FJ647221_Murine_coronavirus_repA59/RJHM_membrane_687_FJ647219_Murine_coronavirus_RJHM/A_membrane_687	173	138	155	221	687	25.182	20.0873	22.5619	32.1689	42.6492	FJ647222_Murine_coronavirus_SA59/RJHM_membrane_687_FJ647221_Murine_coronavirus_repA59/RJHM_membrane_687_FJ647219_Murine_coronavirus_RJHM/A_membrane_687	41	41	36	54	37	35	25	41	30	32	34	59	64	30	60	67	686	5.97668	5.97668	5.24781	7.87172	5.39359	5.10204	3.64431	5.97668	4.37318	4.66472	4.95627	8.60058	9.32945	4.37318	8.74636	9.76676
EF424618_Bovine_coronavirus_R-AH65-TC_membrane_693_EF424617_Bovine_coronavirus_R-AH65_membrane_693	189	115	147	242	693	27.2727	16.5945	21.2121	34.9206	37.8066	EF424618_Bovine_coronavirus_R-AH65-TC_membrane_693_EF424617_Bovine_coronavirus_R-AH65_membrane_693	48	39	36	65	38	23	13	41	33	25	34	55	69	28	64	81	692	6.93642	5.63584	5.20231	9.39306	5.49133	3.3237	1.87861	5.92486	4.76879	3.61272	4.91329	7.94798	9.9711	4.04624	9.24855	11.7052
EF424615_Bovine_coronavirus_E-AH65_membrane_693	189	112	147	245	693	27.2727	16.1616	21.2121	35.3535	37.3737	EF424615_Bovine_coronavirus_E-AH65_membrane_693	48	38	36	66	36	21	13	42	33	25	34	55	71	28	64	82	692	6.93642	5.49133	5.20231	9.53757	5.20231	3.03468	1.87861	6.06936	4.76879	3.61272	4.91329	7.94798	10.2601	4.04624	9.24855	11.8497
MG757596_MERS-related_M_660_MG757594_MERS-related_M_660_MG520076_MERS-related_M_660_MG520075_MERS-related_M_660_MG546331_MERS-related_membrane_660_MG546330_MERS-related_membrane_660_KU851864_MERS-related_M_660	165	144	141	210	660	25	21.8182	21.3636	31.8182	43.1818	MG757596_MERS-related_M_660_MG757594_MERS-related_M_660_MG520076_MERS-related_M_660_MG520075_MERS-related_M_660_MG546331_MERS-related_membrane_660_MG546330_MERS-related_membrane_660_KU851864_MERS-related_M_660	41	35	29	60	39	32	22	51	33	38	30	39	51	39	60	60	659	6.22155	5.31108	4.40061	9.1047	5.91806	4.85584	3.33839	7.739	5.00759	5.76631	4.55235	5.91806	7.739	5.91806	9.1047	9.1047
KU851859_MERS-related_M_660	164	145	141	210	660	24.8485	21.9697	21.3636	31.8182	43.3333	KU851859_MERS-related_M_660	40	35	29	60	40	32	22	51	32	39	30	39	51	39	60	60	659	6.0698	5.31108	4.40061	9.1047	6.0698	4.85584	3.33839	7.739	4.85584	5.91806	4.55235	5.91806	7.739	5.91806	9.1047	9.1047
KU886219_Bovine_coronavirus_membrane_693	191	113	146	243	693	27.5613	16.3059	21.0678	35.0649	37.3737	KU886219_Bovine_coronavirus_membrane_693	48	40	36	66	39	22	12	40	33	24	34	55	70	27	64	82	692	6.93642	5.78035	5.20231	9.53757	5.63584	3.17919	1.7341	5.78035	4.76879	3.46821	4.91329	7.94798	10.1156	3.90173	9.24855	11.8497
KU558923_Betacoronavirus_1_membrane_693	190	111	146	246	693	27.417	16.0173	21.0678	35.4978	37.0851	KU558923_Betacoronavirus_1_membrane_693	48	38	36	67	36	22	12	41	33	24	34	55	72	27	64	83	692	6.93642	5.49133	5.20231	9.68208	5.20231	3.17919	1.7341	5.92486	4.76879	3.46821	4.91329	7.94798	10.4046	3.90173	9.24855	11.9942
KU558922_Betacoronavirus_1_membrane_693	190	110	146	247	693	27.417	15.873	21.0678	35.6421	36.9408	KU558922_Betacoronavirus_1_membrane_693	48	38	36	67	35	22	12	41	33	24	34	55	73	26	64	84	692	6.93642	5.49133	5.20231	9.68208	5.0578	3.17919	1.7341	5.92486	4.76879	3.46821	4.91329	7.94798	10.5491	3.75723	9.24855	12.1387
KY581696_MERS-related_membrane_660_KP209310_MERS-related_M_660	163	146	141	210	660	24.697	22.1212	21.3636	31.8182	43.4848	KY581696_MERS-related_membrane_660_KP209310_MERS-related_M_660	40	35	29	59	38	34	22	52	33	38	30	39	51	39	60	60	659	6.0698	5.31108	4.40061	8.95296	5.76631	5.15933	3.33839	7.89074	5.00759	5.76631	4.55235	5.91806	7.739	5.91806	9.1047	9.1047
AF220295_Bovine_coronavirus_membrane_693	192	114	145	242	693	27.7056	16.4502	20.9235	34.9206	37.3737	AF220295_Bovine_coronavirus_membrane_693	49	40	35	67	40	22	12	40	33	24	34	54	69	28	64	81	692	7.08092	5.78035	5.0578	9.68208	5.78035	3.17919	1.7341	5.78035	4.76879	3.46821	4.91329	7.80347	9.9711	4.04624	9.24855	11.7052
AF208066_Murine_hepatitis_virus_integral_membrane_glycoprotein_687	175	129	148	235	687	25.4731	18.7773	21.5429	34.2067	40.3202	AF208066_Murine_hepatitis_virus_integral_membrane_glycoprotein_687	40	40	36	58	39	24	18	48	30	33	31	54	65	32	63	75	686	5.8309	5.8309	5.24781	8.45481	5.68513	3.49854	2.62391	6.99708	4.37318	4.8105	4.51895	7.87172	9.47522	4.66472	9.18367	10.9329
KT779556_Human_coronavirus_HKU1_membrane_glycoprotein_672_KT779555_Human_coronavirus_HKU1_membrane_glycoprotein_672	171	94	122	285	672	25.4464	13.9881	18.1548	42.4107	32.1429	KT779556_Human_coronavirus_HKU1_membrane_glycoprotein_672_KT779555_Human_coronavirus_HKU1_membrane_glycoprotein_672	40	29	33	68	24	14	9	47	25	21	24	52	81	30	56	118	671	5.96125	4.32191	4.91803	10.1341	3.57675	2.08644	1.34128	7.00447	3.72578	3.12966	3.57675	7.74963	12.0715	4.47094	8.34575	17.5857
MF314143_Human_coronavirus_OC43_membrane_693_KY014282_Human_coronavirus_OC43_membrane_693_KU131570_Human_coronavirus_OC43_M_693	202	114	135	242	693	29.1486	16.4502	19.4805	34.9206	35.9307	MF314143_Human_coronavirus_OC43_membrane_693_KY014282_Human_coronavirus_OC43_membrane_693_KU131570_Human_coronavirus_OC43_M_693	53	40	35	73	43	25	11	35	31	26	31	47	74	23	58	87	692	7.65896	5.78035	5.0578	10.5491	6.21387	3.61272	1.5896	5.0578	4.47977	3.75723	4.47977	6.79191	10.6936	3.3237	8.3815	12.5723
KT806052_MERS-related_M_660	164	146	141	209	660	24.8485	22.1212	21.3636	31.6667	43.4848	KT806052_MERS-related_M_660	40	35	29	60	40	33	22	51	32	39	30	39	51	39	60	59	659	6.0698	5.31108	4.40061	9.1047	6.0698	5.00759	3.33839	7.739	4.85584	5.91806	4.55235	5.91806	7.739	5.91806	9.1047	8.95296
KT806044_MERS-related_M_660	166	145	140	209	660	25.1515	21.9697	21.2121	31.6667	43.1818	KT806044_MERS-related_M_660	43	35	28	60	39	33	22	51	32	38	30	39	51	39	60	59	659	6.52504	5.31108	4.24886	9.1047	5.91806	5.00759	3.33839	7.739	4.85584	5.76631	4.55235	5.91806	7.739	5.91806	9.1047	8.95296
KU242423_MERS-related_membrane_249	64	51	48	86	249	25.7028	20.4819	19.2771	34.5382	39.759	KU242423_MERS-related_membrane_249	15	17	12	19	12	16	6	17	8	7	10	23	28	11	20	27	248	6.04839	6.85484	4.83871	7.66129	4.83871	6.45161	2.41935	6.85484	3.22581	2.82258	4.03226	9.27419	11.2903	4.43548	8.06452	10.8871
KT368886_MERS-related_membrane_660_KT368885_MERS-related_membrane_660_KT368884_MERS-related_membrane_660_KT368883_MERS-related_membrane_660_KT368882_MERS-related_membrane_660_KT368881_MERS-related_membrane_660_KT368880_MERS-related_membrane_660	165	144	141	210	660	25	21.8182	21.3636	31.8182	43.1818	KT368886_MERS-related_membrane_660_KT368885_MERS-related_membrane_660_KT368884_MERS-related_membrane_660_KT368883_MERS-related_membrane_660_KT368882_MERS-related_membrane_660_KT368881_MERS-related_membrane_660_KT368880_MERS-related_membrane_660	41	35	29	60	39	32	22	51	33	38	30	39	51	39	60	60	659	6.22155	5.31108	4.40061	9.1047	5.91806	4.85584	3.33839	7.739	5.00759	5.76631	4.55235	5.91806	7.739	5.91806	9.1047	9.1047
KT368875_MERS-related_membrane_660	164	146	140	210	660	24.8485	22.1212	21.2121	31.8182	43.3333	KT368875_MERS-related_membrane_660	40	35	28	61	39	34	22	51	33	38	30	38	51	39	60	60	659	6.0698	5.31108	4.24886	9.25645	5.91806	5.15933	3.33839	7.739	5.00759	5.76631	4.55235	5.76631	7.739	5.91806	9.1047	9.1047
MN723544_MERS-related_membrane_660_MN723543_MERS-related_membrane_660_MN723542_MERS-related_membrane_660_MN507638_MERS-related_M_660_MK280984_MERS-related_M_660_MN365232_MERS-related_M_660_MN120514_MERS-related_membrane_660_MN120513_MERS-related_membrane_660_MH029552_MERS-related_membrane_660_MK483839_MERS-related_M_660_MK462255_MERS-related_M_660_MK462254_MERS-related_M_660_MK462253_MERS-related…	165	145	141	209	660	25	21.9697	21.3636	31.6667	43.3333	MN723544_MERS-related_membrane_660_MN723543_MERS-related_membrane_660_MN723542_MERS-related_membrane_660_MN507638_MERS-related_M_660_MK280984_MERS-related_M_660_MN365232_MERS-related_M_660_MN120514_MERS-related_membrane_660_MN120513_MERS-related_membrane_660_MH029552_MERS-related_membrane_660_MK483839_MERS-related_M_660_MK462255_MERS-related_M_660_MK462254_MERS-related_M_660_MK462253_MERS-related…	41	35	29	60	39	33	22	51	33	38	30	39	51	39	60	59	659	6.22155	5.31108	4.40061	9.1047	5.91806	5.00759	3.33839	7.739	5.00759	5.76631	4.55235	5.91806	7.739	5.91806	9.1047	8.95296
KT368831_MERS-related_membrane_660	164	148	141	207	660	24.8485	22.4242	21.3636	31.3636	43.7879	KT368831_MERS-related_membrane_660	40	35	29	60	39	35	24	50	33	40	30	37	51	38	58	60	659	6.0698	5.31108	4.40061	9.1047	5.91806	5.31108	3.64188	7.58725	5.00759	6.0698	4.55235	5.61457	7.739	5.76631	8.80121	9.1047
MF598686_MERS-related_membrane_660_MF598658_MERS-related_membrane_660_KT368826_MERS-related_membrane_660	165	146	141	208	660	25	22.1212	21.3636	31.5152	43.4848	MF598686_MERS-related_membrane_660_MF598658_MERS-related_membrane_660_KT368826_MERS-related_membrane_660	41	35	29	60	39	34	22	51	33	39	30	38	51	38	60	59	659	6.22155	5.31108	4.40061	9.1047	5.91806	5.15933	3.33839	7.739	5.00759	5.91806	4.55235	5.76631	7.739	5.76631	9.1047	8.95296
MF598722_MERS-related_membrane_660_MF598721_MERS-related_membrane_660_MF598720_MERS-related_membrane_660_MF598719_MERS-related_membrane_660_MF598717_MERS-related_membrane_660_MF598716_MERS-related_membrane_660_MF598715_MERS-related_membrane_660_MF598714_MERS-related_membrane_660_MF598713_MERS-related_membrane_660_MF598711_MERS-related_membrane_660_MF598710_MERS-related_membrane_660_MF598709_MERS-…	164	145	141	210	660	24.8485	21.9697	21.3636	31.8182	43.3333	MF598722_MERS-related_membrane_660_MF598721_MERS-related_membrane_660_MF598720_MERS-related_membrane_660_MF598719_MERS-related_membrane_660_MF598717_MERS-related_membrane_660_MF598716_MERS-related_membrane_660_MF598715_MERS-related_membrane_660_MF598714_MERS-related_membrane_660_MF598713_MERS-related_membrane_660_MF598711_MERS-related_membrane_660_MF598710_MERS-related_membrane_660_MF598709_MERS-…	40	35	29	60	39	34	21	51	33	39	30	38	51	37	61	61	659	6.0698	5.31108	4.40061	9.1047	5.91806	5.15933	3.18665	7.739	5.00759	5.91806	4.55235	5.76631	7.739	5.61457	9.25645	9.25645
KM027257_MERS-related_M_660	164	145	142	209	660	24.8485	21.9697	21.5152	31.6667	43.4848	KM027257_MERS-related_M_660	40	35	29	60	39	34	22	50	33	38	31	39	51	38	60	60	659	6.0698	5.31108	4.40061	9.1047	5.91806	5.15933	3.33839	7.58725	5.00759	5.76631	4.7041	5.91806	7.739	5.76631	9.1047	9.1047
MK796425_MERS-related_membrane_660_KY688124_MERS-related_membrane_660_KY688123_MERS-related_membrane_660_KY688122_MERS-related_membrane_660_KY688121_MERS-related_membrane_660_KY688120_MERS-related_membrane_660_KT326819_MERS-related_M_660_KX034100_MERS-related_membrane_660_KX034099_MERS-related_membrane_660_KX034098_MERS-related_membrane_660_KX034097_MERS-related_membrane_660_KX034096_MERS-related…	165	144	141	210	660	25	21.8182	21.3636	31.8182	43.1818	MK796425_MERS-related_membrane_660_KY688124_MERS-related_membrane_660_KY688123_MERS-related_membrane_660_KY688122_MERS-related_membrane_660_KY688121_MERS-related_membrane_660_KY688120_MERS-related_membrane_660_KT326819_MERS-related_M_660_KX034100_MERS-related_membrane_660_KX034099_MERS-related_membrane_660_KX034098_MERS-related_membrane_660_KX034097_MERS-related_membrane_660_KX034096_MERS-related…	41	34	29	61	39	33	21	51	33	38	30	39	51	39	61	59	659	6.22155	5.15933	4.40061	9.25645	5.91806	5.00759	3.18665	7.739	5.00759	5.76631	4.55235	5.91806	7.739	5.91806	9.25645	8.95296
KP886809_Bat_SARS-like_coronavirus_YNLF_34C_membrane_666	163	155	153	195	666	24.4745	23.2733	22.973	29.2793	46.2462	KP886809_Bat_SARS-like_coronavirus_YNLF_34C_membrane_666	47	46	31	38	43	27	27	58	34	46	36	37	38	36	59	62	665	7.06767	6.91729	4.66165	5.71429	6.46617	4.06015	4.06015	8.7218	5.11278	6.91729	5.41353	5.56391	5.71429	5.41353	8.87218	9.32331
KP886808_Bat_SARS-like_coronavirus_YNLF_31C_membrane_666	163	154	153	196	666	24.4745	23.1231	22.973	29.4294	46.0961	KP886808_Bat_SARS-like_coronavirus_YNLF_31C_membrane_666	47	46	31	38	43	26	26	59	34	46	36	37	38	36	60	62	665	7.06767	6.91729	4.66165	5.71429	6.46617	3.90977	3.90977	8.87218	5.11278	6.91729	5.41353	5.56391	5.71429	5.41353	9.02256	9.32331
KT156561_MERS-related_M_660	164	146	141	209	660	24.8485	22.1212	21.3636	31.6667	43.4848	KT156561_MERS-related_M_660	41	35	29	59	38	34	23	51	32	39	30	39	52	38	59	60	659	6.22155	5.31108	4.40061	8.95296	5.76631	5.15933	3.49014	7.739	4.85584	5.91806	4.55235	5.91806	7.89074	5.76631	8.95296	9.1047
KF686346_Human_coronavirus_HKU1_membrane_672_KF686343_Human_coronavirus_HKU1_membrane_672_KF686342_Human_coronavirus_HKU1_membrane_672	170	97	122	283	672	25.2976	14.4345	18.1548	42.1131	32.5893	KF686346_Human_coronavirus_HKU1_membrane_672_KF686343_Human_coronavirus_HKU1_membrane_672_KF686342_Human_coronavirus_HKU1_membrane_672	40	29	33	67	23	15	9	50	25	22	24	51	81	31	56	115	671	5.96125	4.32191	4.91803	9.9851	3.42772	2.23547	1.34128	7.45156	3.72578	3.27869	3.57675	7.6006	12.0715	4.61997	8.34575	17.1386
KF686341_Human_coronavirus_HKU1_membrane_672	170	95	122	285	672	25.2976	14.1369	18.1548	42.4107	32.2917	KF686341_Human_coronavirus_HKU1_membrane_672	40	29	33	67	23	13	9	50	25	22	24	51	81	31	56	117	671	5.96125	4.32191	4.91803	9.9851	3.42772	1.93741	1.34128	7.45156	3.72578	3.27869	3.57675	7.6006	12.0715	4.61997	8.34575	17.4367
KF530098_Human_coronavirus_OC43_membrane_693	204	106	137	246	693	29.4372	15.2958	19.7691	35.4978	35.0649	KF530098_Human_coronavirus_OC43_membrane_693	54	38	34	77	39	20	12	35	33	25	32	47	77	23	59	87	692	7.80347	5.49133	4.91329	11.1272	5.63584	2.89017	1.7341	5.0578	4.76879	3.61272	4.62428	6.79191	11.1272	3.3237	8.52601	12.5723
KF530096_Human_coronavirus_OC43_membrane_693_KF530095_Human_coronavirus_OC43_membrane_693	203	109	136	245	693	29.2929	15.7287	19.6248	35.3535	35.3535	KF530096_Human_coronavirus_OC43_membrane_693_KF530095_Human_coronavirus_OC43_membrane_693	55	40	33	74	38	21	12	38	33	26	32	45	76	22	59	88	692	7.94798	5.78035	4.76879	10.6936	5.49133	3.03468	1.7341	5.49133	4.76879	3.75723	4.62428	6.50289	10.9827	3.17919	8.52601	12.7168
KY014281_Human_coronavirus_OC43_membrane_693_KF530092_Human_coronavirus_OC43_membrane_693	201	112	136	244	693	29.0043	16.1616	19.6248	35.2092	35.7864	KY014281_Human_coronavirus_OC43_membrane_693_KF530092_Human_coronavirus_OC43_membrane_693	53	38	34	75	40	25	12	35	33	26	31	46	74	23	59	88	692	7.65896	5.49133	4.91329	10.8382	5.78035	3.61272	1.7341	5.0578	4.76879	3.75723	4.47977	6.6474	10.6936	3.3237	8.52601	12.7168
KF530087_Human_coronavirus_OC43_membrane_693	199	111	137	246	693	28.7157	16.0173	19.7691	35.4978	35.7864	KF530087_Human_coronavirus_OC43_membrane_693	52	39	33	74	38	25	12	36	33	26	32	46	75	21	60	90	692	7.51445	5.63584	4.76879	10.6936	5.49133	3.61272	1.7341	5.20231	4.76879	3.75723	4.62428	6.6474	10.8382	3.03468	8.67052	13.0058
KF530084_Human_coronavirus_OC43_membrane_693	204	108	137	244	693	29.4372	15.5844	19.7691	35.2092	35.3535	KF530084_Human_coronavirus_OC43_membrane_693	54	39	34	76	40	22	12	34	33	25	32	47	76	22	59	87	692	7.80347	5.63584	4.91329	10.9827	5.78035	3.17919	1.7341	4.91329	4.76879	3.61272	4.62428	6.79191	10.9827	3.17919	8.52601	12.5723
KF530082_Human_coronavirus_OC43_membrane_693	202	110	137	244	693	29.1486	15.873	19.7691	35.2092	35.6421	KF530082_Human_coronavirus_OC43_membrane_693	55	40	33	73	38	23	12	37	33	26	32	46	75	21	60	88	692	7.94798	5.78035	4.76879	10.5491	5.49133	3.3237	1.7341	5.34682	4.76879	3.75723	4.62428	6.6474	10.8382	3.03468	8.67052	12.7168
KF530080_Human_coronavirus_OC43_membrane_693	202	113	136	242	693	29.1486	16.3059	19.6248	34.9206	35.9307	KF530080_Human_coronavirus_OC43_membrane_693	54	39	34	74	41	25	12	35	33	26	31	46	73	23	59	87	692	7.80347	5.63584	4.91329	10.6936	5.92486	3.61272	1.7341	5.0578	4.76879	3.75723	4.47977	6.6474	10.5491	3.3237	8.52601	12.5723
KF530094_Human_coronavirus_OC43_membrane_693_KF530089_Human_coronavirus_OC43_membrane_693_KF530088_Human_coronavirus_OC43_membrane_693_KF530079_Human_coronavirus_OC43_membrane_693_KF530076_Human_coronavirus_OC43_membrane_693	203	110	136	244	693	29.2929	15.873	19.6248	35.2092	35.4978	KF530094_Human_coronavirus_OC43_membrane_693_KF530089_Human_coronavirus_OC43_membrane_693_KF530088_Human_coronavirus_OC43_membrane_693_KF530079_Human_coronavirus_OC43_membrane_693_KF530076_Human_coronavirus_OC43_membrane_693	55	40	33	74	38	23	12	37	33	26	32	45	76	21	59	88	692	7.94798	5.78035	4.76879	10.6936	5.49133	3.3237	1.7341	5.34682	4.76879	3.75723	4.62428	6.50289	10.9827	3.03468	8.52601	12.7168
KF530085_Human_coronavirus_OC43_membrane_693_KF530075_Human_coronavirus_OC43_membrane_693	200	111	137	245	693	28.86	16.0173	19.7691	35.3535	35.7864	KF530085_Human_coronavirus_OC43_membrane_693_KF530075_Human_coronavirus_OC43_membrane_693	52	39	34	74	39	25	12	35	33	26	32	46	75	21	59	90	692	7.51445	5.63584	4.91329	10.6936	5.63584	3.61272	1.7341	5.0578	4.76879	3.75723	4.62428	6.6474	10.8382	3.03468	8.52601	13.0058
KF530097_Human_coronavirus_OC43_membrane_693_KF530090_Human_coronavirus_OC43_membrane_693_KF530074_Human_coronavirus_OC43_membrane_693	200	110	137	246	693	28.86	15.873	19.7691	35.4978	35.6421	KF530097_Human_coronavirus_OC43_membrane_693_KF530090_Human_coronavirus_OC43_membrane_693_KF530074_Human_coronavirus_OC43_membrane_693	52	39	34	74	39	24	12	35	33	26	32	46	75	21	59	91	692	7.51445	5.63584	4.91329	10.6936	5.63584	3.46821	1.7341	5.0578	4.76879	3.75723	4.62428	6.6474	10.8382	3.03468	8.52601	13.1503
KF530091_Human_coronavirus_OC43_membrane_693_KF530071_Human_coronavirus_OC43_membrane_693	203	109	136	245	693	29.2929	15.7287	19.6248	35.3535	35.3535	KF530091_Human_coronavirus_OC43_membrane_693_KF530071_Human_coronavirus_OC43_membrane_693	55	39	33	75	37	23	12	37	33	26	32	45	77	21	59	88	692	7.94798	5.63584	4.76879	10.8382	5.34682	3.3237	1.7341	5.34682	4.76879	3.75723	4.62428	6.50289	11.1272	3.03468	8.52601	12.7168
KF530081_Human_coronavirus_OC43_membrane_693_KF530070_Human_coronavirus_OC43_membrane_693_KF530068_Human_coronavirus_OC43_membrane_693	204	107	137	245	693	29.4372	15.4401	19.7691	35.3535	35.2092	KF530081_Human_coronavirus_OC43_membrane_693_KF530070_Human_coronavirus_OC43_membrane_693_KF530068_Human_coronavirus_OC43_membrane_693	54	39	34	76	39	21	12	35	33	25	32	47	77	22	59	87	692	7.80347	5.63584	4.91329	10.9827	5.63584	3.03468	1.7341	5.0578	4.76879	3.61272	4.62428	6.79191	11.1272	3.17919	8.52601	12.5723
KF530067_Human_coronavirus_OC43_membrane_693	203	111	136	243	693	29.2929	16.0173	19.6248	35.0649	35.6421	KF530067_Human_coronavirus_OC43_membrane_693	55	40	33	74	39	23	12	37	33	26	32	45	75	22	59	87	692	7.94798	5.78035	4.76879	10.6936	5.63584	3.3237	1.7341	5.34682	4.76879	3.75723	4.62428	6.50289	10.8382	3.17919	8.52601	12.5723
KF530078_Human_coronavirus_OC43_membrane_693_KF530072_Human_coronavirus_OC43_membrane_693_KF530064_Human_coronavirus_OC43_membrane_693	201	113	136	243	693	29.0043	16.3059	19.6248	35.0649	35.9307	KF530078_Human_coronavirus_OC43_membrane_693_KF530072_Human_coronavirus_OC43_membrane_693_KF530064_Human_coronavirus_OC43_membrane_693	53	39	34	74	41	25	12	35	33	26	31	46	73	23	59	88	692	7.65896	5.63584	4.91329	10.6936	5.92486	3.61272	1.7341	5.0578	4.76879	3.75723	4.47977	6.6474	10.5491	3.3237	8.52601	12.7168
KF530099_Human_coronavirus_OC43_membrane_693_KF530069_Human_coronavirus_OC43_membrane_693_KF530063_Human_coronavirus_OC43_membrane_693	204	106	137	246	693	29.4372	15.2958	19.7691	35.4978	35.0649	KF530099_Human_coronavirus_OC43_membrane_693_KF530069_Human_coronavirus_OC43_membrane_693_KF530063_Human_coronavirus_OC43_membrane_693	54	39	34	76	39	21	11	35	33	25	32	47	77	21	60	88	692	7.80347	5.63584	4.91329	10.9827	5.63584	3.03468	1.5896	5.0578	4.76879	3.61272	4.62428	6.79191	11.1272	3.03468	8.67052	12.7168
KF530073_Human_coronavirus_OC43_membrane_693_KF530066_Human_coronavirus_OC43_membrane_693_KF530065_Human_coronavirus_OC43_membrane_693_KF530061_Human_coronavirus_OC43_membrane_693	200	110	137	246	693	28.86	15.873	19.7691	35.4978	35.6421	KF530073_Human_coronavirus_OC43_membrane_693_KF530066_Human_coronavirus_OC43_membrane_693_KF530065_Human_coronavirus_OC43_membrane_693_KF530061_Human_coronavirus_OC43_membrane_693	52	39	34	74	39	24	12	35	33	26	32	46	75	21	59	91	692	7.51445	5.63584	4.91329	10.6936	5.63584	3.46821	1.7341	5.0578	4.76879	3.75723	4.62428	6.6474	10.8382	3.03468	8.52601	13.1503
KF530086_Human_coronavirus_OC43_membrane_693_KF530083_Human_coronavirus_OC43_membrane_693_KF530077_Human_coronavirus_OC43_membrane_693_KF530060_Human_coronavirus_OC43_membrane_693	200	110	137	246	693	28.86	15.873	19.7691	35.4978	35.6421	KF530086_Human_coronavirus_OC43_membrane_693_KF530083_Human_coronavirus_OC43_membrane_693_KF530077_Human_coronavirus_OC43_membrane_693_KF530060_Human_coronavirus_OC43_membrane_693	52	38	34	75	38	25	12	35	33	26	32	46	76	21	59	90	692	7.51445	5.49133	4.91329	10.8382	5.49133	3.61272	1.7341	5.0578	4.76879	3.75723	4.62428	6.6474	10.9827	3.03468	8.52601	13.0058
KF514407_SARS_coronavirus_ExoN1_membrane_666	165	150	153	198	666	24.7748	22.5225	22.973	29.7297	45.4955	KF514407_SARS_coronavirus_ExoN1_membrane_666	48	45	29	42	42	30	25	53	29	43	40	41	45	32	59	62	665	7.21805	6.76692	4.3609	6.31579	6.31579	4.51128	3.7594	7.96992	4.3609	6.46617	6.01504	6.16541	6.76692	4.81203	8.87218	9.32331
KY674943_Human_coronavirus_HKU1_membrane_672_KY674942_Human_coronavirus_HKU1_membrane_672_KY674941_Human_coronavirus_HKU1_membrane_672_KF686340_Human_coronavirus_HKU1_membrane_672_KF430201_Human_coronavirus_HKU1_membrane_672	170	96	122	284	672	25.2976	14.2857	18.1548	42.2619	32.4405	KY674943_Human_coronavirus_HKU1_membrane_672_KY674942_Human_coronavirus_HKU1_membrane_672_KY674941_Human_coronavirus_HKU1_membrane_672_KF686340_Human_coronavirus_HKU1_membrane_672_KF430201_Human_coronavirus_HKU1_membrane_672	40	29	33	67	23	14	9	50	25	22	24	51	81	31	56	116	671	5.96125	4.32191	4.91803	9.9851	3.42772	2.08644	1.34128	7.45156	3.72578	3.27869	3.57675	7.6006	12.0715	4.61997	8.34575	17.2876
FJ647227_Murine_coronavirus_repJHM/RA59_membrane_687_FJ647220_Murine_coronavirus_RA59/SJHM_membrane_687_FJ647218_Murine_coronavirus_RA59/R13_membrane_687_AF208067_Murine_hepatitis_virus_integral_membrane_glycoprotein_687_KF268339_Murine_coronavirus_membrane_687_KF268338_Murine_coronavirus_membrane_687_KF268337_Murine_coronavirus_membrane_687	176	136	152	223	687	25.6186	19.7962	22.1252	32.46	41.9214	FJ647227_Murine_coronavirus_repJHM/RA59_membrane_687_FJ647220_Murine_coronavirus_RA59/SJHM_membrane_687_FJ647218_Murine_coronavirus_RA59/R13_membrane_687_AF208067_Murine_hepatitis_virus_integral_membrane_glycoprotein_687_KF268339_Murine_coronavirus_membrane_687_KF268338_Murine_coronavirus_membrane_687_KF268337_Murine_coronavirus_membrane_687	41	44	37	53	38	32	25	41	31	32	32	57	65	28	58	72	686	5.97668	6.41399	5.39359	7.72595	5.53936	4.66472	3.64431	5.97668	4.51895	4.66472	4.66472	8.30904	9.47522	4.08163	8.45481	10.4956
JX169867_Murine_coronavirus_membrane_687	174	135	153	225	687	25.3275	19.6507	22.2707	32.7511	41.9214	JX169867_Murine_coronavirus_membrane_687	41	41	36	55	37	34	24	40	30	31	32	60	65	29	61	70	686	5.97668	5.97668	5.24781	8.01749	5.39359	4.95627	3.49854	5.8309	4.37318	4.51895	4.66472	8.74636	9.47522	4.22741	8.89213	10.2041
AC_000192_Murine_hepatitis_virus_strain_JHM_membrane_protein_M_687_JX169866_Murine_coronavirus_membrane_687	174	135	154	224	687	25.3275	19.6507	22.4163	32.6055	42.067	AC_000192_Murine_hepatitis_virus_strain_JHM_membrane_protein_M_687_JX169866_Murine_coronavirus_membrane_687	41	41	37	54	37	34	24	40	30	31	33	60	65	29	60	70	686	5.97668	5.97668	5.39359	7.87172	5.39359	4.95627	3.49854	5.8309	4.37318	4.51895	4.8105	8.74636	9.47522	4.22741	8.74636	10.2041
JF292922_SARS_coronavirus_ExoN1_membrane_666	164	148	154	200	666	24.6246	22.2222	23.1231	30.03	45.3453	JF292922_SARS_coronavirus_ExoN1_membrane_666	47	45	29	42	42	29	24	53	30	43	40	41	44	31	61	64	665	7.06767	6.76692	4.3609	6.31579	6.31579	4.3609	3.60902	7.96992	4.51128	6.46617	6.01504	6.16541	6.61654	4.66165	9.17293	9.62406
JX163924_SARS_membrane_666	164	149	153	200	666	24.6246	22.3724	22.973	30.03	45.3453	JX163924_SARS_membrane_666	47	45	29	42	42	28	24	55	31	43	39	40	43	33	61	63	665	7.06767	6.76692	4.3609	6.31579	6.31579	4.21053	3.60902	8.27068	4.66165	6.46617	5.86466	6.01504	6.46617	4.96241	9.17293	9.47368
NC_026011_Betacoronavirus_HKU24_membrane_696_KM349744_Betacoronavirus_HKU24_membrane_696_KM349743_Betacoronavirus_HKU24_membrane_696	196	122	153	225	696	28.1609	17.5287	21.9828	32.3276	39.5115	NC_026011_Betacoronavirus_HKU24_membrane_696_KM349744_Betacoronavirus_HKU24_membrane_696_KM349743_Betacoronavirus_HKU24_membrane_696	52	33	37	73	42	27	18	35	37	28	39	49	64	34	59	68	695	7.48201	4.7482	5.32374	10.5036	6.04317	3.88489	2.58993	5.03597	5.32374	4.02878	5.61151	7.05036	9.20863	4.89209	8.48921	9.78417
KY581687_MERS-related_membrane_660_KP719932_MERS-related_M_660_KP719931_MERS-related_M_660	163	146	141	210	660	24.697	22.1212	21.3636	31.8182	43.4848	KY581687_MERS-related_membrane_660_KP719932_MERS-related_M_660_KP719931_MERS-related_M_660	40	35	29	59	38	34	22	52	33	39	30	38	51	38	60	61	659	6.0698	5.31108	4.40061	8.95296	5.76631	5.15933	3.33839	7.89074	5.00759	5.91806	4.55235	5.76631	7.739	5.76631	9.1047	9.25645
KP198611_Human_coronavirus_OC43_membrane_693_KP198610_Human_coronavirus_OC43_membrane_693	202	113	135	243	693	29.1486	16.3059	19.4805	35.0649	35.7864	KP198611_Human_coronavirus_OC43_membrane_693_KP198610_Human_coronavirus_OC43_membrane_693	53	39	35	74	43	23	11	36	31	25	31	48	74	26	58	85	692	7.65896	5.63584	5.0578	10.6936	6.21387	3.3237	1.5896	5.20231	4.47977	3.61272	4.47977	6.93642	10.6936	3.75723	8.3815	12.2832
KJ958219_Human_coronavirus_OC43_membrane_693	203	107	136	247	693	29.2929	15.4401	19.6248	35.6421	35.0649	KJ958219_Human_coronavirus_OC43_membrane_693	54	38	34	76	38	21	13	35	32	25	32	47	78	23	57	89	692	7.80347	5.49133	4.91329	10.9827	5.49133	3.03468	1.87861	5.0578	4.62428	3.61272	4.62428	6.79191	11.2717	3.3237	8.23699	12.8613
KJ958218_Human_coronavirus_OC43_membrane_693	203	107	137	246	693	29.2929	15.4401	19.7691	35.4978	35.2092	KJ958218_Human_coronavirus_OC43_membrane_693	54	38	34	76	38	21	13	35	32	25	32	48	78	23	58	87	692	7.80347	5.49133	4.91329	10.9827	5.49133	3.03468	1.87861	5.0578	4.62428	3.61272	4.62428	6.93642	11.2717	3.3237	8.3815	12.5723
KC869678_Coronavirus_Neoromicia/PML-PHE1/RSA/2011_M_660	172	134	140	214	660	26.0606	20.303	21.2121	32.4242	41.5152	KC869678_Coronavirus_Neoromicia/PML-PHE1/RSA/2011_M_660	44	34	38	56	44	27	14	49	33	35	27	44	50	38	61	65	659	6.67678	5.15933	5.76631	8.49772	6.67678	4.09712	2.12443	7.43551	5.00759	5.31108	4.09712	6.67678	7.58725	5.76631	9.25645	9.86343
KF600652_MERS-related_M_660	163	145	142	210	660	24.697	21.9697	21.5152	31.8182	43.4848	KF600652_MERS-related_M_660	40	35	29	59	37	34	23	51	33	38	30	40	52	38	60	60	659	6.0698	5.31108	4.40061	8.95296	5.61457	5.15933	3.49014	7.739	5.00759	5.76631	4.55235	6.0698	7.89074	5.76631	9.1047	9.1047
KF600613_MERS-related_M_660	164	147	141	208	660	24.8485	22.2727	21.3636	31.5152	43.6364	KF600613_MERS-related_M_660	40	35	29	60	40	35	22	50	33	39	30	38	50	38	60	60	659	6.0698	5.31108	4.40061	9.1047	6.0698	5.31108	3.33839	7.58725	5.00759	5.91806	4.55235	5.76631	7.58725	5.76631	9.1047	9.1047
KF569996_Rhinolophus_affinis_coronavirus_membrane_666	164	150	148	204	666	24.6246	22.5225	22.2222	30.6306	44.7447	KF569996_Rhinolophus_affinis_coronavirus_membrane_666	46	46	30	41	43	24	21	62	33	50	34	31	41	30	63	70	665	6.91729	6.91729	4.51128	6.16541	6.46617	3.60902	3.15789	9.32331	4.96241	7.5188	5.11278	4.66165	6.16541	4.51128	9.47368	10.5263
KF906251_Dromedary_camel_coronavirus_HKU23_membrane_693_KF906250_Dromedary_camel_coronavirus_HKU23_membrane_693_KF906249_Dromedary_camel_coronavirus_HKU23_membrane_693	191	111	144	247	693	27.5613	16.0173	20.7792	35.6421	36.7965	KF906251_Dromedary_camel_coronavirus_HKU23_membrane_693_KF906250_Dromedary_camel_coronavirus_HKU23_membrane_693_KF906249_Dromedary_camel_coronavirus_HKU23_membrane_693	49	40	34	67	38	22	11	40	32	24	34	54	71	25	65	86	692	7.08092	5.78035	4.91329	9.68208	5.49133	3.17919	1.5896	5.78035	4.62428	3.46821	4.91329	7.80347	10.2601	3.61272	9.39306	12.4277
KJ156944_MERS-related_M_660	163	146	142	209	660	24.697	22.1212	21.5152	31.6667	43.6364	KJ156944_MERS-related_M_660	40	35	29	59	38	34	23	51	33	39	30	39	51	38	60	60	659	6.0698	5.31108	4.40061	8.95296	5.76631	5.15933	3.49014	7.739	5.00759	5.91806	4.55235	5.91806	7.739	5.76631	9.1047	9.1047
KJ156910_MERS-related_M_660_KJ156874_MERS-related_M_660	162	146	143	209	660	24.5455	22.1212	21.6667	31.6667	43.7879	KJ156910_MERS-related_M_660_KJ156874_MERS-related_M_660	40	34	29	59	37	34	24	51	33	40	30	39	51	38	60	60	659	6.0698	5.15933	4.40061	8.95296	5.61457	5.15933	3.64188	7.739	5.00759	6.0698	4.55235	5.91806	7.739	5.76631	9.1047	9.1047
KT368853_MERS-related_membrane_660_KJ156934_MERS-related_M_660_KJ156869_MERS-related_M_660	164	145	141	210	660	24.8485	21.9697	21.3636	31.8182	43.3333	KT368853_MERS-related_membrane_660_KJ156934_MERS-related_M_660_KJ156869_MERS-related_M_660	40	35	29	60	38	34	22	51	33	39	30	38	52	37	60	61	659	6.0698	5.31108	4.40061	9.1047	5.76631	5.15933	3.33839	7.739	5.00759	5.91806	4.55235	5.76631	7.89074	5.61457	9.1047	9.25645
KJ156866_MERS-related_M_660	163	145	142	210	660	24.697	21.9697	21.5152	31.8182	43.4848	KJ156866_MERS-related_M_660	40	35	29	59	38	34	23	50	33	39	30	39	51	37	60	62	659	6.0698	5.31108	4.40061	8.95296	5.76631	5.15933	3.49014	7.58725	5.00759	5.91806	4.55235	5.91806	7.739	5.61457	9.1047	9.40819
KC545386_Betacoronavirus_Erinaceus/VMC/DEU/2012_M_657	169	117	142	229	657	25.723	17.8082	21.6134	34.8554	39.4216	KC545386_Betacoronavirus_Erinaceus/VMC/DEU/2012_M_657	41	37	43	47	34	18	10	55	26	30	33	53	67	32	56	74	656	6.25	5.64024	6.55488	7.16463	5.18293	2.7439	1.52439	8.38415	3.96341	4.57317	5.03049	8.07927	10.2134	4.87805	8.53659	11.2805
MH259486_MERS-related_membrane_660_MK039553_MERS-related_membrane_660_MK039552_MERS-related_membrane_660_MK052676_MERS-related_membrane_660_MH013216_MERS-related_membrane_660_MG923471_MERS-related_M_660_MG923470_MERS-related_M_660_KY688119_MERS-related_membrane_660_MF598687_MERS-related_membrane_660_MF598678_MERS-related_membrane_660_MF598674_MERS-related_membrane_660_MF598665_MERS-related_membra…	164	146	141	209	660	24.8485	22.1212	21.3636	31.6667	43.4848	MH259486_MERS-related_membrane_660_MK039553_MERS-related_membrane_660_MK039552_MERS-related_membrane_660_MK052676_MERS-related_membrane_660_MH013216_MERS-related_membrane_660_MG923471_MERS-related_M_660_MG923470_MERS-related_M_660_KY688119_MERS-related_membrane_660_MF598687_MERS-related_membrane_660_MF598678_MERS-related_membrane_660_MF598674_MERS-related_membrane_660_MF598665_MERS-related_membra…	40	35	29	60	39	34	22	51	33	39	30	38	51	38	60	60	659	6.0698	5.31108	4.40061	9.1047	5.91806	5.15933	3.33839	7.739	5.00759	5.91806	4.55235	5.76631	7.739	5.76631	9.1047	9.1047
KY417151_Bat_SARS-like_coronavirus_membrane_glycoprotein_666_KT444582_SARS-like_coronavirus_WIV16_membrane_666_KC881006_Bat_SARS-like_coronavirus_Rs3367_membrane_666_KC881005_Bat_SARS-like_coronavirus_RsSHC014_membrane_666_KF367457_Bat_SARS-like_coronavirus_WIV1_membrane_666	165	147	154	200	666	24.7748	22.0721	23.1231	30.03	45.1952	KY417151_Bat_SARS-like_coronavirus_membrane_glycoprotein_666_KT444582_SARS-like_coronavirus_WIV16_membrane_666_KC881006_Bat_SARS-like_coronavirus_Rs3367_membrane_666_KC881005_Bat_SARS-like_coronavirus_RsSHC014_membrane_666_KF367457_Bat_SARS-like_coronavirus_WIV1_membrane_666	46	44	31	43	43	25	23	56	34	46	38	36	41	32	62	65	665	6.91729	6.61654	4.66165	6.46617	6.46617	3.7594	3.45865	8.42105	5.11278	6.91729	5.71429	5.41353	6.16541	4.81203	9.32331	9.77444
MK967708_MERS-related_M_660_KJ477103_MERS-related_M_660_NC_038294_Betacoronavirus_England_1_M_660_NC_019843_MERS-related_membrane_660_MG923469_MERS-related_M_660_KY673149_MERS-related_membrane_660_KY673148_MERS-related_membrane_660_KY581700_MERS-related_membrane_660_KY581699_MERS-related_membrane_660_KY581698_MERS-related_membrane_660_KY581697_MERS-related_membrane_660_KY581695_MERS-related_membr…	163	146	142	209	660	24.697	22.1212	21.5152	31.6667	43.6364	MK967708_MERS-related_M_660_KJ477103_MERS-related_M_660_NC_038294_Betacoronavirus_England_1_M_660_NC_019843_MERS-related_membrane_660_MG923469_MERS-related_M_660_KY673149_MERS-related_membrane_660_KY673148_MERS-related_membrane_660_KY581700_MERS-related_membrane_660_KY581699_MERS-related_membrane_660_KY581698_MERS-related_membrane_660_KY581697_MERS-related_membrane_660_KY581695_MERS-related_membr…	40	35	29	59	38	34	23	51	33	39	30	39	51	38	60	60	659	6.0698	5.31108	4.40061	8.95296	5.76631	5.15933	3.49014	7.739	5.00759	5.91806	4.55235	5.91806	7.739	5.76631	9.1047	9.1047
KJ614529_Human_betacoronavirus_2c_Jordan-N3/2012_M_660_KC776174_Human_betacoronavirus_2c_Jordan-N3/2012_M_660	163	145	142	210	660	24.697	21.9697	21.5152	31.8182	43.4848	KJ614529_Human_betacoronavirus_2c_Jordan-N3/2012_M_660_KC776174_Human_betacoronavirus_2c_Jordan-N3/2012_M_660	40	35	29	59	38	34	22	51	33	38	30	40	51	38	61	60	659	6.0698	5.31108	4.40061	8.95296	5.76631	5.15933	3.33839	7.739	5.00759	5.76631	4.55235	6.0698	7.739	5.76631	9.25645	9.1047
JX860640_Canine_respiratory_coronavirus_M_693	192	115	145	241	693	27.7056	16.5945	20.9235	34.7763	37.518	JX860640_Canine_respiratory_coronavirus_M_693	49	40	35	67	40	22	13	40	33	25	34	53	69	28	63	81	692	7.08092	5.78035	5.0578	9.68208	5.78035	3.17919	1.87861	5.78035	4.76879	3.61272	4.91329	7.65896	9.9711	4.04624	9.10405	11.7052
JX162087_SARS_coronavirus_ExoN1_membrane_666	165	148	153	200	666	24.7748	22.2222	22.973	30.03	45.1952	JX162087_SARS_coronavirus_ExoN1_membrane_666	48	45	29	42	42	29	24	53	29	43	40	41	45	31	60	64	665	7.21805	6.76692	4.3609	6.31579	6.31579	4.3609	3.60902	7.96992	4.3609	6.46617	6.01504	6.16541	6.76692	4.66165	9.02256	9.62406
JF792617_Rat_coronavirus_membrane_690	176	130	156	228	690	25.5072	18.8406	22.6087	33.0435	41.4493	JF792617_Rat_coronavirus_membrane_690	44	41	34	56	36	30	23	41	31	33	32	60	64	26	67	71	689	6.38607	5.95065	4.93469	8.12772	5.22496	4.35414	3.33817	5.95065	4.49927	4.78955	4.64441	8.70827	9.28882	3.77358	9.72424	10.3048
JF792616_Rat_coronavirus_membrane_687	175	126	154	232	687	25.4731	18.3406	22.4163	33.77	40.7569	JF792616_Rat_coronavirus_membrane_687	43	40	34	57	35	30	21	40	30	33	30	61	66	23	69	74	686	6.26822	5.8309	4.95627	8.30904	5.10204	4.37318	3.06122	5.8309	4.37318	4.8105	4.37318	8.89213	9.62099	3.35277	10.0583	10.7872
JN874562_Rabbit_coronavirus_HKU14_membrane_693	194	112	144	243	693	27.9942	16.1616	20.7792	35.0649	36.9408	JN874562_Rabbit_coronavirus_HKU14_membrane_693	47	43	34	69	41	18	14	39	33	25	35	51	72	26	61	84	692	6.79191	6.21387	4.91329	9.9711	5.92486	2.60116	2.02312	5.63584	4.76879	3.61272	5.0578	7.36994	10.4046	3.75723	8.81503	12.1387
JN874561_Rabbit_coronavirus_HKU14_membrane_693	193	113	144	243	693	27.8499	16.3059	20.7792	35.0649	37.0851	JN874561_Rabbit_coronavirus_HKU14_membrane_693	46	42	35	69	42	18	13	40	33	25	35	51	71	28	61	83	692	6.6474	6.06936	5.0578	9.9711	6.06936	2.60116	1.87861	5.78035	4.76879	3.61272	5.0578	7.36994	10.2601	4.04624	8.81503	11.9942
JN874560_Rabbit_coronavirus_HKU14_membrane_693	193	113	145	242	693	27.8499	16.3059	20.9235	34.9206	37.2294	JN874560_Rabbit_coronavirus_HKU14_membrane_693	47	43	34	68	42	18	14	39	33	26	35	51	70	26	62	84	692	6.79191	6.21387	4.91329	9.82659	6.06936	2.60116	2.02312	5.63584	4.76879	3.75723	5.0578	7.36994	10.1156	3.75723	8.95954	12.1387
HM034837_Human_coronavirus_HKU1_membrane_glycoprotein_672	170	96	122	284	672	25.2976	14.2857	18.1548	42.2619	32.4405	HM034837_Human_coronavirus_HKU1_membrane_glycoprotein_672	40	29	33	67	23	14	9	50	25	21	24	52	81	32	56	115	671	5.96125	4.32191	4.91803	9.9851	3.42772	2.08644	1.34128	7.45156	3.72578	3.12966	3.57675	7.74963	12.0715	4.769	8.34575	17.1386
DQ811784_Bovine_coronavirus_DB2_membrane_693	192	114	145	242	693	27.7056	16.4502	20.9235	34.9206	37.3737	DQ811784_Bovine_coronavirus_DB2_membrane_693	48	40	37	66	41	23	11	39	33	24	33	55	69	27	64	82	692	6.93642	5.78035	5.34682	9.53757	5.92486	3.3237	1.5896	5.63584	4.76879	3.46821	4.76879	7.94798	9.9711	3.90173	9.24855	11.8497
DQ412043_Bat_SARS_CoV_Rm1/2004_membrane_666	172	146	148	200	666	25.8258	21.9219	22.2222	30.03	44.1441	DQ412043_Bat_SARS_CoV_Rm1/2004_membrane_666	50	48	32	41	45	24	21	56	34	43	37	34	42	31	58	69	665	7.5188	7.21805	4.81203	6.16541	6.76692	3.60902	3.15789	8.42105	5.11278	6.46617	5.56391	5.11278	6.31579	4.66165	8.7218	10.3759
DQ412042_Bat_SARS_CoV_Rf1/2004_membrane_666	163	152	152	199	666	24.4745	22.8228	22.8228	29.8799	45.6456	DQ412042_Bat_SARS_CoV_Rf1/2004_membrane_666	48	43	30	41	42	25	23	62	33	47	37	35	39	37	62	61	665	7.21805	6.46617	4.51128	6.16541	6.31579	3.7594	3.45865	9.32331	4.96241	7.06767	5.56391	5.26316	5.86466	5.56391	9.32331	9.17293
HM211101_Bat_coronavirus_HKU9-10-2_membrane_glycoprotein_663	155	131	149	228	663	23.3786	19.7587	22.4736	34.3891	42.2323	HM211101_Bat_coronavirus_HKU9-10-2_membrane_glycoprotein_663	42	24	32	56	42	25	25	39	24	45	32	48	46	37	60	85	662	6.34441	3.62538	4.83384	8.45921	6.34441	3.77644	3.77644	5.89124	3.62538	6.79758	4.83384	7.25076	6.94864	5.58912	9.06344	12.8399
HM211099_Bat_coronavirus_HKU9-5-2_membrane_glycoprotein_660	151	135	151	223	660	22.8788	20.4545	22.8788	33.7879	43.3333	HM211099_Bat_coronavirus_HKU9-5-2_membrane_glycoprotein_660	38	28	33	51	41	28	28	38	29	44	29	49	42	35	61	85	659	5.76631	4.24886	5.00759	7.739	6.22155	4.24886	4.24886	5.76631	4.40061	6.67678	4.40061	7.43551	6.37329	5.31108	9.25645	12.8983
JQ173883_Murine_hepatitis_virus_strain_S/3239-17_membrane_687_GU593319_Murine_hepatitis_virus_structural_protein_M_687	176	133	150	228	687	25.6186	19.3595	21.8341	33.1878	41.1936	JQ173883_Murine_hepatitis_virus_strain_S/3239-17_membrane_687_GU593319_Murine_hepatitis_virus_structural_protein_M_687	40	39	37	59	38	32	23	40	31	33	31	55	66	29	59	74	686	5.8309	5.68513	5.39359	8.60058	5.53936	4.66472	3.35277	5.8309	4.51895	4.8105	4.51895	8.01749	9.62099	4.22741	8.60058	10.7872
FJ647225_Murine_coronavirus_inf-MHV-A59_membrane_687_KF268336_Murine_coronavirus_membrane_687_AY700211_Murine_hepatitis_virus_membrane_687	176	137	151	223	687	25.6186	19.9418	21.9796	32.46	41.9214	FJ647225_Murine_coronavirus_inf-MHV-A59_membrane_687_KF268336_Murine_coronavirus_membrane_687_AY700211_Murine_hepatitis_virus_membrane_687	41	44	37	53	38	33	25	41	31	32	31	57	65	28	58	72	686	5.97668	6.41399	5.39359	7.72595	5.53936	4.8105	3.64431	5.97668	4.51895	4.66472	4.51895	8.30904	9.47522	4.08163	8.45481	10.4956
AY585229_Human_coronavirus_OC43_membrane_693	202	110	137	244	693	29.1486	15.873	19.7691	35.2092	35.6421	AY585229_Human_coronavirus_OC43_membrane_693	54	39	34	74	39	23	12	36	33	26	32	46	75	22	59	88	692	7.80347	5.63584	4.91329	10.6936	5.63584	3.3237	1.7341	5.20231	4.76879	3.75723	4.62428	6.6474	10.8382	3.17919	8.52601	12.7168
AY463060_SARS_coronavirus_ShanghaiQXC2_M_666_AY463059_SARS_coronavirus_ShanghaiQXC1_M_666	164	149	154	199	666	24.6246	22.3724	23.1231	29.8799	45.4955	AY463060_SARS_coronavirus_ShanghaiQXC2_M_666_AY463059_SARS_coronavirus_ShanghaiQXC1_M_666	47	46	28	42	41	29	25	54	31	43	40	40	44	31	61	63	665	7.06767	6.91729	4.21053	6.31579	6.16541	4.3609	3.7594	8.1203	4.66165	6.46617	6.01504	6.01504	6.61654	4.66165	9.17293	9.47368
FJ882941_SARS_coronavirus_ExoN1_membrane_666	164	149	153	200	666	24.6246	22.3724	22.973	30.03	45.3453	FJ882941_SARS_coronavirus_ExoN1_membrane_666	47	45	29	42	41	29	24	55	31	43	39	40	44	32	61	63	665	7.06767	6.76692	4.3609	6.31579	6.16541	4.3609	3.60902	8.27068	4.66165	6.46617	5.86466	6.01504	6.61654	4.81203	9.17293	9.47368
MK062179_SARS_coronavirus_Urbani_membrane_666_AY278741_SARS_coronavirus_Urbani_M_666_KF514423_SARS_coronavirus_wtic-MB_membrane_666_KF514422_SARS_coronavirus_wtic-MB_membrane_666_KF514421_SARS_coronavirus_wtic-MB_membrane_666_KF514420_SARS_coronavirus_ExoN1_membrane_666_KF514419_SARS_coronavirus_wtic-MB_membrane_666_KF514418_SARS_coronavirus_wtic-MB_membrane_666_KF514417_SARS_coronavirus_ExoN1_me…	165	149	153	199	666	24.7748	22.3724	22.973	29.8799	45.3453	MK062179_SARS_coronavirus_Urbani_membrane_666_AY278741_SARS_coronavirus_Urbani_M_666_KF514423_SARS_coronavirus_wtic-MB_membrane_666_KF514422_SARS_coronavirus_wtic-MB_membrane_666_KF514421_SARS_coronavirus_wtic-MB_membrane_666_KF514420_SARS_coronavirus_ExoN1_membrane_666_KF514419_SARS_coronavirus_wtic-MB_membrane_666_KF514418_SARS_coronavirus_wtic-MB_membrane_666_KF514417_SARS_coronavirus_ExoN1_me…	47	46	29	42	42	29	24	54	31	43	39	40	44	31	61	63	665	7.06767	6.91729	4.3609	6.31579	6.31579	4.3609	3.60902	8.1203	4.66165	6.46617	5.86466	6.01504	6.61654	4.66165	9.17293	9.47368
GQ153548_Bat_SARS_coronavirus_HKU3-13_membrane_glycoprotein_666	167	144	153	202	666	25.0751	21.6216	22.973	30.3303	44.5946	GQ153548_Bat_SARS_coronavirus_HKU3-13_membrane_glycoprotein_666	49	44	30	43	46	20	21	57	32	44	40	37	39	36	62	65	665	7.36842	6.61654	4.51128	6.46617	6.91729	3.00752	3.15789	8.57143	4.81203	6.61654	6.01504	5.56391	5.86466	5.41353	9.32331	9.77444
GQ153546_Bat_SARS_coronavirus_HKU3-11_membrane_glycoprotein_666_GQ153545_Bat_SARS_coronavirus_HKU3-10_membrane_glycoprotein_666_GQ153544_Bat_SARS_coronavirus_HKU3-9_membrane_glycoprotein_666	167	143	153	203	666	25.0751	21.4715	22.973	30.4805	44.4444	GQ153546_Bat_SARS_coronavirus_HKU3-11_membrane_glycoprotein_666_GQ153545_Bat_SARS_coronavirus_HKU3-10_membrane_glycoprotein_666_GQ153544_Bat_SARS_coronavirus_HKU3-9_membrane_glycoprotein_666	49	44	30	43	45	20	21	57	32	44	40	37	40	35	62	66	665	7.36842	6.61654	4.51128	6.46617	6.76692	3.00752	3.15789	8.57143	4.81203	6.61654	6.01504	5.56391	6.01504	5.26316	9.32331	9.92481
GQ153543_Bat_SARS_coronavirus_HKU3-8_membrane_glycoprotein_666	166	142	156	202	666	24.9249	21.3213	23.4234	30.3303	44.7447	GQ153543_Bat_SARS_coronavirus_HKU3-8_membrane_glycoprotein_666	48	41	33	43	45	22	22	53	34	44	41	37	38	35	60	69	665	7.21805	6.16541	4.96241	6.46617	6.76692	3.30827	3.30827	7.96992	5.11278	6.61654	6.16541	5.56391	5.71429	5.26316	9.02256	10.3759
GQ153542_Bat_SARS_coronavirus_HKU3-7_membrane_glycoprotein_666	166	143	156	201	666	24.9249	21.4715	23.4234	30.1802	44.8949	GQ153542_Bat_SARS_coronavirus_HKU3-7_membrane_glycoprotein_666	48	41	33	43	45	22	22	54	34	45	41	36	38	35	60	68	665	7.21805	6.16541	4.96241	6.46617	6.76692	3.30827	3.30827	8.1203	5.11278	6.76692	6.16541	5.41353	5.71429	5.26316	9.02256	10.2256
DQ022305_Bat_SARS_coronavirus_HKU3-1_membrane_glycoprotein_666_DQ084200_Bat_SARS_coronavirus_HKU3-3_membrane_glycoprotein_666_DQ084199_Bat_SARS_coronavirus_HKU3-2_membrane_glycoprotein_666_GQ153547_Bat_SARS_coronavirus_HKU3-12_membrane_glycoprotein_666_GQ153541_Bat_SARS_coronavirus_HKU3-6_membrane_glycoprotein_666_GQ153540_Bat_SARS_coronavirus_HKU3-5_membrane_glycoprotein_666_GQ153539_Bat_SARS_co…	167	142	153	204	666	25.0751	21.3213	22.973	30.6306	44.2943	DQ022305_Bat_SARS_coronavirus_HKU3-1_membrane_glycoprotein_666_DQ084200_Bat_SARS_coronavirus_HKU3-3_membrane_glycoprotein_666_DQ084199_Bat_SARS_coronavirus_HKU3-2_membrane_glycoprotein_666_GQ153547_Bat_SARS_coronavirus_HKU3-12_membrane_glycoprotein_666_GQ153541_Bat_SARS_coronavirus_HKU3-6_membrane_glycoprotein_666_GQ153540_Bat_SARS_coronavirus_HKU3-5_membrane_glycoprotein_666_GQ153539_Bat_SARS_co…	49	44	30	43	45	20	21	56	32	44	40	37	40	34	62	68	665	7.36842	6.61654	4.51128	6.46617	6.76692	3.00752	3.15789	8.42105	4.81203	6.61654	6.01504	5.56391	6.01504	5.11278	9.32331	10.2256
AB551247_Murine_hepatitis_virus_membrane_687	170	134	150	233	687	24.7453	19.5051	21.8341	33.9156	41.3392	AB551247_Murine_hepatitis_virus_membrane_687	36	40	37	56	36	30	21	47	31	35	31	53	66	29	61	77	686	5.24781	5.8309	5.39359	8.16327	5.24781	4.37318	3.06122	6.85131	4.51895	5.10204	4.51895	7.72595	9.62099	4.22741	8.89213	11.2245
FJ588686_SARS_coronavirus_Rs_672/2006_membrane_666	162	144	156	204	666	24.3243	21.6216	23.4234	30.6306	45.045	FJ588686_SARS_coronavirus_Rs_672/2006_membrane_666	46	43	30	42	39	24	24	57	35	44	38	39	41	33	64	66	665	6.91729	6.46617	4.51128	6.31579	5.86466	3.60902	3.60902	8.57143	5.26316	6.61654	5.71429	5.86466	6.16541	4.96241	9.62406	9.92481
NC_006213_Human_coronavirus_OC43_membrane_693_AY391777_Human_coronavirus_OC43_M_693	202	109	137	245	693	29.1486	15.7287	19.7691	35.3535	35.4978	NC_006213_Human_coronavirus_OC43_membrane_693_AY391777_Human_coronavirus_OC43_M_693	54	39	34	74	39	21	12	37	33	26	32	46	75	23	59	88	692	7.80347	5.63584	4.91329	10.6936	5.63584	3.03468	1.7341	5.34682	4.76879	3.75723	4.62428	6.6474	10.8382	3.3237	8.52601	12.7168
DQ415911_Human_coronavirus_HKU1_membrane_glycoprotein_672	170	97	127	278	672	25.2976	14.4345	18.8988	41.369	33.3333	DQ415911_Human_coronavirus_HKU1_membrane_glycoprotein_672	39	28	31	71	22	14	9	52	28	23	28	48	80	32	59	107	671	5.81222	4.17288	4.61997	10.5812	3.27869	2.08644	1.34128	7.74963	4.17288	3.42772	4.17288	7.1535	11.9225	4.769	8.79285	15.9463
DQ415908_Human_coronavirus_HKU1_membrane_glycoprotein_672	172	93	121	286	672	25.5952	13.8393	18.006	42.5595	31.8452	DQ415908_Human_coronavirus_HKU1_membrane_glycoprotein_672	40	29	33	69	24	13	9	47	25	21	24	51	82	30	55	119	671	5.96125	4.32191	4.91803	10.2832	3.57675	1.93741	1.34128	7.00447	3.72578	3.12966	3.57675	7.6006	12.2206	4.47094	8.19672	17.7347
KF686344_Human_coronavirus_HKU1_membrane_672_DQ415907_Human_coronavirus_HKU1_membrane_glycoprotein_672	171	92	122	287	672	25.4464	13.6905	18.1548	42.7083	31.8452	KF686344_Human_coronavirus_HKU1_membrane_672_DQ415907_Human_coronavirus_HKU1_membrane_glycoprotein_672	40	29	33	68	24	12	9	47	25	21	24	52	81	30	56	120	671	5.96125	4.32191	4.91803	10.1341	3.57675	1.78838	1.34128	7.00447	3.72578	3.12966	3.57675	7.74963	12.0715	4.47094	8.34575	17.8838
NC_006577_Human_coronavirus_HKU1_membrane_glycoprotein_672_AY597011_Human_coronavirus_HKU1_membrane_glycoprotein_672_DQ415903_Human_coronavirus_HKU1_membrane_glycoprotein_672	170	96	122	284	672	25.2976	14.2857	18.1548	42.2619	32.4405	NC_006577_Human_coronavirus_HKU1_membrane_glycoprotein_672_AY597011_Human_coronavirus_HKU1_membrane_glycoprotein_672_DQ415903_Human_coronavirus_HKU1_membrane_glycoprotein_672	40	29	33	67	23	14	9	50	25	21	24	52	81	32	56	115	671	5.96125	4.32191	4.91803	9.9851	3.42772	2.08644	1.34128	7.45156	3.72578	3.12966	3.57675	7.74963	12.0715	4.769	8.34575	17.1386
DQ415902_Human_coronavirus_HKU1_membrane_glycoprotein_672	170	98	127	277	672	25.2976	14.5833	18.8988	41.2202	33.4821	DQ415902_Human_coronavirus_HKU1_membrane_glycoprotein_672	39	28	31	71	23	14	9	52	28	23	28	48	79	33	59	106	671	5.81222	4.17288	4.61997	10.5812	3.42772	2.08644	1.34128	7.74963	4.17288	3.42772	4.17288	7.1535	11.7735	4.91803	8.79285	15.7973
DQ415901_Human_coronavirus_HKU1_membrane_glycoprotein_672	171	94	122	285	672	25.4464	13.9881	18.1548	42.4107	32.1429	DQ415901_Human_coronavirus_HKU1_membrane_glycoprotein_672	40	29	33	68	24	14	9	47	25	21	24	52	81	30	56	118	671	5.96125	4.32191	4.91803	10.1341	3.57675	2.08644	1.34128	7.00447	3.72578	3.12966	3.57675	7.74963	12.0715	4.47094	8.34575	17.5857
DQ415914_Human_coronavirus_HKU1_membrane_glycoprotein_672_DQ415910_Human_coronavirus_HKU1_membrane_glycoprotein_672_DQ415909_Human_coronavirus_HKU1_membrane_glycoprotein_672_DQ415906_Human_coronavirus_HKU1_membrane_glycoprotein_672_DQ415905_Human_coronavirus_HKU1_membrane_glycoprotein_672_DQ415904_Human_coronavirus_HKU1_membrane_glycoprotein_672_DQ415900_Human_coronavirus_HKU1_membrane_glycoprote…	171	93	122	286	672	25.4464	13.8393	18.1548	42.5595	31.994	DQ415914_Human_coronavirus_HKU1_membrane_glycoprotein_672_DQ415910_Human_coronavirus_HKU1_membrane_glycoprotein_672_DQ415909_Human_coronavirus_HKU1_membrane_glycoprotein_672_DQ415906_Human_coronavirus_HKU1_membrane_glycoprotein_672_DQ415905_Human_coronavirus_HKU1_membrane_glycoprotein_672_DQ415904_Human_coronavirus_HKU1_membrane_glycoprotein_672_DQ415900_Human_coronavirus_HKU1_membrane_glycoprote…	40	29	33	68	24	13	9	47	25	21	24	52	81	30	56	119	671	5.96125	4.32191	4.91803	10.1341	3.57675	1.93741	1.34128	7.00447	3.72578	3.12966	3.57675	7.74963	12.0715	4.47094	8.34575	17.7347
DQ415913_Human_coronavirus_HKU1_membrane_glycoprotein_672_DQ415912_Human_coronavirus_HKU1_membrane_glycoprotein_672_DQ415899_Human_coronavirus_HKU1_membrane_glycoprotein_672_DQ415898_Human_coronavirus_HKU1_membrane_glycoprotein_672_DQ415897_Human_coronavirus_HKU1_membrane_glycoprotein_672	170	96	128	278	672	25.2976	14.2857	19.0476	41.369	33.3333	DQ415913_Human_coronavirus_HKU1_membrane_glycoprotein_672_DQ415912_Human_coronavirus_HKU1_membrane_glycoprotein_672_DQ415899_Human_coronavirus_HKU1_membrane_glycoprotein_672_DQ415898_Human_coronavirus_HKU1_membrane_glycoprotein_672_DQ415897_Human_coronavirus_HKU1_membrane_glycoprotein_672	40	27	31	71	21	14	10	51	29	22	28	49	79	33	59	107	671	5.96125	4.02385	4.61997	10.5812	3.12966	2.08644	1.49031	7.6006	4.32191	3.27869	4.17288	7.30253	11.7735	4.91803	8.79285	15.9463
DQ415896_Human_coronavirus_HKU1_membrane_glycoprotein_672	171	96	122	283	672	25.4464	14.2857	18.1548	42.1131	32.4405	DQ415896_Human_coronavirus_HKU1_membrane_glycoprotein_672	40	29	33	68	25	15	9	47	25	21	24	52	80	31	56	116	671	5.96125	4.32191	4.91803	10.1341	3.72578	2.23547	1.34128	7.00447	3.72578	3.12966	3.57675	7.74963	11.9225	4.61997	8.34575	17.2876
GU553365_SARS_coronavirus_HKU-39849_membrane_666	165	146	153	202	666	24.7748	21.9219	22.973	30.3303	44.8949	GU553365_SARS_coronavirus_HKU-39849_membrane_666	47	46	29	42	42	26	24	54	31	42	39	41	44	32	61	65	665	7.06767	6.91729	4.3609	6.31579	6.31579	3.90977	3.60902	8.1203	4.66165	6.31579	5.86466	6.16541	6.61654	4.81203	9.17293	9.77444
JN854286_SARS_coronavirus_HKU-39849_membrane_666_JQ316196_SARS_coronavirus_HKU-39849_membrane_666_AY310120_SARS_coronavirus_FRA_membrane_666_AY291315_SARS_coronavirus_Frankfurt_1_membrane_protein_M_666_GU553364_SARS_coronavirus_HKU-39849_membrane_666_GU553363_SARS_coronavirus_HKU-39849_membrane_666	165	147	153	201	666	24.7748	22.0721	22.973	30.1802	45.045	JN854286_SARS_coronavirus_HKU-39849_membrane_666_JQ316196_SARS_coronavirus_HKU-39849_membrane_666_AY310120_SARS_coronavirus_FRA_membrane_666_AY291315_SARS_coronavirus_Frankfurt_1_membrane_protein_M_666_GU553364_SARS_coronavirus_HKU-39849_membrane_666_GU553363_SARS_coronavirus_HKU-39849_membrane_666	47	46	29	42	42	27	24	54	31	42	39	41	44	32	61	64	665	7.06767	6.91729	4.3609	6.31579	6.31579	4.06015	3.60902	8.1203	4.66165	6.31579	5.86466	6.16541	6.61654	4.81203	9.17293	9.62406
FJ938066_Bovine_respiratory_coronavirus_bovine/US/OH-440-TC/1996_membrane_693	189	114	146	244	693	27.2727	16.4502	21.0678	35.2092	37.518	FJ938066_Bovine_respiratory_coronavirus_bovine/US/OH-440-TC/1996_membrane_693	48	39	36	65	37	22	12	43	33	25	33	55	70	28	65	81	692	6.93642	5.63584	5.20231	9.39306	5.34682	3.17919	1.7341	6.21387	4.76879	3.61272	4.76879	7.94798	10.1156	4.04624	9.39306	11.7052
FJ425187_White-tailed_deer_coronavirus_US/OH-WD470/1994_membrane_693_EF424624_Calf-giraffe_coronavirus_US/OH3/2006_membrane_693_EF424623_Giraffe_coronavirus_US/OH3/2003_membrane_693_EF424622_Giraffe_coronavirus_US/OH3-TC/2006_membrane_693_EF424621_Sable_antelope_coronavirus_US/OH1/2003_membrane_693_EF424620_Bovine_coronavirus_R-AH187_membrane_693_EF424616_Bovine_coronavirus_E-AH65-TC_membrane_693…	189	114	147	243	693	27.2727	16.4502	21.2121	35.0649	37.6623	FJ425187_White-tailed_deer_coronavirus_US/OH-WD470/1994_membrane_693_EF424624_Calf-giraffe_coronavirus_US/OH3/2006_membrane_693_EF424623_Giraffe_coronavirus_US/OH3/2003_membrane_693_EF424622_Giraffe_coronavirus_US/OH3-TC/2006_membrane_693_EF424621_Sable_antelope_coronavirus_US/OH1/2003_membrane_693_EF424620_Bovine_coronavirus_R-AH187_membrane_693_EF424616_Bovine_coronavirus_E-AH65-TC_membrane_693…	48	39	36	65	37	22	13	42	33	25	34	55	70	28	64	81	692	6.93642	5.63584	5.20231	9.39306	5.34682	3.17919	1.87861	6.06936	4.76879	3.61272	4.91329	7.94798	10.1156	4.04624	9.24855	11.7052
DQ071615_Bat_SARS_CoV_Rp3/2004_membrane_glycoprotein_M_666	165	143	159	199	666	24.7748	21.4715	23.8739	29.8799	45.3453	DQ071615_Bat_SARS_CoV_Rp3/2004_membrane_glycoprotein_M_666	48	45	30	41	44	20	23	56	37	42	44	36	35	36	62	66	665	7.21805	6.76692	4.51128	6.16541	6.61654	3.00752	3.45865	8.42105	5.56391	6.31579	6.61654	5.41353	5.26316	5.41353	9.32331	9.92481
JN129835_Human_coronavirus_OC43_membrane_693_JN129834_Human_coronavirus_OC43_membrane_693_AY903460_Human_coronavirus_OC43_M_693	204	107	137	245	693	29.4372	15.4401	19.7691	35.3535	35.2092	JN129835_Human_coronavirus_OC43_membrane_693_JN129834_Human_coronavirus_OC43_membrane_693_AY903460_Human_coronavirus_OC43_M_693	54	39	34	76	38	21	13	35	33	25	32	47	78	22	58	87	692	7.80347	5.63584	4.91329	10.9827	5.49133	3.03468	1.87861	5.0578	4.76879	3.61272	4.62428	6.79191	11.2717	3.17919	8.3815	12.5723
AY903459_Human_coronavirus_OC43_M_693	204	108	137	244	693	29.4372	15.5844	19.7691	35.2092	35.3535	AY903459_Human_coronavirus_OC43_M_693	54	39	34	76	39	22	12	35	33	25	32	47	77	22	59	86	692	7.80347	5.63584	4.91329	10.9827	5.63584	3.17919	1.7341	5.0578	4.76879	3.61272	4.62428	6.79191	11.1272	3.17919	8.52601	12.4277
FJ882962_SARS_coronavirus_MA15_ExoN1_membrane_666	166	150	152	198	666	24.9249	22.5225	22.8228	29.7297	45.3453	FJ882962_SARS_coronavirus_MA15_ExoN1_membrane_666	48	46	29	42	42	30	24	54	31	43	38	40	44	31	61	62	665	7.21805	6.91729	4.3609	6.31579	6.31579	4.51128	3.60902	8.1203	4.66165	6.46617	5.71429	6.01504	6.61654	4.66165	9.17293	9.32331
MK062180_SARS_coronavirus_Urbani_membrane_666_JF292920_SARS_coronavirus_MA15_membrane_666_JF292919_SARS_coronavirus_MA15_membrane_666_JF292918_SARS_coronavirus_MA15_membrane_666_JF292917_SARS_coronavirus_MA15_membrane_666_JF292916_SARS_coronavirus_MA15_membrane_666_JF292915_SARS_coronavirus_MA15_membrane_666_JF292914_SARS_coronavirus_MA15_membrane_666_JF292913_SARS_coronavirus_MA15_membrane_666_J…	166	149	152	199	666	24.9249	22.3724	22.8228	29.8799	45.1952	MK062180_SARS_coronavirus_Urbani_membrane_666_JF292920_SARS_coronavirus_MA15_membrane_666_JF292919_SARS_coronavirus_MA15_membrane_666_JF292918_SARS_coronavirus_MA15_membrane_666_JF292917_SARS_coronavirus_MA15_membrane_666_JF292916_SARS_coronavirus_MA15_membrane_666_JF292915_SARS_coronavirus_MA15_membrane_666_JF292914_SARS_coronavirus_MA15_membrane_666_JF292913_SARS_coronavirus_MA15_membrane_666_J…	48	46	29	42	42	29	24	54	31	43	38	40	44	31	61	63	665	7.21805	6.91729	4.3609	6.31579	6.31579	4.3609	3.60902	8.1203	4.66165	6.46617	5.71429	6.01504	6.61654	4.66165	9.17293	9.47368
MH940245_Human_coronavirus_HKU1_membrane_glycoprotein_672_AY884001_Human_coronavirus_HKU1_membrane_glycoprotein_672	170	95	127	280	672	25.2976	14.1369	18.8988	41.6667	33.0357	MH940245_Human_coronavirus_HKU1_membrane_glycoprotein_672_AY884001_Human_coronavirus_HKU1_membrane_glycoprotein_672	39	28	31	71	22	13	9	51	28	21	28	50	80	33	59	108	671	5.81222	4.17288	4.61997	10.5812	3.27869	1.93741	1.34128	7.6006	4.17288	3.12966	4.17288	7.45156	11.9225	4.91803	8.79285	16.0954
DQ011855_Porcine_hemagglutinating_encephalomyelitis_virus_membrane_693	193	119	143	238	693	27.8499	17.1717	20.6349	34.3434	37.8066	DQ011855_Porcine_hemagglutinating_encephalomyelitis_virus_membrane_693	49	41	37	65	38	24	12	45	31	25	35	52	74	29	59	76	692	7.08092	5.92486	5.34682	9.39306	5.49133	3.46821	1.7341	6.50289	4.47977	3.61272	5.0578	7.51445	10.6936	4.19075	8.52601	10.9827
AY686864_SARS_coronavirus_B039_membrane_glycoprotein_M_666_AY686863_SARS_coronavirus_A022_membrane_glycoprotein_M_666_AY572038_SARS_coronavirus_civet020_membrane_glycoprotein_M_666_AY572035_SARS_coronavirus_civet010_membrane_glycoprotein_M_666_AY572034_Civet_SARS_CoV_007/2004_membrane_glycoprotein_M_666	165	149	153	199	666	24.7748	22.3724	22.973	29.8799	45.3453	AY686864_SARS_coronavirus_B039_membrane_glycoprotein_M_666_AY686863_SARS_coronavirus_A022_membrane_glycoprotein_M_666_AY572038_SARS_coronavirus_civet020_membrane_glycoprotein_M_666_AY572035_SARS_coronavirus_civet010_membrane_glycoprotein_M_666_AY572034_Civet_SARS_CoV_007/2004_membrane_glycoprotein_M_666	46	45	31	42	43	27	23	56	31	45	38	39	44	32	61	62	665	6.91729	6.76692	4.66165	6.31579	6.46617	4.06015	3.45865	8.42105	4.66165	6.76692	5.71429	5.86466	6.61654	4.81203	9.17293	9.32331
AY654624_SARS_coronavirus_TJF_membrane_glycoprotein_666	166	148	152	200	666	24.9249	22.2222	22.8228	30.03	45.045	AY654624_SARS_coronavirus_TJF_membrane_glycoprotein_666	48	46	29	42	42	27	24	55	31	43	38	40	44	32	61	63	665	7.21805	6.91729	4.3609	6.31579	6.31579	4.06015	3.60902	8.27068	4.66165	6.46617	5.71429	6.01504	6.61654	4.81203	9.17293	9.47368
DQ182595_SARS_coronavirus_ZJ0301_putative_transmembrane_protein_1f_186	49	36	40	61	186	26.3441	19.3548	21.5054	32.7957	40.8602	DQ182595_SARS_coronavirus_ZJ0301_putative_transmembrane_protein_1f_186	12	11	9	16	16	6	3	11	11	7	5	17	9	12	23	17	185	6.48649	5.94595	4.86486	8.64865	8.64865	3.24324	1.62162	5.94595	5.94595	3.78378	2.7027	9.18919	4.86486	6.48649	12.4324	9.18919
DQ182595_SARS_coronavirus_ZJ0301_putative_transmembrane_protein_1g_186	39	38	37	72	186	20.9677	20.4301	19.8925	38.7097	40.3226	DQ182595_SARS_coronavirus_ZJ0301_putative_transmembrane_protein_1g_186	8	12	6	13	11	6	2	19	6	13	5	12	13	7	24	28	185	4.32432	6.48649	3.24324	7.02703	5.94595	3.24324	1.08108	10.2703	3.24324	7.02703	2.7027	6.48649	7.02703	3.78378	12.973	15.1351
DQ182595_SARS_coronavirus_ZJ0301_putative_transmembrane_protein_1h_264	75	58	47	84	264	28.4091	21.9697	17.803	31.8182	39.7727	DQ182595_SARS_coronavirus_ZJ0301_putative_transmembrane_protein_1h_264	23	15	14	23	24	12	3	19	10	12	8	16	17	19	22	26	263	8.74525	5.70342	5.32319	8.74525	9.12548	4.56274	1.14068	7.22433	3.80228	4.56274	3.04183	6.08365	6.46388	7.22433	8.36502	9.88593
DQ182595_SARS_coronavirus_ZJ0301_putative_transmembrane_protein_1j_171	44	31	31	65	171	25.731	18.1287	18.1287	38.0117	36.2573	DQ182595_SARS_coronavirus_ZJ0301_putative_transmembrane_protein_1j_171	9	13	7	15	9	9	3	10	11	1	6	12	14	8	15	28	170	5.29412	7.64706	4.11765	8.82353	5.29412	5.29412	1.76471	5.88235	6.47059	0.588235	3.52941	7.05882	8.23529	4.70588	8.82353	16.4706
DQ182595_SARS_coronavirus_ZJ0301_putative_transmembrane_protein_2d_195	52	40	37	66	195	26.6667	20.5128	18.9744	33.8462	39.4872	DQ182595_SARS_coronavirus_ZJ0301_putative_transmembrane_protein_2d_195	13	9	8	21	10	13	0	17	10	10	10	7	18	8	19	21	194	6.70103	4.63918	4.12371	10.8247	5.15464	6.70103	0	8.76289	5.15464	5.15464	5.15464	3.60825	9.27835	4.12371	9.79381	10.8247
DQ182595_SARS_coronavirus_ZJ0301_putative_transmembrane_protein_2g_171	43	39	35	54	171	25.1462	22.807	20.4678	31.5789	43.2749	DQ182595_SARS_coronavirus_ZJ0301_putative_transmembrane_protein_2g_171	11	11	10	10	17	9	3	10	7	7	8	13	7	12	14	21	170	6.47059	6.47059	5.88235	5.88235	10	5.29412	1.76471	5.88235	4.11765	4.11765	4.70588	7.64706	4.11765	7.05882	8.23529	12.3529
DQ182595_SARS_coronavirus_ZJ0301_putative_transmembrane	233	178	153	261	825	28.2424	21.5758	18.5455	31.6364	40.1212	DQ182595_SARS_coronavirus_ZJ0301_putative_transmembrane	62	62	39	69	68	29	20	61	40	49	26	38	62	38	68	93	824	7.52427	7.52427	4.73301	8.37379	8.25243	3.51942	2.42718	7.40291	4.85437	5.9466	3.15534	4.61165	7.52427	4.61165	8.25243	11.2864
EF446615_Equine_coronavirus_membrane_693	188	113	140	252	693	27.1284	16.3059	20.202	36.3636	36.5079	EF446615_Equine_coronavirus_membrane_693	49	36	37	65	39	22	13	39	29	25	32	54	70	30	58	94	692	7.08092	5.20231	5.34682	9.39306	5.63584	3.17919	1.87861	5.63584	4.19075	3.61272	4.62428	7.80347	10.1156	4.33526	8.3815	13.5838
AB354579_Bovine_coronavirus_membrane_693	192	113	145	243	693	27.7056	16.3059	20.9235	35.0649	37.2294	AB354579_Bovine_coronavirus_membrane_693	49	40	35	67	40	22	12	39	33	23	34	55	69	28	64	82	692	7.08092	5.78035	5.0578	9.68208	5.78035	3.17919	1.7341	5.63584	4.76879	3.3237	4.91329	7.94798	9.9711	4.04624	9.24855	11.8497
DQ915164_Bovine_coronavirus_isolate_Alpaca_M_693	189	113	147	244	693	27.2727	16.3059	21.2121	35.2092	37.518	DQ915164_Bovine_coronavirus_isolate_Alpaca_M_693	48	38	36	66	37	22	13	41	33	25	34	55	70	28	64	82	692	6.93642	5.49133	5.20231	9.53757	5.34682	3.17919	1.87861	5.92486	4.76879	3.61272	4.91329	7.94798	10.1156	4.04624	9.24855	11.8497
EF065516_Bat_coronavirus_HKU9-4_membrane_glycoprotein_669	153	145	156	215	669	22.87	21.6741	23.3184	32.1375	44.9925	EF065516_Bat_coronavirus_HKU9-4_membrane_glycoprotein_669	40	30	33	49	45	33	22	45	26	52	31	47	41	30	70	74	668	5.98802	4.49102	4.94012	7.33533	6.73653	4.94012	3.29341	6.73653	3.89222	7.78443	4.64072	7.03593	6.13772	4.49102	10.479	11.0778
HM211100_Bat_coronavirus_HKU9-10-1_membrane_glycoprotein_663_HM211098_Bat_coronavirus_HKU9-5-1_membrane_glycoprotein_663_EF065515_Bat_coronavirus_HKU9-3_membrane_glycoprotein_663	152	137	165	209	663	22.9261	20.6637	24.8869	31.5234	45.5505	HM211100_Bat_coronavirus_HKU9-10-1_membrane_glycoprotein_663_HM211098_Bat_coronavirus_HKU9-5-1_membrane_glycoprotein_663_EF065515_Bat_coronavirus_HKU9-3_membrane_glycoprotein_663	39	30	36	47	35	28	30	44	29	52	35	48	48	27	64	70	662	5.89124	4.53172	5.43807	7.0997	5.28701	4.22961	4.53172	6.64653	4.38066	7.85498	5.28701	7.25076	7.25076	4.07855	9.66767	10.574
EF065514_Bat_coronavirus_HKU9-2_membrane_glycoprotein_666	154	134	148	230	666	23.1231	20.1201	22.2222	34.5345	42.3423	EF065514_Bat_coronavirus_HKU9-2_membrane_glycoprotein_666	41	25	34	53	40	26	25	43	26	45	28	49	46	38	61	85	665	6.16541	3.7594	5.11278	7.96992	6.01504	3.90977	3.7594	6.46617	3.90977	6.76692	4.21053	7.36842	6.91729	5.71429	9.17293	12.782
NC_009021_Rousettus_bat_coronavirus_HKU9_membrane_glycoprotein_669_EF065513_Bat_coronavirus_HKU9-1_membrane_glycoprotein_669	155	134	142	238	669	23.1689	20.0299	21.2257	35.5755	41.2556	NC_009021_Rousettus_bat_coronavirus_HKU9_membrane_glycoprotein_669_EF065513_Bat_coronavirus_HKU9-1_membrane_glycoprotein_669	28	34	37	55	39	31	14	50	22	40	31	49	65	29	60	84	668	4.19162	5.08982	5.53892	8.23353	5.83832	4.64072	2.09581	7.48503	3.29341	5.98802	4.64072	7.33533	9.73054	4.34132	8.98204	12.5749
EF065512_Bat_coronavirus_HKU5-5_membrane_glycoprotein_663_EF065511_Bat_coronavirus_HKU5-3_membrane_glycoprotein_663_EF065510_Bat_coronavirus_HKU5-2_membrane_glycoprotein_663	162	156	147	198	663	24.4344	23.5294	22.1719	29.8643	45.7014	EF065512_Bat_coronavirus_HKU5-5_membrane_glycoprotein_663_EF065511_Bat_coronavirus_HKU5-3_membrane_glycoprotein_663_EF065510_Bat_coronavirus_HKU5-2_membrane_glycoprotein_663	45	35	30	51	50	31	20	55	25	47	35	40	41	43	62	52	662	6.79758	5.28701	4.53172	7.70393	7.55287	4.68278	3.02115	8.30816	3.77644	7.0997	5.28701	6.0423	6.19335	6.49547	9.36556	7.85498
NC_009020_Pipistrellus_bat_coronavirus_HKU5_membrane_glycoprotein_663_EF065509_Bat_coronavirus_HKU5-1_membrane_glycoprotein_663	157	157	150	199	663	23.6802	23.6802	22.6244	30.0151	46.3047	NC_009020_Pipistrellus_bat_coronavirus_HKU5_membrane_glycoprotein_663_EF065509_Bat_coronavirus_HKU5-1_membrane_glycoprotein_663	41	36	30	49	44	30	20	63	27	46	36	41	44	45	64	46	662	6.19335	5.43807	4.53172	7.40181	6.64653	4.53172	3.02115	9.51662	4.07855	6.94864	5.43807	6.19335	6.64653	6.79758	9.66767	6.94864
EF065508_Bat_coronavirus_HKU4-4_membrane_glycoprotein_660	171	123	138	228	660	25.9091	18.6364	20.9091	34.5455	39.5455	EF065508_Bat_coronavirus_HKU4-4_membrane_glycoprotein_660	37	27	37	70	35	25	15	48	26	30	33	48	72	41	53	62	659	5.61457	4.09712	5.61457	10.6222	5.31108	3.79363	2.27618	7.28376	3.94537	4.55235	5.00759	7.28376	10.9256	6.22155	8.04249	9.40819
NC_009019_Tylonycteris_bat_coronavirus_HKU4_membrane_glycoprotein_660_EF065507_Bat_coronavirus_HKU4-3_membrane_glycoprotein_660_EF065506_Bat_coronavirus_HKU4-2_membrane_glycoprotein_660_EF065505_Bat_coronavirus_HKU4-1_membrane_glycoprotein_660	171	124	138	227	660	25.9091	18.7879	20.9091	34.3939	39.697	NC_009019_Tylonycteris_bat_coronavirus_HKU4_membrane_glycoprotein_660_EF065507_Bat_coronavirus_HKU4-3_membrane_glycoprotein_660_EF065506_Bat_coronavirus_HKU4-2_membrane_glycoprotein_660_EF065505_Bat_coronavirus_HKU4-1_membrane_glycoprotein_660	37	28	37	69	35	25	16	48	26	30	33	48	72	41	52	62	659	5.61457	4.24886	5.61457	10.4704	5.31108	3.79363	2.42792	7.28376	3.94537	4.55235	5.00759	7.28376	10.9256	6.22155	7.89074	9.40819
AY274119_SARS_membrane_glycoprotein_M_666_JX163928_SARS_membrane_666_JX163927_SARS_membrane_666_JX163926_SARS_membrane_666_JX163923_SARS_membrane_666_AY595412_SARS_coronavirus_LLJ-2004_putative_protein_M_666_AY278489_SARS_coronavirus_GD01_membrane_protein_M_666_AY278488_SARS_coronavirus_BJ01_membrane_protein_M_666_AY864805_SARS_coronavirus_BJ162_membrane_protein_M_666_AY714217_SARS_Coronavirus_CD…	165	148	153	200	666	24.7748	22.2222	22.973	30.03	45.1952	AY274119_SARS_membrane_glycoprotein_M_666_JX163928_SARS_membrane_666_JX163927_SARS_membrane_666_JX163926_SARS_membrane_666_JX163923_SARS_membrane_666_AY595412_SARS_coronavirus_LLJ-2004_putative_protein_M_666_AY278489_SARS_coronavirus_GD01_membrane_protein_M_666_AY278488_SARS_coronavirus_BJ01_membrane_protein_M_666_AY864805_SARS_coronavirus_BJ162_membrane_protein_M_666_AY714217_SARS_Coronavirus_CD…	47	46	29	42	42	27	24	55	31	43	39	40	44	32	61	63	665	7.06767	6.91729	4.3609	6.31579	6.31579	4.06015	3.60902	8.27068	4.66165	6.46617	5.86466	6.01504	6.61654	4.81203	9.17293	9.47368
DQ339101_Human_coronavirus_HKU1_membrane_glycoprotein_672	171	95	128	278	672	25.4464	14.1369	19.0476	41.369	33.1845	DQ339101_Human_coronavirus_HKU1_membrane_glycoprotein_672	40	27	31	72	22	13	10	50	29	22	28	49	79	33	59	107	671	5.96125	4.02385	4.61997	10.7303	3.27869	1.93741	1.49031	7.45156	4.32191	3.27869	4.17288	7.30253	11.7735	4.91803	8.79285	15.9463
AY338175_SARS_coronavirus_Taiwan_TC2_M_666_AY338174_SARS_coronavirus_Taiwan_TC1_M_666_AY485278_SARS_coronavirus_Sino3-11_membrane_666_AY485277_SARS_coronavirus_Sino1-11_membrane_666_AY357076_SARS_coronavirus_PUMC03_putative_M_666_AY357075_SARS_coronavirus_PUMC02_putative_M_666_AY350750_SARS_coronavirus_PUMC01_putative_M_666_AY345988_SARS_coronavirus_CUHK-AG03_putative_M_666_AY345987_SARS_coronavi…	165	148	154	199	666	24.7748	22.2222	23.1231	29.8799	45.3453	AY338175_SARS_coronavirus_Taiwan_TC2_M_666_AY338174_SARS_coronavirus_Taiwan_TC1_M_666_AY485278_SARS_coronavirus_Sino3-11_membrane_666_AY485277_SARS_coronavirus_Sino1-11_membrane_666_AY357076_SARS_coronavirus_PUMC03_putative_M_666_AY357075_SARS_coronavirus_PUMC02_putative_M_666_AY350750_SARS_coronavirus_PUMC01_putative_M_666_AY345988_SARS_coronavirus_CUHK-AG03_putative_M_666_AY345987_SARS_coronavi…	47	46	29	42	42	27	24	55	31	44	39	40	44	31	62	62	665	7.06767	6.91729	4.3609	6.31579	6.31579	4.06015	3.60902	8.27068	4.66165	6.61654	5.86466	6.01504	6.61654	4.66165	9.32331	9.32331
AB257344_SARS_coronavirus_Frankfurt_1_membrane_666	164	147	154	201	666	24.6246	22.0721	23.1231	30.1802	45.1952	AB257344_SARS_coronavirus_Frankfurt_1_membrane_666	47	45	29	42	42	27	24	54	31	43	39	41	43	32	62	64	665	7.06767	6.76692	4.3609	6.31579	6.31579	4.06015	3.60902	8.1203	4.66165	6.46617	5.86466	6.16541	6.46617	4.81203	9.32331	9.62406
[truncated: 12 more columns]

## Sheet: CpG_Compare_CoV
SeqName	A	C	G	T	SeqLen	PA	PC	PG	PT		AA	AC	AG	AT	CA	CC	CG	CT	GA	GC	GG	GT	TA	TC	TG	TT	Sum	AA	AC	AG	AT	CA	CC	CG	CT	GA	GC	GG	GT	TA	TC	TG	TT		GC%	CA	CG	TG	SeqName
MN985325_Wuhan_seafood_market_pneumonia_virus	8933	5491	5863	9595	29882	0.298943	0.183756	0.196205	0.321096		2859	2023	1742	2308	2085	887	439	2080	1612	1167	1093	1991	2376	1414	2589	3216	29881	0.0956795	0.0677019	0.0582979	0.0772397	0.0697768	0.0296844	0.0146916	0.0696095	0.0539473	0.0390549	0.0365784	0.066631	0.0795154	0.047321	0.0866437	0.107627		0.379961	1.27023	0.40749	1.37528	MN985325_Wuhan_seafood_market_pneumonia_virus
MN975262_Wuhan_seafood_market_pneumonia_virus	8942	5491	5863	9595	29891	0.299154	0.183701	0.196146	0.321		2868	2023	1742	2308	2084	887	438	2082	1612	1167	1093	1991	2377	1414	2590	3214	29890	0.0959518	0.0676815	0.0582804	0.0772165	0.0697223	0.0296755	0.0146537	0.0696554	0.0539311	0.0390432	0.0365674	0.0666109	0.0795249	0.0473068	0.0866511	0.107528		0.379847	1.26872	0.406685	1.37623	MN975262_Wuhan_seafood_market_pneumonia_virus
MN938384_Wuhan_seafood_market_pneumonia_virus	8909	5484	5859	9586	29838	0.298579	0.183792	0.19636	0.321268		2843	2020	1740	2306	2082	883	438	2080	1612	1167	1091	1989	2372	1413	2590	3211	29837	0.0952844	0.0677012	0.0583169	0.0772866	0.0697791	0.0295941	0.0146798	0.0697121	0.0540269	0.0391125	0.0365653	0.0666622	0.0794986	0.0473573	0.086805	0.107618		0.380153	1.27157	0.406759	1.37601	MN938384_Wuhan_seafood_market_pneumonia_virus
NC_045512_Wuhan_seafood_market_pneumonia_virus	8954	5492	5863	9594	29903	0.299435	0.183661	0.196067	0.320837		2880	2023	1742	2308	2084	888	439	2081	1612	1168	1093	1990	2377	1413	2589	3215	29902	0.0963146	0.0676543	0.058257	0.0771855	0.0696943	0.029697	0.0146813	0.069594	0.0539094	0.0390609	0.0365527	0.0665507	0.079493	0.0472544	0.0865828	0.107518		0.379728	1.2673	0.407703	1.37639	NC_045512_Wuhan_seafood_market_pneumonia_virus
MN306053_Human_coronavirus_OC43	8544	4680	6597	10997	30818	0.277241	0.151859	0.214063	0.356837		2488	1338	1824	2893	1620	837	471	1752	1622	1309	1259	2407	2813	1196	3043	3945	30817	0.0807347	0.0434176	0.0591881	0.0938768	0.0525684	0.0271603	0.0152838	0.0568517	0.0526333	0.0424766	0.0408541	0.0781062	0.0912808	0.0388097	0.0987442	0.128014		0.365923	1.24861	0.470162	1.29271	MN306053_Human_coronavirus_OC43
MN306042_Human_coronavirus_OC43	8507	4661	6581	10974	30723	0.276894	0.15171	0.214204	0.357192		2472	1328	1815	2891	1616	834	467	1744	1615	1307	1254	2405	2804	1192	3044	3934	30722	0.0804635	0.0432264	0.0590782	0.0941019	0.0526007	0.0271467	0.0152008	0.0567671	0.0525682	0.0425428	0.0408177	0.0782827	0.0912701	0.0387996	0.0990821	0.128052		0.365915	1.25217	0.467761	1.29499	MN306042_Human_coronavirus_OC43
MN306041_Human_coronavirus_OC43	8503	4656	6584	10974	30717	0.276817	0.151577	0.214344	0.357261		2471	1328	1814	2889	1611	831	468	1746	1617	1306	1255	2406	2804	1191	3046	3933	30716	0.0804467	0.0432348	0.0590572	0.0940552	0.0524482	0.0270543	0.0152364	0.0568433	0.0526436	0.0425186	0.0408582	0.0783305	0.0912879	0.0387746	0.0991666	0.128044		0.365921	1.24998	0.46896	1.29499	MN306041_Human_coronavirus_OC43
MN026164_Human_coronavirus_OC43	8529	4680	6588	10980	30777	0.277123	0.152062	0.214056	0.35676		2478	1337	1818	2896	1622	838	466	1753	1617	1309	1263	2399	2811	1196	3041	3932	30776	0.0805173	0.0434429	0.059072	0.0940993	0.0527034	0.027229	0.0151417	0.05696	0.0525409	0.0425331	0.0410385	0.0779504	0.0913374	0.0388615	0.0988108	0.127762		0.366118	1.25068	0.465186	1.2939	MN026164_Human_coronavirus_OC43
MK303625_Human_coronavirus_OC43	8482	4639	6582	10965	30668	0.276575	0.151265	0.214621	0.357539		2458	1332	1808	2883	1611	817	463	1748	1612	1304	1263	2403	2801	1186	3047	3931	30667	0.0801513	0.0434343	0.0589559	0.0940098	0.052532	0.026641	0.0150977	0.0569994	0.0525646	0.0425213	0.0411843	0.0783578	0.091336	0.0386735	0.0993576	0.128183		0.365886	1.25566	0.465049	1.29481	MK303625_Human_coronavirus_OC43
MK303624_Human_coronavirus_OC43	8486	4652	6575	10951	30664	0.276741	0.151709	0.214421	0.357129		2464	1324	1813	2884	1615	829	461	1747	1613	1309	1259	2394	2794	1190	3041	3926	30663	0.0803574	0.0431791	0.0591266	0.0940547	0.0526693	0.0270358	0.0150344	0.0569742	0.0526041	0.0426899	0.0410593	0.0780746	0.0911196	0.038809	0.0991749	0.128037		0.36613	1.25451	0.462177	1.29512	MK303624_Human_coronavirus_OC43
MK303623_Human_coronavirus_OC43	8406	4620	6508	10885	30419	0.27634	0.151879	0.213945	0.357836		2437	1319	1785	2865	1604	823	454	1739	1593	1294	1249	2372	2772	1184	3019	3909	30418	0.080117	0.0433625	0.0586824	0.0941877	0.0527319	0.0270563	0.0149254	0.0571701	0.0523703	0.0425406	0.0410612	0.0779801	0.0911303	0.0389243	0.0992504	0.128509		0.365824	1.25641	0.459331	1.29642	MK303623_Human_coronavirus_OC43
MK303622_Human_coronavirus_OC43	8485	4646	6573	10961	30665	0.2767	0.151508	0.214349	0.357443		2464	1327	1814	2879	1607	830	461	1748	1612	1301	1257	2403	2802	1188	3040	3931	30664	0.0803548	0.0432755	0.0591573	0.0938886	0.0524067	0.0270676	0.0150339	0.057005	0.0525698	0.0424276	0.0409927	0.0783655	0.0913775	0.0387425	0.0991391	0.128196		0.365857	1.25009	0.46293	1.29395	MK303622_Human_coronavirus_OC43
MK303621_Human_coronavirus_OC43	8486	4658	6570	10950	30664	0.276741	0.151905	0.214258	0.357096		2463	1330	1810	2882	1617	831	461	1749	1612	1310	1260	2388	2794	1187	3038	3931	30663	0.0803248	0.0433748	0.0590288	0.0939895	0.0527346	0.0271011	0.0150344	0.0570394	0.0525715	0.0427225	0.0410919	0.0778789	0.0911196	0.0387112	0.0990771	0.1282		0.366162	1.25444	0.461933	1.29494	MK303621_Human_coronavirus_OC43
MK303620_Human_coronavirus_OC43	8486	4643	6574	10962	30665	0.276732	0.15141	0.214381	0.357476		2464	1321	1813	2887	1609	831	461	1742	1611	1305	1259	2399	2802	1186	3040	3934	30664	0.0803548	0.0430798	0.0591247	0.0941495	0.052472	0.0271002	0.0150339	0.0568093	0.0525372	0.042558	0.0410579	0.0782351	0.0913775	0.0386773	0.0991391	0.128294		0.365792	1.25231	0.463159	1.29363	MK303620_Human_coronavirus_OC43
MK303619_Human_coronavirus_OC43	8484	4655	6571	10954	30664	0.276676	0.151807	0.21429	0.357227		2464	1326	1811	2882	1615	830	460	1750	1611	1306	1259	2395	2794	1193	3040	3927	30663	0.0803574	0.0432443	0.0590614	0.0939895	0.0526693	0.0270685	0.0150018	0.057072	0.0525389	0.042592	0.0410593	0.0781072	0.0911196	0.0389068	0.0991423	0.12807		0.366097	1.25399	0.461158	1.29513	MK303619_Human_coronavirus_OC43
MH940245_Human_coronavirus_HKU1	8260	3845	5699	12007	29811	0.277079	0.128979	0.191171	0.402771		2480	1144	1520	3116	1144	571	321	1808	1406	875	999	2419	3230	1255	2858	4664	29810	0.0831936	0.0383764	0.0509896	0.104529	0.0383764	0.0191546	0.0107682	0.0606508	0.0471654	0.0293526	0.0335122	0.0811473	0.108353	0.0421	0.0958739	0.156458		0.32015	1.07384	0.436718	1.24515	MH940245_Human_coronavirus_HKU1
MG197723_Human_coronavirus_OC43	8452	4644	6555	10915	30566	0.276516	0.151934	0.214454	0.357096		2446	1328	1804	2873	1604	832	467	1741	1605	1304	1252	2394	2796	1180	3032	3907	30565	0.0800262	0.0434484	0.0590218	0.0939964	0.0524783	0.0272207	0.0152789	0.0569606	0.052511	0.0426632	0.0409619	0.0783249	0.0914772	0.0386062	0.0991984	0.127826		0.366387	1.24912	0.468927	1.29535	MG197723_Human_coronavirus_OC43
MG197722_Human_coronavirus_OC43	8444	4624	6541	10906	30515	0.276716	0.151532	0.214354	0.357398		2446	1324	1807	2867	1602	826	457	1738	1607	1297	1249	2388	2789	1176	3028	3913	30514	0.0801599	0.0433899	0.0592187	0.0939569	0.0525005	0.0270695	0.0149767	0.0569575	0.0526644	0.0425051	0.040932	0.0782592	0.0914007	0.0385397	0.0992331	0.128236		0.365886	1.25206	0.461086	1.29531	MG197722_Human_coronavirus_OC43
MG197721_Human_coronavirus_OC43	8438	4614	6563	10906	30521	0.276465	0.151175	0.215032	0.357328		2442	1321	1803	2872	1599	812	463	1740	1605	1297	1264	2397	2792	1184	3033	3896	30520	0.0800131	0.0432831	0.059076	0.0941022	0.0523919	0.0266055	0.0151704	0.0570118	0.0525885	0.0424967	0.0414155	0.0785387	0.091481	0.0387942	0.0993775	0.127654		0.366207	1.25356	0.466674	1.29335	MG197721_Human_coronavirus_OC43
MG197720_Human_coronavirus_OC43	8454	4626	6574	10913	30567	0.276573	0.15134	0.215069	0.357019		2448	1322	1808	2875	1603	816	465	1742	1608	1301	1266	2399	2795	1187	3035	3896	30566	0.080089	0.0432507	0.0591507	0.0940588	0.0524439	0.0266963	0.015213	0.0569914	0.0526075	0.0425636	0.0414186	0.0784859	0.0914415	0.038834	0.0992933	0.127462		0.366408	1.25295	0.467396	1.29316	MG197720_Human_coronavirus_OC43
MG197719_Human_coronavirus_OC43	8436	4600	6556	10907	30499	0.276599	0.150825	0.214958	0.357618		2444	1321	1799	2871	1600	806	461	1733	1602	1296	1262	2396	2790	1177	3033	3907	30498	0.0801364	0.0433143	0.0589875	0.0941373	0.0524625	0.026428	0.0151157	0.0568234	0.052528	0.0424946	0.0413798	0.0785625	0.0914814	0.0385927	0.0994491	0.128107		0.365782	1.25755	0.466234	1.29368	MG197719_Human_coronavirus_OC43
MG197718_Human_coronavirus_OC43	8441	4623	6567	10907	30538	0.27641	0.151385	0.215044	0.357162		2443	1321	1805	2872	1600	815	465	1742	1605	1301	1263	2398	2793	1185	3034	3895	30537	0.0800013	0.043259	0.0591086	0.0940498	0.0523955	0.0266889	0.0152274	0.0570456	0.0525592	0.0426041	0.0413597	0.0785277	0.0914628	0.0388054	0.0993549	0.12755		0.366429	1.25215	0.467753	1.29359	MG197718_Human_coronavirus_OC43
MG197717_Human_coronavirus_OC43	8441	4627	6544	10912	30524	0.276536	0.151586	0.214389	0.357489		2447	1324	1801	2869	1603	825	456	1743	1604	1298	1254	2387	2787	1180	3033	3912	30523	0.0801691	0.0433771	0.0590047	0.0939947	0.0525178	0.0270288	0.0149396	0.0571045	0.0525505	0.0425253	0.0410838	0.0782033	0.0913082	0.0386594	0.0993677	0.128166		0.365974	1.25284	0.459703	1.29652	MG197717_Human_coronavirus_OC43
MG197716_Human_coronavirus_OC43	8437	4627	6538	10913	30515	0.276487	0.15163	0.214255	0.357627		2443	1323	1799	2872	1602	829	455	1741	1601	1298	1253	2385	2791	1177	3031	3914	30514	0.0800616	0.0433571	0.0589565	0.0941207	0.0525005	0.0271679	0.0149112	0.0570558	0.0524677	0.0425379	0.0410631	0.0781608	0.0914662	0.0385725	0.0993315	0.128269		0.365886	1.25228	0.458981	1.29636	MG197716_Human_coronavirus_OC43
MG197715_Human_coronavirus_OC43	8442	4631	6544	10913	30530	0.276515	0.151687	0.214347	0.357452		2446	1323	1803	2870	1604	829	457	1741	1605	1298	1252	2389	2787	1181	3032	3912	30529	0.0801205	0.0433358	0.0590586	0.094009	0.0525402	0.0271545	0.0149694	0.0570277	0.052573	0.042517	0.0410102	0.0782535	0.0912902	0.0386845	0.0993154	0.12814		0.366033	1.25264	0.460404	1.29623	MG197715_Human_coronavirus_OC43
MG197714_Human_coronavirus_OC43	8449	4612	6566	10924	30551	0.276554	0.150961	0.214919	0.357566		2449	1324	1802	2873	1601	810	464	1737	1606	1297	1263	2400	2793	1181	3037	3913	30550	0.0801637	0.0433388	0.0589853	0.0940426	0.0524059	0.0265139	0.0151882	0.0568576	0.0525696	0.042455	0.0413421	0.0785597	0.0914239	0.0386579	0.0994108	0.128085		0.36588	1.25527	0.468131	1.29361	MG197714_Human_coronavirus_OC43
MG197713_Human_coronavirus_OC43	8433	4619	6539	10904	30495	0.276537	0.151467	0.214429	0.357567		2440	1319	1802	2871	1600	824	457	1738	1600	1300	1254	2385	2793	1175	3026	3910	30494	0.0800157	0.0432544	0.0590936	0.0941497	0.0524693	0.0270217	0.0149866	0.0569948	0.0524693	0.0426313	0.0411228	0.0782121	0.0915918	0.0385322	0.0992326	0.128222		0.365896	1.25266	0.461424	1.29424	MG197713_Human_coronavirus_OC43
MG197712_Human_coronavirus_OC43	8431	4617	6540	10909	30497	0.276453	0.151392	0.214447	0.357707		2441	1321	1801	2867	1599	822	457	1739	1603	1295	1253	2389	2788	1178	3029	3914	30496	0.0800433	0.0433172	0.0590569	0.0940123	0.0524331	0.0269544	0.0149856	0.0570239	0.0525643	0.0424646	0.0410874	0.0783381	0.0914218	0.038628	0.0993245	0.128345		0.365839	1.2528	0.461583	1.29482	MG197712_Human_coronavirus_OC43
MG197711_Human_coronavirus_OC43	8444	4621	6570	10909	30544	0.276454	0.15129	0.2151	0.357157		2441	1320	1807	2875	1598	814	466	1743	1608	1300	1263	2399	2797	1186	3034	3892	30543	0.0799201	0.0432178	0.0591625	0.0941296	0.0523197	0.026651	0.0152572	0.0570671	0.0526471	0.0425629	0.0413515	0.078545	0.0915758	0.0388305	0.0993354	0.127427		0.366389	1.25093	0.46884	1.29302	MG197711_Human_coronavirus_OC43
MG197710_Human_coronavirus_OC43	8450	4621	6556	10917	30544	0.27665	0.15129	0.214641	0.357419		2453	1319	1804	2873	1601	825	459	1736	1607	1300	1257	2392	2789	1177	3036	3915	30543	0.080313	0.043185	0.0590643	0.0940641	0.0524179	0.0270111	0.015028	0.0568379	0.0526143	0.0425629	0.0411551	0.0783158	0.0913139	0.0385358	0.0994008	0.12818		0.365931	1.25239	0.462784	1.29569	MG197710_Human_coronavirus_OC43
MG197709_Human_coronavirus_OC43	8449	4618	6570	10913	30550	0.276563	0.151162	0.215057	0.357218		2446	1319	1805	2878	1597	813	466	1742	1608	1302	1265	2395	2798	1184	3034	3897	30549	0.0800681	0.0431765	0.0590854	0.0942093	0.0522767	0.026613	0.0152542	0.0570231	0.0526367	0.0426201	0.0414089	0.0783986	0.0915906	0.0387574	0.0993159	0.127566		0.366219	1.25046	0.469237	1.2928	MG197709_Human_coronavirus_OC43
MG977449_Human_coronavirus_OC43	8505	4658	6589	10969	30721	0.276846	0.151623	0.214479	0.357052		2470	1328	1818	2889	1613	834	459	1751	1616	1309	1263	2401	2806	1187	3048	3928	30720	0.0804036	0.0432292	0.0591797	0.094043	0.0525065	0.0271484	0.0149414	0.0569987	0.0526042	0.0426107	0.0411133	0.0781576	0.0913411	0.0386393	0.0992187	0.127865		0.366101	1.25086	0.459455	1.29562	MG977449_Human_coronavirus_OC43
MG977445_Human_coronavirus_OC43	8500	4648	6579	10950	30677	0.277081	0.151514	0.21446	0.356945		2471	1327	1817	2885	1611	832	456	1748	1614	1305	1263	2397	2804	1183	3043	3920	30676	0.0805516	0.0432586	0.059232	0.0940475	0.0525166	0.0271222	0.014865	0.0569827	0.0526144	0.0425414	0.0411723	0.0781393	0.091407	0.0385643	0.0991981	0.127787		0.365975	1.25094	0.457473	1.29585	MG977445_Human_coronavirus_OC43
MF314143_Human_coronavirus_OC43	8481	4654	6624	10978	30737	0.275922	0.151414	0.215506	0.357159		2453	1329	1827	2872	1607	823	476	1747	1620	1309	1279	2416	2801	1193	3041	3943	30736	0.0798087	0.0432392	0.0594417	0.0934409	0.052284	0.0267764	0.0154867	0.0568389	0.0527069	0.0425885	0.0416124	0.0786049	0.0911309	0.0388144	0.0989394	0.128286		0.366919	1.25146	0.474609	1.28543	MF314143_Human_coronavirus_OC43
MF374985_Human_coronavirus_OC43	8494	4667	6581	10963	30705	0.276632	0.151995	0.21433	0.357043		2461	1332	1817	2884	1609	838	472	1747	1611	1308	1254	2408	2812	1189	3038	3924	30704	0.0801524	0.043382	0.059178	0.0939291	0.0524036	0.0272929	0.0153726	0.0568981	0.0524687	0.0426003	0.0408416	0.0784263	0.0915842	0.0387246	0.0989448	0.127801		0.366325	1.24632	0.471884	1.29297	MF374985_Human_coronavirus_OC43
MF374983_Human_coronavirus_OC43	8502	4663	6585	10971	30721	0.276749	0.151785	0.214348	0.357117		2467	1331	1819	2885	1614	834	470	1745	1620	1307	1254	2403	2801	1191	3041	3938	30720	0.080306	0.0433268	0.0592122	0.0939128	0.0525391	0.0271484	0.0152995	0.0568034	0.0527344	0.0425456	0.0408203	0.0782227	0.0911784	0.0387695	0.0989909	0.12819		0.366134	1.25074	0.470247	1.29319	MF374983_Human_coronavirus_OC43
KY014281_Human_coronavirus_OC43	8446	4623	6610	10923	30602	0.275995	0.151069	0.215999	0.356937		2441	1317	1823	2865	1594	816	472	1741	1619	1311	1274	2405	2792	1178	3041	3912	30601	0.0797686	0.0430378	0.0595732	0.0936244	0.0520898	0.0266658	0.0154243	0.0568936	0.0529068	0.0428417	0.0416326	0.0785922	0.0912388	0.0384955	0.0993758	0.127839		0.367068	1.24933	0.472695	1.28895	KY014281_Human_coronavirus_OC43
KY983585_Human_coronavirus_OC43	8489	4656	6569	10945	30659	0.276884	0.151864	0.21426	0.356991		2464	1333	1813	2878	1610	831	467	1748	1609	1304	1253	2403	2806	1187	3036	3916	30658	0.0803705	0.0434797	0.0591363	0.0938744	0.0525148	0.0271055	0.0152326	0.0570161	0.0524822	0.0425338	0.0408702	0.0783808	0.0915259	0.0387175	0.099028	0.127732		0.366124	1.2489	0.468141	1.29467	KY983585_Human_coronavirus_OC43
KY983583_Human_coronavirus_OC43	8493	4654	6568	10953	30668	0.276934	0.151754	0.214165	0.357148		2463	1330	1814	2886	1608	834	468	1744	1611	1304	1252	2401	2810	1186	3034	3922	30667	0.0803143	0.0433691	0.0591515	0.0941077	0.0524342	0.0271954	0.0152607	0.0568689	0.052532	0.0425213	0.0408256	0.0782926	0.0916294	0.0386735	0.0989337	0.12789		0.365919	1.24767	0.469554	1.29345	KY983583_Human_coronavirus_OC43
KY967360_Human_coronavirus_OC43	8468	4639	6609	10958	30674	0.276064	0.151236	0.215459	0.357241		2447	1330	1826	2864	1605	818	470	1746	1615	1303	1278	2413	2800	1188	3035	3935	30673	0.079777	0.0433606	0.0595312	0.093372	0.0523262	0.0266684	0.0153229	0.056923	0.0526522	0.0424804	0.0416653	0.0786685	0.0912855	0.0387311	0.098947	0.128289		0.366695	1.2533	0.470243	1.28551	KY967360_Human_coronavirus_OC43
KY967358_Human_coronavirus_OC43	8492	4651	6571	10956	30670	0.276883	0.151647	0.214248	0.357222		2464	1327	1814	2887	1604	834	468	1745	1610	1304	1253	2403	2813	1186	3036	3921	30669	0.0803417	0.0432684	0.0591477	0.0941341	0.0523004	0.0271936	0.0152597	0.0568978	0.052496	0.0425185	0.0408556	0.0783527	0.0917213	0.038671	0.0989925	0.127849		0.365895	1.24559	0.469673	1.29344	KY967358_Human_coronavirus_OC43
KY554975_Human_coronavirus_OC43	8484	4654	6584	10947	30669	0.276631	0.151749	0.214679	0.35694		2461	1330	1815	2877	1616	827	465	1746	1613	1307	1262	2402	2793	1190	3042	3922	30668	0.0802465	0.0433677	0.0591822	0.0938111	0.0526934	0.0269662	0.0151624	0.0569323	0.0525955	0.0426177	0.0411504	0.0783227	0.0910721	0.0388027	0.0991913	0.127886		0.366429	1.25524	0.465426	1.29446	KY554975_Human_coronavirus_OC43
KY554974_Human_coronavirus_OC43	8502	4658	6592	10961	30713	0.276821	0.151662	0.214632	0.356885		2469	1331	1818	2884	1618	828	464	1747	1617	1308	1264	2403	2797	1191	3046	3927	30712	0.080392	0.0433381	0.0591951	0.0939047	0.052683	0.0269601	0.0151081	0.0568833	0.0526504	0.0425892	0.0411566	0.078243	0.0910719	0.0387796	0.0991795	0.127865		0.366294	1.25486	0.464128	1.29479	KY554974_Human_coronavirus_OC43
KY554973_Human_coronavirus_OC43	8503	4652	6592	10966	30713	0.276853	0.151467	0.214632	0.357048		2471	1328	1817	2887	1616	823	464	1748	1615	1312	1264	2401	2800	1189	3047	3930	30712	0.0804572	0.0432404	0.0591625	0.0940023	0.0526179	0.0267973	0.0151081	0.0569159	0.0525853	0.0427195	0.0411566	0.0781779	0.0911696	0.0387145	0.099212	0.127963		0.366099	1.25477	0.464727	1.29462	KY554973_Human_coronavirus_OC43
KY554972_Human_coronavirus_OC43	8501	4649	6593	10967	30710	0.276815	0.151384	0.214686	0.357115		2470	1327	1817	2887	1614	822	464	1749	1616	1312	1264	2401	2800	1188	3048	3930	30709	0.0804324	0.0432121	0.0591683	0.0940115	0.0525579	0.0267674	0.0151096	0.056954	0.052623	0.0427236	0.0411606	0.0781855	0.0911785	0.0386857	0.0992543	0.127976		0.36607	1.2542	0.46491	1.29461	KY554972_Human_coronavirus_OC43
KY674920_Human_coronavirus_OC43	8465	4631	6569	10916	30581	0.276806	0.151434	0.214807	0.356954		2454	1328	1814	2869	1611	821	462	1737	1610	1300	1261	2397	2790	1182	3032	3912	30580	0.0802485	0.0434271	0.0593198	0.0938195	0.0526815	0.0268476	0.0151079	0.0568018	0.0526488	0.0425114	0.0412361	0.0783846	0.0912361	0.0386527	0.0991498	0.127927		0.36624	1.25678	0.464444	1.2931	KY674920_Human_coronavirus_OC43
KY674918_Human_coronavirus_OC43	8449	4623	6550	10928	30550	0.276563	0.151326	0.214403	0.357709		2450	1322	1802	2875	1606	814	458	1745	1601	1301	1258	2390	2791	1186	3032	3918	30549	0.080199	0.0432747	0.0589872	0.0941111	0.0525713	0.0266457	0.0149923	0.0571213	0.0524076	0.0425873	0.0411797	0.078235	0.0913614	0.0388229	0.0992504	0.128253		0.365728	1.25615	0.462089	1.29411	KY674918_Human_coronavirus_OC43
KY674917_Human_coronavirus_OC43	8443	4631	6545	10917	30536	0.276493	0.151657	0.214337	0.357512		2447	1323	1799	2874	1608	816	460	1747	1601	1303	1258	2383	2787	1188	3028	3913	30535	0.0801375	0.0433273	0.058916	0.0941215	0.0526609	0.0267234	0.0150647	0.057213	0.0524316	0.0426723	0.0411986	0.0780416	0.0912723	0.0389062	0.0991649	0.128148		0.365994	1.25586	0.463447	1.2941	KY674917_Human_coronavirus_OC43
KY684759_Human_coronavirus_OC43	8487	4655	6567	10947	30656	0.276846	0.151846	0.214216	0.357092		2462	1331	1814	2880	1603	836	469	1747	1608	1302	1253	2404	2813	1186	3031	3916	30655	0.0803132	0.0434187	0.0591747	0.0939488	0.0522916	0.0272712	0.0152993	0.0569891	0.0524547	0.0424727	0.0408742	0.0784211	0.0917632	0.0386886	0.0988746	0.127744		0.366062	1.24391	0.470344	1.29257	KY684759_Human_coronavirus_OC43
KX538979_Human_coronavirus_OC43	8497	4657	6591	10968	30713	0.276658	0.15163	0.2146	0.357113		2465	1333	1818	2881	1609	832	465	1750	1618	1309	1260	2404	2804	1183	3048	3933	30712	0.0802618	0.0434032	0.0591951	0.093807	0.0523899	0.0270904	0.0151407	0.056981	0.052683	0.0426218	0.0410263	0.0782756	0.0912998	0.0385191	0.0992446	0.128061		0.366229	1.24888	0.465299	1.29501	KX538979_Human_coronavirus_OC43
KX538978_Human_coronavirus_OC43	8499	4657	6590	10967	30713	0.276723	0.15163	0.214567	0.35708		2468	1329	1818	2884	1612	833	466	1745	1615	1309	1261	2405	2803	1186	3045	3933	30712	0.0803595	0.043273	0.0591951	0.0939047	0.0524876	0.0271229	0.0151732	0.0568182	0.0525853	0.0426218	0.0410589	0.0783082	0.0912673	0.0386168	0.0991469	0.128061		0.366197	1.25091	0.46637	1.29405	KX538978_Human_coronavirus_OC43
KX538977_Human_coronavirus_OC43	8504	4665	6587	10960	30716	0.276859	0.151875	0.214448	0.356817		2469	1334	1818	2883	1622	831	462	1749	1617	1314	1258	2398	2795	1186	3049	3930	30715	0.0803842	0.0434315	0.0591893	0.0938629	0.0528081	0.0270552	0.0150415	0.0569429	0.0526453	0.0427804	0.0409572	0.0780726	0.0909979	0.0386131	0.0992675	0.127951		0.366324	1.2559	0.461829	1.29729	KX538977_Human_coronavirus_OC43
KX538976_Human_coronavirus_OC43	8497	4665	6590	10961	30713	0.276658	0.15189	0.214567	0.356885		2467	1330	1816	2884	1612	839	467	1746	1615	1311	1261	2403	2802	1185	3046	3928	30712	0.0803269	0.0433055	0.05913	0.0939047	0.0524876	0.0273183	0.0152058	0.0568507	0.0525853	0.0426869	0.0410589	0.078243	0.0912347	0.0385843	0.0991795	0.127898		0.366457	1.24906	0.466569	1.29518	KX538976_Human_coronavirus_OC43
KX538975_Human_coronavirus_OC43	8504	4665	6586	10961	30716	0.276859	0.151875	0.214416	0.35685		2469	1334	1819	2882	1619	832	463	1750	1618	1313	1253	2402	2797	1186	3051	3927	30715	0.0803842	0.0434315	0.0592219	0.0938304	0.0527104	0.0270877	0.0150741	0.0569754	0.0526778	0.0427478	0.0407944	0.0782028	0.091063	0.0386131	0.0993326	0.127853		0.366291	1.25358	0.462899	1.29822	KX538975_Human_coronavirus_OC43
KX538974_Human_coronavirus_OC43	8504	4665	6587	10960	30716	0.276859	0.151875	0.214448	0.356817		2470	1331	1818	2885	1621	831	463	1749	1617	1315	1258	2397	2795	1188	3048	3929	30715	0.0804167	0.0433339	0.0591893	0.093928	0.0527755	0.0270552	0.0150741	0.0569429	0.0526453	0.042813	0.0409572	0.07804	0.0909979	0.0386782	0.0992349	0.127918		0.366324	1.25512	0.462829	1.29687	KX538974_Human_coronavirus_OC43
KX538973_Human_coronavirus_OC43	8502	4665	6588	10961	30716	0.276794	0.151875	0.214481	0.35685		2469	1329	1818	2886	1620	833	464	1747	1617	1315	1258	2398	2795	1188	3048	3930	30715	0.0803842	0.0432688	0.0591893	0.0939606	0.052743	0.0271203	0.0151066	0.0568777	0.0526453	0.042813	0.0409572	0.0780726	0.0909979	0.0386782	0.0992349	0.127951		0.366356	1.25465	0.463758	1.29655	KX538973_Human_coronavirus_OC43
KX538972_Human_coronavirus_OC43	8495	4662	6590	10966	30713	0.276593	0.151792	0.214567	0.357048		2466	1327	1815	2887	1610	837	467	1747	1615	1311	1262	2402	2803	1187	3046	3930	30712	0.0802943	0.0432079	0.0590974	0.0940023	0.0524225	0.0272532	0.0152058	0.0568833	0.0525853	0.0426869	0.0410914	0.0782105	0.0912673	0.0386494	0.0991795	0.127963		0.36636	1.24861	0.46687	1.29459	KX538972_Human_coronavirus_OC43
KX538971_Human_coronavirus_OC43	8502	4667	6588	10959	30716	0.276794	0.15194	0.214481	0.356785		2469	1332	1818	2883	1620	832	463	1751	1617	1314	1258	2399	2795	1189	3049	3926	30715	0.0803842	0.0433664	0.0591893	0.0938629	0.052743	0.0270877	0.0150741	0.057008	0.0526453	0.0427804	0.0409572	0.0781052	0.0909979	0.0387107	0.0992675	0.12782		0.366421	1.25411	0.46256	1.29721	KX538971_Human_coronavirus_OC43
KX538970_Human_coronavirus_OC43	8497	4660	6588	10968	30713	0.276658	0.151727	0.214502	0.357113		2467	1330	1816	2884	1609	833	468	1749	1616	1309	1260	2403	2804	1188	3044	3932	30712	0.0803269	0.0433055	0.05913	0.0939047	0.0523899	0.0271229	0.0152383	0.0569484	0.0526179	0.0426218	0.0410263	0.078243	0.0912998	0.0386819	0.0991144	0.128028		0.366229	1.24808	0.468212	1.2939	KX538970_Human_coronavirus_OC43
KX538969_Human_coronavirus_OC43	8504	4663	6588	10961	30716	0.276859	0.15181	0.214481	0.35685		2469	1333	1818	2884	1620	831	463	1748	1617	1312	1258	2401	2797	1187	3049	3928	30715	0.0803842	0.043399	0.0591893	0.0938955	0.052743	0.0270552	0.0150741	0.0569103	0.0526453	0.0427153	0.0409572	0.0781703	0.091063	0.0386456	0.0992675	0.127885		0.366291	1.25489	0.462957	1.29698	KX538969_Human_coronavirus_OC43
KX538968_Human_coronavirus_OC43	8503	4665	6587	10961	30716	0.276826	0.151875	0.214448	0.35685		2470	1330	1817	2886	1621	832	462	1749	1617	1314	1258	2398	2794	1189	3050	3928	30715	0.0804167	0.0433013	0.0591568	0.0939606	0.0527755	0.0270877	0.0150415	0.0569429	0.0526453	0.0427804	0.0409572	0.0780726	0.0909653	0.0387107	0.0993	0.127885		0.366324	1.25527	0.461829	1.2976	KX538968_Human_coronavirus_OC43
KX538966_Human_coronavirus_OC43	8496	4660	6589	10968	30713	0.276626	0.151727	0.214535	0.357113		2469	1327	1814	2886	1609	834	468	1748	1615	1311	1262	2401	2802	1188	3045	3933	30712	0.080392	0.0432079	0.0590649	0.0939698	0.0523899	0.0271555	0.0152383	0.0569159	0.0525853	0.0426869	0.0410914	0.0781779	0.0912347	0.0386819	0.0991469	0.128061		0.366262	1.24822	0.468141	1.29413	KX538966_Human_coronavirus_OC43
KX538965_Human_coronavirus_OC43	8500	4668	6589	10959	30716	0.276729	0.151973	0.214514	0.356785		2469	1331	1817	2883	1621	833	464	1749	1616	1316	1259	2398	2793	1188	3049	3929	30715	0.0803842	0.0433339	0.0591568	0.0938629	0.0527755	0.0271203	0.0151066	0.0569429	0.0526127	0.0428455	0.0409897	0.0780726	0.0909328	0.0386782	0.0992675	0.127918		0.366487	1.25491	0.46339	1.29702	KX538965_Human_coronavirus_OC43
KX538964_Human_coronavirus_OC43	8497	4661	6587	10968	30713	0.276658	0.15176	0.214469	0.357113		2467	1328	1816	2886	1611	836	465	1748	1616	1309	1260	2402	2802	1188	3046	3932	30712	0.0803269	0.0432404	0.05913	0.0939698	0.0524551	0.0272206	0.0151407	0.0569159	0.0526179	0.0426218	0.0410263	0.0782105	0.0912347	0.0386819	0.0991795	0.128028		0.366229	1.24936	0.465182	1.29494	KX538964_Human_coronavirus_OC43
KY369907_Human_coronavirus_OC43	8502	4668	6589	10966	30725	0.276713	0.151928	0.214451	0.356908		2464	1334	1818	2886	1611	837	472	1747	1616	1311	1255	2407	2810	1186	3044	3926	30724	0.0801979	0.0434188	0.059172	0.0939331	0.0524346	0.0272425	0.0153626	0.0568611	0.0525973	0.0426702	0.0408475	0.0783427	0.0914594	0.0386017	0.0990756	0.127783		0.366379	1.24724	0.471517	1.29444	KY369907_Human_coronavirus_OC43
KY369906_Human_coronavirus_OC43	8493	4663	6577	10956	30689	0.276744	0.151944	0.214311	0.357001		2462	1332	1815	2884	1609	835	469	1749	1611	1310	1255	2401	2811	1185	3038	3922	30688	0.0802268	0.0434046	0.0591436	0.0939781	0.0524309	0.0272093	0.0152828	0.056993	0.0524961	0.0426877	0.0408955	0.0782391	0.0915993	0.0386144	0.0989964	0.127802		0.366255	1.24688	0.469328	1.29391	KY369906_Human_coronavirus_OC43
KY369905_Human_coronavirus_OC43	8451	4648	6551	10931	30581	0.276348	0.15199	0.214218	0.357444		2445	1327	1802	2877	1605	831	468	1744	1602	1302	1251	2396	2799	1187	3030	3914	30580	0.0799542	0.0433944	0.0589274	0.0940811	0.0524853	0.0271746	0.0153041	0.0570307	0.0523872	0.0425768	0.0409091	0.0783519	0.0915304	0.0388162	0.0990844	0.127992		0.366208	1.24959	0.470043	1.29402	KY369905_Human_coronavirus_OC43
KT779556_Human_coronavirus_HKU1	8329	3878	5679	12001	29887	0.278683	0.129755	0.190016	0.401546		2519	1181	1526	3103	1176	593	338	1770	1420	862	968	2429	3213	1242	2847	4699	29886	0.084287	0.0395168	0.0510607	0.103828	0.0393495	0.0198421	0.0113096	0.0592251	0.0475139	0.0288429	0.0323897	0.0812755	0.107509	0.0415579	0.095262	0.157231		0.319771	1.08819	0.458705	1.24852	KT779556_Human_coronavirus_HKU1
KT779555_Human_coronavirus_HKU1	8329	3876	5680	12002	29887	0.278683	0.129688	0.190049	0.401579		2519	1180	1527	3103	1174	593	338	1770	1421	862	968	2429	3214	1241	2847	4700	29886	0.084287	0.0394834	0.0510942	0.103828	0.0392826	0.0198421	0.0113096	0.0592251	0.0475473	0.0288429	0.0323897	0.0812755	0.107542	0.0415245	0.095262	0.157264		0.319738	1.0869	0.458861	1.24819	KT779555_Human_coronavirus_HKU1
KU131570_Human_coronavirus_OC43	8490	4644	6624	10988	30746	0.276133	0.151044	0.215443	0.35738		2460	1328	1828	2874	1602	821	477	1743	1619	1308	1278	2419	2809	1186	3041	3952	30745	0.080013	0.043194	0.0594568	0.0934786	0.052106	0.0267035	0.0155147	0.0566921	0.052659	0.0425435	0.0415677	0.0786795	0.0913644	0.0385754	0.0989104	0.128541		0.366487	1.2493	0.47677	1.28464	KU131570_Human_coronavirus_OC43
KF923925_Human_coronavirus_OC43	8494	4662	6591	10966	30713	0.27656	0.151792	0.2146	0.357048		2463	1329	1813	2889	1617	830	465	1749	1616	1311	1266	2398	2797	1192	3047	3930	30712	0.0801967	0.043273	0.0590323	0.0940675	0.0526504	0.0270253	0.0151407	0.0569484	0.0526179	0.0426869	0.0412217	0.0780802	0.0910719	0.0388122	0.099212	0.127963		0.366392	1.25419	0.4648	1.29482	KF923925_Human_coronavirus_OC43
KF923924_Human_coronavirus_OC43	8497	4659	6592	10965	30713	0.276658	0.151695	0.214632	0.357015		2467	1328	1814	2888	1612	829	464	1753	1616	1311	1265	2400	2801	1191	3049	3924	30712	0.0803269	0.0432404	0.0590649	0.0940349	0.0524876	0.0269927	0.0151081	0.0570787	0.0526179	0.0426869	0.0411891	0.0781454	0.0912021	0.0387796	0.0992772	0.127768		0.366327	1.25067	0.464028	1.29559	KF923924_Human_coronavirus_OC43
KF923923_Human_coronavirus_OC43	8505	4665	6585	10958	30713	0.276919	0.15189	0.214404	0.356787		2474	1334	1812	2885	1619	832	460	1753	1616	1310	1262	2397	2795	1189	3051	3923	30712	0.0805548	0.0434358	0.0589997	0.0939372	0.0527156	0.0270904	0.0149779	0.0570787	0.0526179	0.0426543	0.0410914	0.0780477	0.0910068	0.0387145	0.0993423	0.127735		0.366294	1.25331	0.459925	1.29865	KF923923_Human_coronavirus_OC43
KF923922_Human_coronavirus_OC43	8497	4658	6595	10963	30713	0.276658	0.151662	0.21473	0.35695		2466	1328	1817	2886	1617	827	466	1747	1617	1311	1264	2403	2796	1192	3048	3927	30712	0.0802943	0.0432404	0.0591625	0.0939698	0.0526504	0.0269276	0.0151732	0.0568833	0.0526504	0.0426869	0.0411566	0.078243	0.0910393	0.0388122	0.0992446	0.127865		0.366392	1.25482	0.465916	1.29481	KF923922_Human_coronavirus_OC43
KF923921_Human_coronavirus_OC43	8501	4657	6596	10959	30713	0.276788	0.15163	0.214762	0.35682		2471	1329	1815	2886	1617	831	463	1745	1617	1309	1266	2404	2795	1188	3052	3924	30712	0.0804572	0.043273	0.0590974	0.0939698	0.0526504	0.0270578	0.0150755	0.0568182	0.0526504	0.0426218	0.0412217	0.0782756	0.0910068	0.0386819	0.0993748	0.127768		0.366392	1.2545	0.462946	1.29679	KF923921_Human_coronavirus_OC43
KF923920_Human_coronavirus_OC43	8501	4655	6592	10965	30713	0.276788	0.151564	0.214632	0.357015		2471	1330	1815	2885	1619	829	461	1745	1617	1310	1264	2401	2793	1186	3052	3934	30712	0.0804572	0.0433055	0.0590974	0.0939372	0.0527156	0.0269927	0.0150104	0.0568182	0.0526504	0.0426543	0.0411566	0.0781779	0.0909417	0.0386168	0.0993748	0.128093		0.366197	1.25659	0.461424	1.29687	KF923920_Human_coronavirus_OC43
KF923919_Human_coronavirus_OC43	8500	4660	6594	10959	30713	0.276756	0.151727	0.214697	0.35682		2469	1331	1815	2885	1621	828	464	1746	1617	1312	1264	2401	2792	1189	3051	3927	30712	0.080392	0.0433381	0.0590974	0.0939372	0.0527807	0.0269601	0.0151081	0.0568507	0.0526504	0.0427195	0.0411566	0.0781779	0.0909091	0.0387145	0.0993423	0.127865		0.366425	1.25694	0.463788	1.29676	KF923919_Human_coronavirus_OC43
KF923918_Human_coronavirus_OC43	8495	4660	6592	10966	30713	0.276593	0.151727	0.214632	0.357048		2466	1328	1816	2885	1616	827	466	1750	1615	1311	1264	2402	2797	1194	3046	3929	30712	0.0802943	0.0432404	0.05913	0.0939372	0.0526179	0.0269276	0.0151732	0.056981	0.0525853	0.0426869	0.0411566	0.0782105	0.0910719	0.0388773	0.0991795	0.12793		0.36636	1.2538	0.465928	1.2942	KF923918_Human_coronavirus_OC43
KF923917_Human_coronavirus_OC43	8503	4657	6595	10958	30713	0.276853	0.15163	0.21473	0.356787		2471	1331	1816	2885	1617	829	463	1747	1617	1308	1267	2403	2797	1189	3049	3923	30712	0.0804572	0.0433381	0.05913	0.0939372	0.0526504	0.0269927	0.0150755	0.0568833	0.0526504	0.0425892	0.0412542	0.078243	0.0910719	0.0387145	0.0992772	0.127735		0.36636	1.2542	0.463016	1.29583	KF923917_Human_coronavirus_OC43
KF923916_Human_coronavirus_OC43	8509	4652	6587	10965	30713	0.277049	0.151467	0.214469	0.357015		2480	1328	1811	2890	1616	826	462	1747	1615	1310	1262	2400	2797	1188	3052	3928	30712	0.0807502	0.0432404	0.0589672	0.0941	0.0526179	0.026895	0.015043	0.0568833	0.0525853	0.0426543	0.0410914	0.0781454	0.0910719	0.0386819	0.0993748	0.127898		0.365936	1.25389	0.463075	1.29785	KF923916_Human_coronavirus_OC43
KF923915_Human_coronavirus_OC43	8502	4657	6593	10961	30713	0.276821	0.15163	0.214665	0.356885		2473	1331	1815	2883	1620	826	463	1747	1616	1311	1264	2402	2792	1189	3051	3929	30712	0.0805223	0.0433381	0.0590974	0.0938721	0.0527481	0.026895	0.0150755	0.0568833	0.0526179	0.0426869	0.0411566	0.0782105	0.0909091	0.0387145	0.0993423	0.12793		0.366294	1.25668	0.463157	1.29672	KF923915_Human_coronavirus_OC43
KF923914_Human_coronavirus_OC43	8500	4658	6594	10961	30713	0.276756	0.151662	0.214697	0.356885		2469	1329	1816	2886	1618	828	463	1748	1617	1311	1264	2402	2795	1190	3051	3925	30712	0.080392	0.043273	0.05913	0.0939698	0.052683	0.0269601	0.0150755	0.0569159	0.0526504	0.0426869	0.0411566	0.0782105	0.0910068	0.0387471	0.0993423	0.1278		0.36636	1.25515	0.462987	1.29652	KF923914_Human_coronavirus_OC43
KF923913_Human_coronavirus_OC43	8501	4658	6592	10962	30713	0.276788	0.151662	0.214632	0.356917		2470	1331	1816	2884	1621	824	463	1749	1616	1313	1262	2401	2793	1190	3051	3928	30712	0.0804246	0.0433381	0.05913	0.0939047	0.0527807	0.0268299	0.0150755	0.0569484	0.0526179	0.042752	0.0410914	0.0781779	0.0909417	0.0387471	0.0993423	0.127898		0.366294	1.25733	0.463128	1.2968	KF923913_Human_coronavirus_OC43
KF923912_Human_coronavirus_OC43	8500	4660	6591	10962	30713	0.276756	0.151727	0.2146	0.356917		2469	1331	1816	2884	1620	828	462	1749	1617	1310	1262	2402	2793	1191	3051	3927	30712	0.080392	0.0433381	0.05913	0.0939047	0.0527481	0.0269601	0.015043	0.0569484	0.0526504	0.0426543	0.0410914	0.0782105	0.0909417	0.0387796	0.0993423	0.127865		0.366327	1.25616	0.461999	1.29699	KF923912_Human_coronavirus_OC43
KF923911_Human_coronavirus_OC43	8500	4660	6593	10960	30713	0.276756	0.151727	0.214665	0.356852		2469	1330	1815	2886	1619	830	461	1749	1617	1311	1265	2400	2794	1189	3052	3925	30712	0.080392	0.0433055	0.0590974	0.0939698	0.0527156	0.0270253	0.0150104	0.0569484	0.0526504	0.0426869	0.0411891	0.0781454	0.0909742	0.0387145	0.0993748	0.1278		0.366392	1.25539	0.460859	1.29726	KF923911_Human_coronavirus_OC43
KF923910_Human_coronavirus_OC43	8502	4658	6595	10958	30713	0.276821	0.151662	0.21473	0.356787		2471	1329	1818	2884	1619	828	462	1748	1617	1312	1263	2403	2794	1189	3052	3923	30712	0.0804572	0.043273	0.0591951	0.0939047	0.0527156	0.0269601	0.015043	0.0569159	0.0526504	0.0427195	0.041124	0.078243	0.0909742	0.0387145	0.0993748	0.127735		0.366392	1.25563	0.461917	1.2971	KF923910_Human_coronavirus_OC43
KF923909_Human_coronavirus_OC43	8502	4656	6594	10961	30713	0.276821	0.151597	0.214697	0.356885		2471	1329	1816	2886	1619	829	460	1747	1617	1310	1266	2401	2794	1188	3052	3927	30712	0.0804572	0.043273	0.05913	0.0939698	0.0527156	0.0269927	0.0149779	0.0568833	0.0526504	0.0426543	0.0412217	0.0781779	0.0909742	0.0386819	0.0993748	0.127865		0.366294	1.25617	0.460185	1.29695	KF923909_Human_coronavirus_OC43
KF923908_Human_coronavirus_OC43	8495	4661	6597	10960	30713	0.276593	0.15176	0.214795	0.356852		2467	1330	1814	2884	1618	830	464	1748	1616	1313	1266	2402	2793	1188	3053	3926	30712	0.0803269	0.0433055	0.0590649	0.0939047	0.052683	0.0270253	0.0151081	0.0569159	0.0526179	0.042752	0.0412217	0.0782105	0.0909417	0.0386819	0.0994074	0.127833		0.366555	1.25508	0.463478	1.2969	KF923908_Human_coronavirus_OC43
KF923907_Human_coronavirus_OC43	8501	4660	6594	10958	30713	0.276788	0.151727	0.214697	0.356787		2470	1331	1817	2883	1619	829	463	1748	1617	1312	1264	2401	2794	1188	3050	3926	30712	0.0804246	0.0433381	0.0591625	0.0938721	0.0527156	0.0269927	0.0150755	0.0569159	0.0526504	0.0427195	0.0411566	0.0781779	0.0909742	0.0386819	0.0993097	0.127833		0.366425	1.25524	0.462788	1.29645	KF923907_Human_coronavirus_OC43
KF923905_Human_coronavirus_OC43	8511	4668	6592	10951	30722	0.277033	0.151943	0.214569	0.356455		2475	1337	1818	2881	1618	826	468	1755	1620	1311	1260	2401	2797	1194	3046	3914	30721	0.0805638	0.0435207	0.0591778	0.0937795	0.0526676	0.0268871	0.0152339	0.057127	0.0527327	0.0426744	0.0410143	0.078155	0.0910452	0.0388659	0.0991504	0.127405		0.366513	1.25121	0.467263	1.29635	KF923905_Human_coronavirus_OC43
KF923904_Human_coronavirus_OC43	8497	4663	6587	10966	30713	0.276658	0.151825	0.214469	0.357048		2468	1329	1815	2885	1611	837	465	1749	1616	1309	1260	2402	2801	1188	3047	3930	30712	0.0803595	0.043273	0.0590974	0.0939372	0.0524551	0.0272532	0.0151407	0.0569484	0.0526179	0.0426218	0.0410263	0.0782105	0.0912021	0.0386819	0.099212	0.127963		0.366294	1.24882	0.464982	1.29561	KF923904_Human_coronavirus_OC43
KF923903_Human_coronavirus_OC43	8505	4663	6583	10962	30713	0.276919	0.151825	0.214339	0.356917		2471	1333	1817	2884	1620	830	461	1751	1617	1311	1256	2399	2796	1189	3049	3928	30712	0.0804572	0.0434032	0.0591625	0.0939047	0.0527481	0.0270253	0.0150104	0.0570135	0.0526504	0.0426869	0.0408961	0.0781128	0.0910393	0.0387145	0.0992772	0.127898		0.366164	1.25462	0.461262	1.29772	KF923903_Human_coronavirus_OC43
KF923902_Human_coronavirus_OC43	8497	4657	6589	10970	30713	0.276658	0.15163	0.214535	0.357178		2468	1328	1816	2885	1612	835	463	1746	1615	1308	1260	2406	2801	1186	3050	3933	30712	0.0803595	0.0432404	0.05913	0.0939372	0.0524876	0.0271881	0.0150755	0.0568507	0.0525853	0.0425892	0.0410263	0.0783407	0.0912021	0.0386168	0.0993097	0.128061		0.366164	1.25121	0.463438	1.29602	KF923902_Human_coronavirus_OC43
KF923901_Human_coronavirus_OC43	8499	4657	6595	10962	30713	0.276723	0.15163	0.21473	0.356917		2468	1331	1817	2883	1619	827	462	1748	1619	1309	1263	2404	2792	1190	3053	3927	30712	0.0803595	0.0433381	0.0591625	0.0938721	0.0527156	0.0269276	0.015043	0.0569159	0.0527156	0.0426218	0.041124	0.0782756	0.0909091	0.0387471	0.0994074	0.127865		0.36636	1.25635	0.462016	1.29706	KF923901_Human_coronavirus_OC43
KF923899_Human_coronavirus_OC43	8514	4672	6592	10944	30722	0.27713	0.152073	0.214569	0.356227		2481	1340	1816	2877	1618	828	469	1756	1618	1313	1261	2400	2796	1191	3046	3911	30721	0.0807591	0.0436184	0.0591127	0.0936493	0.0526676	0.0269522	0.0152664	0.0571596	0.0526676	0.0427395	0.0410468	0.0781225	0.0910127	0.0387683	0.0991504	0.127307		0.366643	1.2497	0.467861	1.29718	KF923899_Human_coronavirus_OC43
KF923898_Human_coronavirus_OC43	8497	4648	6595	10976	30716	0.276631	0.151322	0.214709	0.357338		2462	1334	1812	2889	1615	821	463	1748	1617	1304	1262	2412	2802	1189	3058	3927	30715	0.0801563	0.0434315	0.058994	0.0940583	0.0525802	0.0267296	0.0150741	0.0569103	0.0526453	0.0424548	0.0410874	0.0785284	0.0912258	0.0387107	0.0995605	0.127853		0.366031	1.25609	0.463958	1.29765	KF923898_Human_coronavirus_OC43
KF923897_Human_coronavirus_OC43	8508	4665	6583	10955	30711	0.277034	0.1519	0.214353	0.356713		2473	1332	1818	2885	1618	833	462	1751	1621	1312	1255	2395	2795	1188	3048	3924	30710	0.0805275	0.0433735	0.059199	0.0939433	0.0526864	0.0271247	0.015044	0.0570173	0.0527841	0.0427222	0.0408662	0.0779876	0.0910127	0.0386845	0.0992511	0.127776		0.366253	1.25201	0.462035	1.29804	KF923897_Human_coronavirus_OC43
KF923895_Human_coronavirus_OC43	8496	4657	6603	10975	30731	0.276464	0.151541	0.214864	0.357131		2469	1325	1817	2885	1614	830	466	1746	1616	1314	1267	2406	2796	1188	3053	3938	30730	0.0803449	0.0431175	0.0591279	0.0938822	0.052522	0.0270094	0.0151643	0.0568174	0.052587	0.0427595	0.0412301	0.0782948	0.090986	0.0386593	0.0993492	0.128148		0.366405	1.25364	0.465725	1.29471	KF923895_Human_coronavirus_OC43
KF923894_Human_coronavirus_OC43	8500	4659	6594	10960	30713	0.276756	0.151695	0.214697	0.356852		2468	1331	1817	2884	1619	828	463	1748	1616	1311	1264	2403	2796	1189	3050	3925	30712	0.0803595	0.0433381	0.0591625	0.0939047	0.0527156	0.0269601	0.0150755	0.0569159	0.0526179	0.0426869	0.0411566	0.078243	0.0910393	0.0387145	0.0993097	0.1278		0.366392	1.25566	0.462888	1.29621	KF923894_Human_coronavirus_OC43
KF923893_Human_coronavirus_OC43	8501	4659	6590	10963	30713	0.276788	0.151695	0.214567	0.35695		2471	1326	1817	2887	1619	829	463	1747	1617	1312	1259	2402	2793	1192	3051	3927	30712	0.0804572	0.0431753	0.0591625	0.0940023	0.0527156	0.0269927	0.0150755	0.0568833	0.0526504	0.0427195	0.0409937	0.0782105	0.0909417	0.0388122	0.0993423	0.127865		0.366262	1.25551	0.463169	1.29707	KF923893_Human_coronavirus_OC43
KF923892_Human_coronavirus_OC43	8498	4660	6594	10961	30713	0.276691	0.151727	0.214697	0.356885		2470	1332	1814	2882	1619	828	461	1751	1615	1312	1266	2401	2793	1188	3053	3927	30712	0.0804246	0.0433707	0.0590649	0.0938395	0.0527156	0.0269601	0.0150104	0.0570135	0.0525853	0.0427195	0.0412217	0.0781779	0.0909417	0.0386819	0.0994074	0.127865		0.366425	1.25568	0.460789	1.29737	KF923892_Human_coronavirus_OC43
KF923890_Human_coronavirus_OC43	8502	4661	6594	10956	30713	0.276821	0.15176	0.214697	0.356722		2469	1333	1816	2884	1619	829	463	1749	1618	1311	1264	2401	2795	1188	3051	3922	30712	0.080392	0.0434032	0.05913	0.0939047	0.0527156	0.0269927	0.0150755	0.0569484	0.052683	0.0426869	0.0411566	0.0781779	0.0910068	0.0386819	0.0993423	0.127703		0.366457	1.25482	0.462689	1.29711	KF923890_Human_coronavirus_OC43
KF923889_Human_coronavirus_OC43	8487	4662	6615	10955	30719	0.276279	0.151763	0.215339	0.35662		2462	1337	1815	2873	1617	821	468	1755	1619	1312	1275	2409	2788	1192	3057	3918	30718	0.0801484	0.043525	0.0590859	0.0935282	0.0526401	0.026727	0.0152354	0.0571326	0.0527053	0.0427111	0.0415066	0.0784231	0.0907611	0.0388046	0.0995182	0.127547		0.367102	1.25547	0.466192	1.29591	KF923889_Human_coronavirus_OC43
KF923887_Human_coronavirus_OC43	8492	4654	6604	10969	30719	0.276441	0.151502	0.214981	0.357075		2462	1335	1812	2883	1616	818	466	1753	1615	1304	1271	2414	2798	1197	3055	3919	30718	0.0801484	0.0434599	0.0589882	0.0938538	0.0526076	0.0266293	0.0151703	0.0570675	0.052575	0.0424507	0.0413764	0.0785858	0.0910867	0.0389674	0.0994531	0.12758		0.366483	1.25611	0.465772	1.29556	KF923887_Human_coronavirus_OC43
KF923886_Human_coronavirus_OC43	8490	4667	6611	10951	30719	0.276376	0.151926	0.215209	0.356489		2456	1340	1824	2870	1628	822	464	1752	1618	1315	1266	2412	2787	1190	3057	3917	30718	0.0799531	0.0436226	0.0593789	0.0934306	0.0529982	0.0267596	0.0151052	0.057035	0.0526727	0.0428088	0.0412136	0.0785207	0.0907286	0.0387395	0.0995182	0.127515		0.367134	1.26221	0.461992	1.29717	KF923886_Human_coronavirus_OC43
KF686346_Human_coronavirus_HKU1	8348	3904	5712	12018	29982	0.278434	0.130211	0.190514	0.400841		2516	1198	1530	3103	1181	598	339	1786	1441	856	969	2446	3210	1251	2874	4683	29981	0.0839198	0.0399586	0.0510323	0.103499	0.0393916	0.019946	0.0113072	0.0595711	0.0480638	0.0285514	0.0323205	0.081585	0.107068	0.0417264	0.0958607	0.156199		0.320726	1.08651	0.455803	1.25528	KF686346_Human_coronavirus_HKU1
KF686344_Human_coronavirus_HKU1	8273	3855	5623	11944	29695	0.278599	0.12982	0.189358	0.402223		2510	1163	1518	3081	1165	591	329	1770	1391	858	959	2415	3207	1242	2817	4678	29694	0.0845289	0.0391662	0.0511214	0.103758	0.0392335	0.019903	0.0110797	0.059608	0.0468445	0.0288947	0.0322961	0.0813296	0.108002	0.0418266	0.0948677	0.15754		0.319178	1.08477	0.450714	1.24557	KF686344_Human_coronavirus_HKU1
KF686343_Human_coronavirus_HKU1	8349	3905	5712	12017	29983	0.278458	0.13024	0.190508	0.400794		2517	1198	1530	3103	1182	598	339	1786	1441	856	969	2446	3209	1252	2874	4682	29982	0.0839504	0.0399573	0.0510306	0.103495	0.0394237	0.0199453	0.0113068	0.0595691	0.0480622	0.0285505	0.0323194	0.0815823	0.107031	0.0417584	0.0958575	0.15616		0.320748	1.08706	0.455701	1.25543	KF686343_Human_coronavirus_HKU1
KF686342_Human_coronavirus_HKU1	8275	3881	5641	11945	29742	0.278226	0.130489	0.189664	0.401621		2500	1174	1522	3078	1173	599	332	1777	1401	856	961	2423	3201	1251	2826	4667	29741	0.084059	0.0394741	0.0511751	0.103493	0.0394405	0.0201405	0.011163	0.0597492	0.0471067	0.0287818	0.0323123	0.08147	0.107629	0.0420631	0.0950203	0.156921		0.320153	1.08635	0.451048	1.24743	KF686342_Human_coronavirus_HKU1
KF686341_Human_coronavirus_HKU1	8305	3884	5670	11973	29832	0.278392	0.130196	0.190064	0.401348		2507	1187	1525	3085	1175	593	336	1780	1417	857	964	2432	3206	1246	2845	4676	29831	0.0840401	0.0397908	0.0511213	0.103416	0.0393886	0.0198786	0.0112635	0.0596695	0.0475009	0.0287285	0.0323154	0.0815259	0.107472	0.0417686	0.0953706	0.15675		0.32026	1.08672	0.45517	1.25024	KF686341_Human_coronavirus_HKU1
KF686340_Human_coronavirus_HKU1	8335	3900	5697	11991	29923	0.278548	0.130335	0.190389	0.400729		2518	1194	1528	3094	1182	596	337	1785	1431	858	967	2441	3204	1251	2865	4671	29922	0.0841521	0.0399037	0.0510661	0.103402	0.0395027	0.0199185	0.0112626	0.0596551	0.0478243	0.0286746	0.0323174	0.0815788	0.107078	0.0418087	0.0957489	0.156106		0.320723	1.0881	0.453878	1.255	KF686340_Human_coronavirus_HKU1
KF530099_Human_coronavirus_OC43	8445	4651	6575	10907	30578	0.276179	0.152103	0.215024	0.356694		2446	1335	1807	2857	1609	812	470	1760	1606	1312	1260	2397	2784	1191	3038	3893	30577	0.0799948	0.0436603	0.0590967	0.0934362	0.0526213	0.0265559	0.015371	0.0575596	0.0525231	0.0429081	0.0412074	0.0783923	0.0910488	0.0389508	0.0993557	0.127318		0.367127	1.25266	0.46998	1.29542	KF530099_Human_coronavirus_OC43
KF530098_Human_coronavirus_OC43	8445	4640	6579	10914	30578	0.276179	0.151743	0.215155	0.356923		2447	1332	1805	2861	1603	807	469	1761	1608	1312	1261	2398	2787	1188	3044	3894	30577	0.0800275	0.0435622	0.0590313	0.0935671	0.052425	0.0263924	0.0153383	0.0575923	0.0525885	0.0429081	0.0412401	0.078425	0.0911469	0.0388527	0.099552	0.127351		0.366898	1.25095	0.469806	1.29636	KF530098_Human_coronavirus_OC43
KF530097_Human_coronavirus_OC43	8437	4636	6588	10916	30577	0.275926	0.151617	0.215456	0.357		2436	1341	1802	2858	1595	814	470	1757	1610	1310	1276	2392	2796	1170	3040	3909	30576	0.0796703	0.0438579	0.0589351	0.093472	0.0521651	0.0266222	0.0153715	0.0574634	0.0526557	0.0428441	0.0417321	0.0782313	0.0914443	0.0382653	0.0994244	0.127845		0.367073	1.24692	0.470554	1.2926	KF530097_Human_coronavirus_OC43
KF530096_Human_coronavirus_OC43	8454	4641	6589	10905	30589	0.276374	0.151721	0.215404	0.356501		2451	1336	1806	2861	1604	812	470	1755	1612	1309	1270	2397	2787	1184	3042	3892	30588	0.0801295	0.0436773	0.0590428	0.0935334	0.0524389	0.0265464	0.0153655	0.0573754	0.0527004	0.0427946	0.0415196	0.0783641	0.0911142	0.038708	0.0994508	0.127239		0.367125	1.25058	0.470161	1.29507	KF530096_Human_coronavirus_OC43
KF530095_Human_coronavirus_OC43	8453	4644	6594	10911	30602	0.276224	0.151755	0.215476	0.356545		2451	1334	1806	2862	1604	813	471	1756	1613	1311	1270	2399	2785	1186	3046	3894	30601	0.0800954	0.0435933	0.0590177	0.0935264	0.0524166	0.0265678	0.0153917	0.0573837	0.0527107	0.0428417	0.0415019	0.0783961	0.0910101	0.0387569	0.0995392	0.127251		0.367231	1.25045	0.4707	1.29563	KF530095_Human_coronavirus_OC43
KF530094_Human_coronavirus_OC43	8447	4646	6577	10911	30581	0.276217	0.151924	0.215068	0.35679		2446	1335	1804	2862	1604	814	471	1757	1610	1306	1265	2396	2787	1190	3037	3896	30580	0.0799869	0.043656	0.0589928	0.0935906	0.0524526	0.0266187	0.0154022	0.0574559	0.0526488	0.0427077	0.0413669	0.0783519	0.091138	0.0389143	0.0993133	0.127404		0.366993	1.24994	0.471389	1.29425	KF530094_Human_coronavirus_OC43
KF530092_Human_coronavirus_OC43	8428	4623	6593	10933	30577	0.275632	0.151192	0.21562	0.357556		2434	1317	1808	2869	1591	810	475	1747	1611	1307	1274	2401	2792	1188	3036	3916	30576	0.0796049	0.043073	0.0591313	0.0938318	0.0520343	0.0264914	0.0155351	0.0571363	0.0526884	0.0427459	0.0416667	0.0785256	0.0913134	0.038854	0.0992936	0.128074		0.366812	1.24862	0.476536	1.28792	KF530092_Human_coronavirus_OC43
KF530091_Human_coronavirus_OC43	8448	4645	6596	10917	30606	0.276024	0.151768	0.215513	0.356695		2449	1331	1806	2862	1600	817	472	1756	1613	1310	1271	2401	2786	1187	3046	3898	30605	0.0800196	0.0434896	0.05901	0.0935141	0.052279	0.026695	0.0154223	0.0573762	0.0527038	0.0428035	0.0415292	0.0784512	0.0910309	0.0387845	0.0995262	0.127365		0.367281	1.24796	0.471516	1.29469	KF530091_Human_coronavirus_OC43
KF530090_Human_coronavirus_OC43	8437	4638	6589	10913	30577	0.275926	0.151683	0.215489	0.356902		2435	1342	1804	2856	1595	816	470	1757	1610	1310	1276	2393	2797	1169	3039	3907	30576	0.0796376	0.0438906	0.0590005	0.0934066	0.0521651	0.0266876	0.0153715	0.0574634	0.0526557	0.0428441	0.0417321	0.078264	0.091477	0.0382326	0.0993917	0.12778		0.367171	1.24638	0.47028	1.29234	KF530090_Human_coronavirus_OC43
KF530089_Human_coronavirus_OC43	8458	4645	6590	10918	30611	0.276306	0.151743	0.215282	0.356669		2451	1334	1808	2865	1603	814	471	1756	1616	1309	1267	2398	2788	1188	3043	3899	30610	0.0800719	0.0435805	0.0590657	0.0935969	0.0523685	0.0265926	0.0153871	0.0573669	0.0527932	0.0427638	0.0413917	0.0783404	0.0910813	0.0388108	0.099412	0.127377		0.367025	1.24903	0.471022	1.29469	KF530089_Human_coronavirus_OC43
KF530088_Human_coronavirus_OC43	8440	4643	6580	10915	30578	0.276015	0.151841	0.215187	0.356956		2445	1331	1803	2861	1602	816	468	1757	1607	1306	1268	2399	2786	1189	3041	3898	30577	0.0799621	0.0435295	0.0589659	0.0935671	0.0523923	0.0266867	0.0153056	0.0574615	0.0525558	0.0427118	0.0414691	0.0784577	0.0911142	0.0388854	0.0994538	0.127481		0.367029	1.2501	0.46843	1.29476	KF530088_Human_coronavirus_OC43
KF530087_Human_coronavirus_OC43	8431	4637	6603	10906	30577	0.27573	0.15165	0.215947	0.356673		2437	1333	1804	2857	1595	818	476	1748	1612	1313	1278	2400	2787	1172	3045	3901	30576	0.079703	0.0435963	0.0590005	0.0934393	0.0521651	0.026753	0.0155678	0.057169	0.0527211	0.0429422	0.0417975	0.0784929	0.0911499	0.0383307	0.0995879	0.127584		0.367597	1.24754	0.475376	1.29297	KF530087_Human_coronavirus_OC43
KF530086_Human_coronavirus_OC43	8433	4637	6601	10906	30577	0.275796	0.15165	0.215881	0.356673		2432	1330	1809	2862	1598	811	475	1753	1611	1314	1278	2398	2792	1181	3039	3893	30576	0.0795395	0.0434982	0.0591641	0.0936028	0.0522632	0.0265241	0.0155351	0.0573325	0.0526884	0.0429749	0.0417975	0.0784275	0.0913134	0.0386251	0.0993917	0.127322		0.367531	1.24959	0.474521	1.29082	KF530086_Human_coronavirus_OC43
KF530085_Human_coronavirus_OC43	8433	4631	6595	10910	30569	0.275868	0.151493	0.215741	0.356898		2436	1330	1803	2864	1596	818	472	1745	1613	1313	1276	2393	2788	1169	3044	3908	30568	0.0796912	0.0435096	0.0589833	0.0936928	0.0522115	0.02676	0.015441	0.0570858	0.0527676	0.0429534	0.041743	0.0782845	0.0912065	0.0382426	0.0995813	0.127846		0.367235	1.24931	0.472441	1.2933	KF530085_Human_coronavirus_OC43
KF530084_Human_coronavirus_OC43	8448	4640	6580	10909	30577	0.276286	0.151748	0.215194	0.356771		2451	1336	1804	2857	1607	808	471	1754	1609	1309	1261	2401	2781	1186	3044	3897	30576	0.0801609	0.0436944	0.0590005	0.0934393	0.0525576	0.026426	0.0154042	0.0573653	0.052623	0.0428114	0.0412415	0.0785256	0.0909537	0.0387886	0.0995552	0.127453		0.366942	1.25358	0.471722	1.29671	KF530084_Human_coronavirus_OC43
KF530083_Human_coronavirus_OC43	8435	4638	6600	10904	30577	0.275861	0.151683	0.215849	0.356608		2435	1332	1808	2860	1597	812	475	1754	1610	1314	1277	2399	2793	1179	3040	3891	30576	0.0796376	0.0435636	0.0591313	0.0935374	0.0522305	0.0265568	0.0155351	0.0573653	0.0526557	0.0429749	0.0417648	0.0784602	0.0913462	0.0385597	0.0994244	0.127257		0.367531	1.24824	0.474491	1.29167	KF530083_Human_coronavirus_OC43
KF530082_Human_coronavirus_OC43	8447	4643	6579	10912	30581	0.276217	0.151826	0.215134	0.356823		2447	1332	1804	2864	1603	815	470	1755	1610	1306	1266	2397	2787	1189	3039	3896	30580	0.0800196	0.0435579	0.0589928	0.093656	0.0524199	0.0266514	0.0153695	0.0573905	0.0526488	0.0427077	0.0413996	0.0783846	0.091138	0.0388816	0.0993787	0.127404		0.36696	1.24997	0.470549	1.29459	KF530082_Human_coronavirus_OC43
KF530081_Human_coronavirus_OC43	8439	4647	6571	10914	30571	0.276046	0.152007	0.214942	0.357005		2440	1334	1806	2859	1609	813	466	1759	1607	1306	1261	2397	2783	1194	3037	3899	30570	0.0798168	0.0436376	0.0590775	0.0935231	0.0526333	0.0265947	0.0152437	0.0575401	0.0525679	0.0427216	0.0412496	0.0784102	0.091037	0.0390579	0.0993458	0.127543		0.366949	1.25434	0.466558	1.29465	KF530081_Human_coronavirus_OC43
KF530080_Human_coronavirus_OC43	8431	4620	6593	10933	30577	0.27573	0.151094	0.21562	0.357556		2436	1317	1810	2868	1593	809	472	1746	1612	1308	1272	2401	2790	1185	3039	3918	30576	0.0796703	0.043073	0.0591968	0.0937991	0.0520997	0.0264587	0.0154369	0.0571036	0.0527211	0.0427786	0.0416013	0.0785256	0.091248	0.0387559	0.0993917	0.12814		0.366714	1.25056	0.473834	1.28919	KF530080_Human_coronavirus_OC43
KF530079_Human_coronavirus_OC43	8444	4645	6583	10909	30581	0.276119	0.151892	0.215264	0.356725		2445	1336	1804	2859	1606	816	472	1751	1610	1308	1269	2396	2783	1184	3038	3903	30580	0.0799542	0.0436887	0.0589928	0.0934925	0.052518	0.0266841	0.0154349	0.0572596	0.0526488	0.0427731	0.0414977	0.0783519	0.0910072	0.0387181	0.099346	0.127632		0.367156	1.25221	0.472061	1.29373	KF530079_Human_coronavirus_OC43
KF530078_Human_coronavirus_OC43	8430	4617	6592	10929	30568	0.275779	0.15104	0.21565	0.357531		2436	1319	1811	2864	1592	808	470	1747	1613	1304	1272	2402	2789	1186	3039	3915	30567	0.0796938	0.0431511	0.0592469	0.0936958	0.0520823	0.0264337	0.0153761	0.0571531	0.0527693	0.0426604	0.0416135	0.0785815	0.0912422	0.0388	0.0994209	0.128079		0.366691	1.25037	0.472065	1.28948	KF530078_Human_coronavirus_OC43
KF530077_Human_coronavirus_OC43	8436	4639	6598	10904	30577	0.275894	0.151715	0.215783	0.356608		2435	1332	1807	2862	1599	812	475	1753	1609	1315	1277	2397	2793	1179	3039	3892	30576	0.0796376	0.0435636	0.0590986	0.0936028	0.0522959	0.0265568	0.0155351	0.0573325	0.052623	0.0430076	0.0417648	0.0783948	0.0913462	0.0385597	0.0993917	0.127289		0.367498	1.24939	0.474533	1.29164	KF530077_Human_coronavirus_OC43
KF530076_Human_coronavirus_OC43	8451	4647	6592	10916	30606	0.276122	0.151833	0.215383	0.356662		2450	1334	1808	2859	1603	817	471	1756	1613	1309	1268	2401	2785	1187	3044	3900	30605	0.0800523	0.0435876	0.0590753	0.0934161	0.0523771	0.026695	0.0153896	0.0573762	0.0527038	0.0427708	0.0414311	0.0784512	0.0909982	0.0387845	0.0994609	0.12743		0.367216	1.24932	0.4706	1.29475	KF530076_Human_coronavirus_OC43
KF530075_Human_coronavirus_OC43	8437	4639	6588	10913	30577	0.275926	0.151715	0.215456	0.356902		2435	1340	1806	2856	1597	819	469	1754	1612	1311	1275	2390	2793	1168	3038	3913	30576	0.0796376	0.0438252	0.0590659	0.0934066	0.0522305	0.0267857	0.0153388	0.0573653	0.0527211	0.0428768	0.0416994	0.0781659	0.0913462	0.0381999	0.099359	0.127976		0.367171	1.24768	0.46925	1.29211	KF530075_Human_coronavirus_OC43
KF530074_Human_coronavirus_OC43	8445	4635	6595	10915	30590	0.276071	0.15152	0.215593	0.356816		2440	1342	1805	2858	1595	813	470	1756	1614	1310	1278	2393	2796	1170	3041	3908	30589	0.0797672	0.043872	0.0590081	0.0934323	0.0521429	0.0265782	0.015365	0.0574063	0.0527641	0.0428259	0.0417797	0.0782307	0.0914054	0.038249	0.0994148	0.127758		0.367113	1.24654	0.470356	1.29232	KF530074_Human_coronavirus_OC43
KF530073_Human_coronavirus_OC43	8434	4639	6596	10908	30577	0.275828	0.151715	0.215718	0.356739		2434	1333	1807	2860	1596	822	476	1745	1614	1311	1275	2396	2790	1172	3038	3907	30576	0.0796049	0.0435963	0.0590986	0.0935374	0.0521978	0.0268838	0.0155678	0.0570709	0.0527865	0.0428768	0.0416994	0.0783621	0.091248	0.0383307	0.099359	0.12778		0.367433	1.24734	0.475676	1.29113	KF530073_Human_coronavirus_OC43
KF530072_Human_coronavirus_OC43	8432	4623	6592	10930	30577	0.275763	0.151192	0.215587	0.357458		2436	1317	1811	2868	1595	810	473	1745	1611	1310	1272	2399	2790	1185	3036	3918	30576	0.0796703	0.043073	0.0592295	0.0937991	0.0521651	0.0264914	0.0154696	0.0570709	0.0526884	0.0428441	0.0416013	0.0784602	0.091248	0.0387559	0.0992936	0.12814		0.366779	1.25117	0.474602	1.28847	KF530072_Human_coronavirus_OC43
KF530071_Human_coronavirus_OC43	8441	4646	6579	10912	30578	0.276048	0.151939	0.215155	0.356858		2445	1331	1804	2861	1600	819	470	1757	1608	1308	1267	2396	2788	1187	3038	3898	30577	0.0799621	0.0435295	0.0589986	0.0935671	0.0523269	0.0267848	0.015371	0.0574615	0.0525885	0.0427773	0.0414364	0.0783596	0.0911796	0.03882	0.0993557	0.127481		0.367094	1.24759	0.470199	1.29404	KF530071_Human_coronavirus_OC43
KF530070_Human_coronavirus_OC43	8439	4655	6570	10909	30573	0.276028	0.152259	0.214895	0.356818		2440	1340	1804	2855	1611	814	468	1762	1607	1308	1261	2394	2781	1192	3037	3898	30572	0.0798116	0.043831	0.0590082	0.0933861	0.0526953	0.0266257	0.0153081	0.0576344	0.0525644	0.0427842	0.0412469	0.0783069	0.0909656	0.0389899	0.0993393	0.127502		0.367154	1.25383	0.467857	1.29553	KF530070_Human_coronavirus_OC43
KF530069_Human_coronavirus_OC43	8447	4650	6574	10907	30578	0.276244	0.15207	0.214991	0.356694		2449	1337	1805	2856	1612	813	466	1759	1606	1309	1261	2398	2780	1190	3042	3894	30577	0.0800929	0.0437257	0.0590313	0.0934035	0.0527194	0.0265886	0.0152402	0.0575269	0.0525231	0.04281	0.0412401	0.078425	0.090918	0.0389181	0.0994865	0.127351		0.367061	1.25497	0.466151	1.29732	KF530069_Human_coronavirus_OC43
KF530068_Human_coronavirus_OC43	8441	4652	6570	10909	30572	0.276102	0.152165	0.214903	0.35683		2443	1334	1805	2859	1614	812	466	1760	1607	1309	1260	2394	2777	1196	3039	3896	30571	0.0799123	0.0436361	0.0590429	0.09352	0.0527951	0.0265611	0.0152432	0.0575709	0.0525662	0.0428184	0.0412155	0.0783095	0.0908377	0.039122	0.0994079	0.127441		0.367068	1.25663	0.466143	1.29634	KF530068_Human_coronavirus_OC43
KF530067_Human_coronavirus_OC43	8453	4653	6591	10911	30608	0.27617	0.152019	0.215336	0.356475		2451	1333	1806	2863	1607	819	467	1760	1613	1309	1270	2398	2781	1192	3048	3890	30607	0.0800797	0.0435521	0.0590061	0.0935407	0.0525043	0.0267586	0.0152579	0.0575032	0.0527004	0.042768	0.0414938	0.0783481	0.0908616	0.0389453	0.0995851	0.127095		0.367355	1.25061	0.466103	1.29732	KF530067_Human_coronavirus_OC43
KF530066_Human_coronavirus_OC43	8432	4631	6596	10905	30564	0.27588	0.151518	0.215809	0.356792		2434	1331	1806	2861	1594	820	476	1741	1613	1309	1278	2396	2791	1171	3036	3906	30563	0.0796388	0.0435494	0.0590911	0.0936099	0.0521546	0.0268298	0.0155744	0.0569643	0.0527762	0.0428296	0.0418153	0.0783954	0.0913196	0.0383143	0.0993358	0.127802		0.367328	1.24769	0.476295	1.29009	KF530066_Human_coronavirus_OC43
KF530065_Human_coronavirus_OC43	8433	4640	6598	10906	30577	0.275796	0.151748	0.215783	0.356673		2434	1333	1806	2860	1597	822	477	1744	1613	1311	1278	2396	2789	1173	3037	3906	30576	0.0796049	0.0435963	0.0590659	0.0935374	0.0522305	0.0268838	0.0156005	0.0570382	0.0527538	0.0428768	0.0417975	0.0783621	0.0912153	0.0383634	0.0993263	0.127747		0.367531	1.248	0.476428	1.29055	KF530065_Human_coronavirus_OC43
KF530064_Human_coronavirus_OC43	8430	4623	6592	10932	30577	0.275697	0.151192	0.215587	0.357524		2435	1319	1809	2867	1593	810	472	1748	1612	1307	1272	2401	2790	1186	3039	3916	30576	0.0796376	0.0431384	0.0591641	0.0937664	0.0520997	0.0264914	0.0154369	0.057169	0.0527211	0.0427459	0.0416013	0.0785256	0.091248	0.0387886	0.0993917	0.128074		0.366779	1.24989	0.473598	1.2895	KF530064_Human_coronavirus_OC43
KF530063_Human_coronavirus_OC43	8441	4654	6575	10907	30577	0.276057	0.152206	0.215031	0.356706		2445	1337	1805	2854	1609	816	471	1758	1607	1310	1260	2398	2780	1190	3039	3897	30576	0.0799647	0.0437271	0.0590332	0.0933412	0.052623	0.0266876	0.0154042	0.0574961	0.0525576	0.0428441	0.0412088	0.0784275	0.090921	0.0389194	0.0993917	0.127453		0.367237	1.25241	0.470661	1.2958	KF530063_Human_coronavirus_OC43
KF530061_Human_coronavirus_OC43	8433	4637	6598	10909	30577	0.275796	0.15165	0.215783	0.356771		2434	1329	1808	2862	1595	822	477	1743	1613	1312	1277	2396	2791	1173	3036	3908	30576	0.0796049	0.0434655	0.0591313	0.0936028	0.0521651	0.0268838	0.0156005	0.0570055	0.0527538	0.0429095	0.0417648	0.0783621	0.0912807	0.0383634	0.0992936	0.127813		0.367433	1.24724	0.476736	1.28977	KF530061_Human_coronavirus_OC43
KF530060_Human_coronavirus_OC43	8433	4636	6598	10910	30577	0.275796	0.151617	0.215783	0.356804		2434	1332	1805	2862	1598	813	473	1752	1612	1313	1277	2396	2789	1177	3043	3900	30576	0.0796049	0.0435636	0.0590332	0.0936028	0.0522632	0.0265895	0.0154696	0.0572998	0.0527211	0.0429422	0.0417648	0.0783621	0.0912153	0.0384942	0.0995225	0.127551		0.3674	1.24986	0.47284	1.29263	KF530060_Human_coronavirus_OC43
KF430201_Human_coronavirus_HKU1	8334	3894	5701	12005	29934	0.278413	0.130086	0.190452	0.401049		2514	1192	1529	3098	1178	596	339	1781	1434	856	967	2444	3208	1250	2865	4682	29933	0.0839876	0.0398223	0.0510807	0.103498	0.0393546	0.0199111	0.0113253	0.0594995	0.047907	0.0285972	0.0323055	0.081649	0.107173	0.0417599	0.0957138	0.156416		0.320539	1.08661	0.457122	1.25311	KF430201_Human_coronavirus_HKU1
KF923906_Human_coronavirus_OC43	8487	4648	6631	10971	30737	0.276117	0.151218	0.215733	0.356931		2456	1327	1830	2874	1608	815	479	1745	1620	1310	1283	2418	2802	1196	3039	3934	30736	0.0799063	0.0431741	0.0595393	0.093506	0.0523165	0.0265161	0.0155843	0.0567738	0.0527069	0.042621	0.0417426	0.07867	0.0911635	0.038912	0.0988743	0.127993		0.366952	1.25297	0.477712	1.28405	KF923906_Human_coronavirus_OC43
KF923900_Human_coronavirus_OC43	8514	4674	6590	10944	30722	0.27713	0.152139	0.214504	0.356227		2476	1341	1820	2877	1620	827	469	1757	1620	1313	1257	2400	2797	1193	3044	3910	30721	0.0805963	0.0436509	0.0592429	0.0936493	0.0527327	0.0269197	0.0152664	0.0571921	0.0527327	0.0427395	0.0409166	0.0781225	0.0910452	0.0388334	0.0990853	0.127275		0.366643	1.25071	0.467802	1.29672	KF923900_Human_coronavirus_OC43
KF923896_Human_coronavirus_OC43	8487	4659	6632	10959	30737	0.276117	0.151576	0.215766	0.356541		2455	1326	1833	2873	1608	824	485	1741	1613	1315	1283	2421	2810	1194	3031	3924	30736	0.0798738	0.0431416	0.0596369	0.0934735	0.0523165	0.026809	0.0157795	0.0566437	0.0524792	0.0427837	0.0417426	0.0787676	0.0914237	0.038847	0.098614	0.127668		0.367342	1.25001	0.482481	1.28188	KF923896_Human_coronavirus_OC43
KF923891_Human_coronavirus_OC43	8503	4656	6593	10961	30713	0.276853	0.151597	0.214665	0.356885		2471	1329	1816	2887	1621	824	463	1747	1617	1312	1263	2401	2793	1191	3051	3926	30712	0.0804572	0.043273	0.05913	0.0940023	0.0527807	0.0268299	0.0150755	0.0568833	0.0526504	0.0427195	0.041124	0.0781779	0.0909417	0.0387796	0.0993423	0.127833		0.366262	1.25758	0.463256	1.29672	KF923891_Human_coronavirus_OC43
KF923888_Human_coronavirus_OC43	8496	4657	6604	10962	30719	0.276572	0.1516	0.214981	0.356848		2467	1337	1811	2881	1618	817	468	1753	1615	1310	1269	2410	2795	1193	3056	3918	30718	0.0803112	0.043525	0.0589557	0.0937887	0.0526727	0.0265968	0.0152354	0.0570675	0.052575	0.042646	0.0413113	0.0784556	0.090989	0.0388372	0.0994856	0.127547		0.366581	1.25626	0.46747	1.29681	KF923888_Human_coronavirus_OC43
KP198611_Human_coronavirus_OC43	8505	4662	6625	10960	30752	0.276567	0.1516	0.215433	0.3564		2476	1334	1826	2868	1611	821	480	1750	1616	1312	1279	2418	2801	1195	3040	3924	30751	0.0805177	0.0433807	0.0593802	0.0932653	0.0523885	0.0266983	0.0156092	0.0569087	0.0525511	0.0426653	0.0415921	0.0786316	0.0910865	0.0388605	0.0988586	0.127606		0.367033	1.2495	0.477937	1.28755	KP198611_Human_coronavirus_OC43
KP198610_Human_coronavirus_OC43	8504	4657	6629	10962	30752	0.276535	0.151437	0.215563	0.356465		2472	1328	1829	2874	1613	829	478	1737	1619	1308	1283	2419	2799	1192	3039	3932	30751	0.0803876	0.0431856	0.0594777	0.0934604	0.0524536	0.0269585	0.0155442	0.056486	0.0526487	0.0425352	0.0417222	0.0786641	0.0910214	0.038763	0.0988261	0.127866		0.367001	1.25254	0.476169	1.28612	KP198610_Human_coronavirus_OC43
KJ958219_Human_coronavirus_OC43	8496	4659	6588	10971	30714	0.276617	0.15169	0.214495	0.357199		2465	1329	1812	2890	1621	829	460	1748	1614	1309	1265	2400	2796	1191	3051	3933	30713	0.0802592	0.0432716	0.0589978	0.094097	0.052779	0.0269918	0.0149774	0.056914	0.052551	0.0426204	0.0411878	0.0781428	0.0910364	0.0387784	0.099339	0.128057		0.366185	1.25784	0.460322	1.29656	KJ958219_Human_coronavirus_OC43
KJ958218_Human_coronavirus_OC43	8499	4656	6590	10969	30714	0.276714	0.151592	0.21456	0.357134		2467	1327	1814	2891	1616	830	462	1747	1616	1310	1265	2399	2800	1189	3048	3932	30713	0.0803243	0.0432065	0.0590629	0.0941295	0.0526162	0.0270244	0.0150425	0.0568815	0.0526162	0.0426529	0.0411878	0.0781102	0.0911666	0.0387132	0.0992414	0.128024		0.366152	1.25433	0.462481	1.29513	KJ958218_Human_coronavirus_OC43
HM034837_Human_coronavirus_HKU1	8307	3877	5691	11987	29862	0.27818	0.129831	0.190577	0.401413		2506	1183	1529	3088	1175	591	339	1772	1420	864	972	2435	3206	1239	2851	4691	29861	0.0839222	0.0396169	0.0512039	0.103412	0.039349	0.0197917	0.0113526	0.0593416	0.0475537	0.0289341	0.0325508	0.0815445	0.107364	0.0414922	0.0954757	0.157095		0.320407	1.08951	0.458827	1.24805	HM034837_Human_coronavirus_HKU1
JN129835_Human_coronavirus_OC43	8501	4666	6600	10955	30722	0.276707	0.151878	0.21483	0.356585		2469	1336	1818	2878	1619	829	469	1748	1619	1311	1266	2404	2793	1190	3047	3925	30721	0.0803685	0.0434882	0.0591778	0.0936818	0.0527001	0.0269848	0.0152664	0.0568992	0.0527001	0.0426744	0.0412096	0.0782527	0.090915	0.0387357	0.099183	0.127763		0.366708	1.25399	0.467894	1.29473	JN129835_Human_coronavirus_OC43
JN129834_Human_coronavirus_OC43	8496	4677	6598	10939	30710	0.276653	0.152296	0.214849	0.356203		2470	1338	1816	2872	1619	834	471	1752	1617	1313	1265	2403	2789	1192	3046	3912	30709	0.0804324	0.0435703	0.0591358	0.0935231	0.0527207	0.0271582	0.0153375	0.0570517	0.0526556	0.0427562	0.0411931	0.0782507	0.0908203	0.038816	0.0991892	0.127389		0.367144	1.25129	0.468743	1.29609	JN129834_Human_coronavirus_OC43
AY585229_Human_coronavirus_OC43	8505	4659	6649	10931	30744	0.276639	0.151542	0.21627	0.355549		2485	1331	1823	2865	1601	817	485	1756	1625	1327	1285	2412	2793	1184	3056	3898	30743	0.0808314	0.0432944	0.0592981	0.0931919	0.0520769	0.0265752	0.0157759	0.0571187	0.0528576	0.0431643	0.0417981	0.0784569	0.0908499	0.0385128	0.0994047	0.126793		0.367812	1.24222	0.481357	1.29274	AY585229_Human_coronavirus_OC43
AY391777_Human_coronavirus_OC43	8485	4658	6655	10940	30738	0.276043	0.151539	0.216507	0.355911		2457	1332	1828	2868	1599	815	485	1758	1629	1327	1286	2413	2800	1184	3055	3901	30737	0.0799362	0.0433354	0.0594723	0.0933077	0.052022	0.0265153	0.015779	0.0571949	0.052998	0.0431727	0.0418388	0.0785047	0.0910954	0.0385204	0.0993916	0.126915		0.368046	1.24362	0.480932	1.28984	AY391777_Human_coronavirus_OC43
DQ415914_Human_coronavirus_HKU1	8328	3873	5679	12007	29887	0.27865	0.129588	0.190016	0.401747		2517	1181	1526	3104	1173	591	334	1774	1421	859	969	2430	3217	1242	2849	4699	29886	0.08422	0.0395168	0.0510607	0.103861	0.0392491	0.0197751	0.0111758	0.0593589	0.0475473	0.0287426	0.0324232	0.081309	0.107642	0.0415579	0.0953289	0.157231		0.319604	1.08694	0.453862	1.24877	DQ415914_Human_coronavirus_HKU1
DQ415913_Human_coronavirus_HKU1	8291	3860	5671	11963	29785	0.278362	0.129595	0.190398	0.401645		2501	1151	1528	3111	1152	590	341	1776	1402	870	985	2414	3236	1249	2816	4662	29784	0.0839713	0.0386449	0.0513027	0.104452	0.0386785	0.0198093	0.0114491	0.0596293	0.0470723	0.0292103	0.0330714	0.0810502	0.108649	0.0419353	0.0945474	0.156527		0.319993	1.07219	0.464002	1.23636	DQ415913_Human_coronavirus_HKU1
DQ415912_Human_coronavirus_HKU1	8308	3871	5689	11977	29845	0.278372	0.129703	0.190618	0.401307		2506	1161	1531	3110	1156	591	342	1781	1409	870	989	2421	3237	1249	2826	4665	29844	0.08397	0.0389023	0.0513001	0.104209	0.0387348	0.019803	0.0114596	0.059677	0.0472122	0.0291516	0.033139	0.0811218	0.108464	0.041851	0.0946924	0.156313		0.320322	1.07281	0.463504	1.23787	DQ415912_Human_coronavirus_HKU1
DQ415911_Human_coronavirus_HKU1	8286	3859	5721	12036	29902	0.277105	0.129055	0.191325	0.402515		2486	1153	1523	3124	1151	570	323	1814	1419	879	999	2424	3230	1257	2875	4674	29901	0.083141	0.0385606	0.0509348	0.104478	0.0384937	0.0190629	0.0108023	0.0606669	0.0474566	0.029397	0.0334103	0.0810675	0.108023	0.0420387	0.0961506	0.156316		0.32038	1.07639	0.437492	1.24853	DQ415911_Human_coronavirus_HKU1
[truncated: 759 more rows]
[truncated: 16 more columns]

## Sheet: AlphaCoV_representatives
Representatives of Alphacoronaviruses
[truncated: 23 more rows]

## Sheet: Fig2
SeqName	SubType	GC%	CA	TG	SARS-CoV-2 (n=5)	Human_CoV_HKU1 (n=33)	Human_CoV_OC43 (n=152)	MERS (n=198)	dromedary camel (n=213)	SARS (n=128)	Civet+Ferret-badger (n=16)	Ungulate_CoV (n=48)	Hedgehog_CoV (n=5)	Murine_CoV (n=26)	Rattus (n=14)	Rabbit HKU14 (n=4)	Human enteric CoV (n=1)	Canine respiratory CoV (n=2)	Rhinolophus bat (n=56)	Vespertilionidae (n=17)	Rousettus bat (n=8)	Hipposideros (n=1)
[truncated: 934 more rows]

[truncated: 1 more sheets: Fig1]
